# Supplementary material for: Human Left Ventricle circRNA-miRNA-mRNA Network Analyses Reveal a Novel Proangiogenic Role for circNPHP1 Under Ischemic Conditions
Source: JACC Basic Transl Sci. 2026 Jan 20;11(2):101468. doi: 10.1016/j.jacbts.2025.101468 (PMC12859194; doi:10.1016/j.jacbts.2025.101468)
Supplement: Supplementary Data 1 [file mmc5.xls]

## Sheet: IHD vs nonIHD
isoform	chrom	start	end	strand	exonCount	exonSizes	circType	Name	isoformName	flankIntron	logFC	P.Value	Adj.pvalue.fdr
NM_015285.15	chr18	54444012	54547396	+	5	99119124114222	circRNA	WDR7	NM_015285	chr18:54426184-54444012|chr18:54547396-54591152	0.564567	7.54e-06	0.00851
NM_014709.116	chr2	61558410	61577828	-	10	96,90,128,116,215,611,131,36,130,126	circRNA	USP34	NM_014709	chr2:61552592-61558410|chr2:61577828-61597455	1.906	9.94e-05	0.038295
NM_001023560	chr6	28239631	28240564	+	3	301184118	circRNA	ZSCAN26	NM_001023560	chr6:28234991-28239631|chr6:28240564-28243971	5.37003	0.000157625	0.038295
NM_001278185.39	chr10	69785302	69804320	-	5	131,92,222,77,160	circRNA	HERC4	NM_001278185	chr10:69773943-69785302|chr10:69804320-69832639	2.07475	0.000182742	0.038295
NM_001024383.3	chr12	78334098	78452895	+	11	118,53,73,184,69,140,1027,116,109,384,120	circRNA	NAV3	NM_001024383	chr12:78225484-78334098|chr12:78452895-78510551	0.442829	0.000225196	0.039146
NM_001077181.1	chr9	99271954	99327765	-	12	117,98,160,139,231,88,63,67,77,93,76,91	circRNA	CDC14B	NM_001077181	chr9:99266071-99271954|chr9:99327765-99329049	0.821794	0.000366074	0.0474129
NM_013233.19	chr2	169018296	169023917	-	3	56142109	circRNA	STK39	NM_013233	chr2:168997268-169018296|chr2:169023917-169038487	3.54101	0.00039131	0.0474129
NM_000256.13	chr11	47356592	47357562	-	2	168135	circRNA	MYBPC3	NM_000256	chr11:47355561-47356592|chr11:47357562-47358941	4.31646	0.000535656	0.0498515
NM_001034956.7	chr10	97082112	97082502	-	1	390	ciRNA	SORBS1	NM_001034956	chr10:97081778-97082502	4.54446	0.000595551	0.0498515
NM_001112808.7	chr1	74901763	74957950	+	6	53,53,133,110,60,170	circRNA	FPGT-TNNI3K	NM_001112808	chr1:74836076-74901763|chr1:74957950-75005917	0.908636	0.000771242	0.0498515
NR_109901.3	chr8	54891584	54923052	-	8	147,155,57,146,88,106,201,63	circRNA	TCEA1	NR_109901	chr8:54891257-54891584|chr8:54923052-54934622	1.11804	0.00101969	0.0498515
NM_001008660.44	chr11	85733409	85742653	-	3	103,76,143	circRNA	PICALM	NM_001008660	chr11:85726006-85733409|chr11:85742653-85779692	2.34459	0.00123494	0.0498515
NM_001011513.13	chr4	95561426	95578698	+	3	175181121	circRNA	PDLIM5	NM_001011513	chr4:95539342-95561426|chr4:95578698-95583572	1.89989	0.00133162	0.0498515
NM_001007122.3	chr15	83433917	83434783	-	2	133134	circRNA	FSD2	NM_001007122	chr15:83431030-83433917|chr15:83434783-83437631	4.19331	0.00144953	0.0498515
NM_020774.13	chr18	19358063	19359646	+	2	67205	circRNA	MIB1	NM_020774	chr18:19353689-19358063|chr18:19359646-19371334	3.99925	0.00157786	0.0498515
NM_001256850.556	chr2	179542851	179589265	-	74	84,84,84,78,84,162,78,93,75,78,207,81,84,84,84,84,78,81,114,102,84,84,81,84,84,84,81,87,78,78,63,405,48,72,84,60,27,78,210,261,268,90,184,286,93,288,291,288,288,279,279,279,288,279,282,279,282,288,288,279,279,279,288,279,282,279,282,288,288,279,279,279,288,279	circRNA	TTN	NM_001256850	chr2:179542644-179542851|chr2:179589265-179590094	0.959327	0.00175753	0.0498515
NM_001351361.8	chr12	107236366	107237725	+	2	229,96	circRNA	RIC8B	NM_001351361	chr12:107219598-107236366|chr12:107237725-107245227	3.7498	0.00178904	0.0498515
NM_001199679.1	chr1	95609446	95639445	+	5	166,90,59,95,74	circRNA	TLCD4	NM_001199679	chr1:95558437-95609446|chr1:95639445-95657105	0.982868	0.00284964	0.0498515
NM_003803.50	chr18	3112295	3119993	-	3	115185127	circRNA	MYOM1	NM_003803	chr18:3102628-3112295|chr18:3119993-3126698	2.07253	0.00296484	0.0498515
NM_018682.10	chr7	104714065	104719410	+	6	59,173,39,231,131,118	circRNA	KMT2E	NM_018682	chr7:104707254-104714065|chr7:104719410-104722134	2.07935	0.00308905	0.0498515
NM_201559.1	chr6	108984657	108986092	+	1	1435	circRNA	FOXO3	NM_201559	chr6:108883032-108984657|chr6:108986092-109001029	3.69413	0.003135	0.0498515
NM_017841	chr11	61205096	61205585	+	2	224110	circRNA	SDHAF2	NM_017841	chr11:61197654-61205096|chr11:61205585-61213412	3.31247	0.0032696	0.0498515
NM_138441.2	chr6	74149931	74150168	-	1	237	circRNA	CGAS	NM_138441	chr6:74138534-74149931|chr6:74150168-74155250	4.28063	0.00330929	0.0498515
NM_001164160.62	chr11	68358127	68370960	+	6	5.51311e+16	circRNA	PPP6R3	NM_001164160	chr11:68355492-68358127|chr11:68370960-68377078	1.41968	0.00336845	0.0498515
NM_001199865.17	chr20	16506736	16509085	-	2	114,70	circRNA	KIF16B	NM_001199865	chr20:16496309-16506736|chr20:16509085-16553873	2.4002	0.00336892	0.0498515
NM_176869.23	chr4	106370506	106377902	-	3	54,45,65	circRNA	PPA2	NM_176869	chr4:106367659-106370506|chr4:106377902-106395050	1.4717	0.00337818	0.0498515
NM_001355028	chr5	40764615	40771965	-	5	127,487,225,88,145	circRNA	PRKAA1	NM_001355028	chr5:40763124-40764615|chr5:40771965-40775511	-2.49137	0.0033939	0.0498515
NM_001144996.5	chr12	56096655	56096962	-	2	80128	circRNA	ITGA7	NM_001144996	chr12:56094938-56096655|chr12:56096962-56101260	3.61759	0.00340803	0.0498515
NM_001350197.6	chr1	93070863	93073284	-	2	96147	circRNA	EVI5	NM_001350197	chr1:93029294-93070863|chr1:93073284-93089732	2.21489	0.00343491	0.0498515
NM_004014.4	chrX	31496222	31497220	-	2	269121	circRNA	DMD	NM_004014	chrX:31462744-31496222|chrX:31497220-31514904	2.96718	0.00348269	0.0498515
NM_001324320.9	chr1	46488643	46488885	+	1	242	ciRNA	MAST2	NM_001324320	chr1:46488643-46488904	3.97637	0.00351096	0.0498515
NM_015057.51	chr13	77798585	77818086	-	5	82120108102146	circRNA	MYCBP2	NM_015057	chr13:77792092-77798585|chr13:77818086-77825285	1.48886	0.00359237	0.0498515
NM_001297707.12	chr1	200816767	200822623	+	4	702203137221	circRNA	CAMSAP2	NM_001297707	chr1:200816420-200816767|chr1:200822623-200823944	-0.527164	0.00360986	0.0498515
NM_001318338.7	chr10	13705452	13717044	-	4	57229123134	circRNA	FRMD4A	NM_001318338	chr10:13702553-13705452|chr10:13717044-13735897	1.64095	0.00361072	0.0498515
NM_175636	chr8	92982885	92988201	-	2	191,69	circRNA	RUNX1T1	NM_175636	chr8:92972745-92982885|chr8:92988201-92998351	2.3268	0.00362482	0.0498515
NM_001159601	chr4	13378168	13383218	-	2	78104	circRNA	RAB28	NM_001159601	chr4:13373491-13378168|chr4:13383218-13462322	1.87951	0.0036566	0.0498515
NR_037639.2	chr1	55117516	55136602	+	7	140,1305,75,74,84,80,130	circRNA	MROH7-TTC4	NR_037639	chr1:55107641-55117516|chr1:55136602-55138763	1.25532	0.00374091	0.0498515
NM_001370298.26	chr12	32772631	32786623	+	5	173,31,93,126,141	circRNA	FGD4	NM_001370298	chr12:32764217-32772631|chr12:32786623-32791588	1.60087	0.00380145	0.0498515
NM_000465.17	chr2	215657020	215661841	-	2	149,57	circRNA	BARD1	NM_000465	chr2:215646233-215657020|chr2:215661841-215674135	2.50103	0.00383858	0.0498515
NM_001321115.9	chr10	32832227	32873232	+	7	86,55,63,222,35,274,73	circRNA	CCDC7	NM_001321115	chr10:32807433-32832227|chr10:32873232-32923181	-1.04106	0.00390701	0.0498515
NM_002836.7	chr20	2944917	2945848	+	2	79342	circRNA	PTPRA	NM_002836	chr20:2928670-2944917|chr20:2945848-2955860	4.03231	0.00391959	0.0498515
NM_002094.10	chr16	11988810	11991892	-	4	34,228,42,42	circRNA	GSPT1	NM_002094	chr16:11984996-11988810|chr16:11991892-12009225	2.52721	0.00392317	0.0498515
NM_001349428	chr3	183361267	183371877	+	3	63981123	circRNA	KLHL24	NM_001349428	chr3:183353581-183361267|chr3:183371877-183381245	1.36735	0.0040678	0.0498515
NM_000218.3	chr11	2790073	2799267	+	4	76,95,47,62	circRNA	KCNQ1	NM_000218	chr11:2683311-2790073|chr11:2799267-2868996	2.02438	0.00412496	0.0498515
NM_006738.83	chr15	86253809	86262557	+	5	67136113153251	circRNA	AKAP13	NM_006738	chr15:86251317-86253809|chr15:86262557-86265221	1.47588	0.00413335	0.0498515
NM_001321083.1	chr6	105192034	105198347	-	3	71,99,132	circRNA	HACE1	NM_001321083	chr6:105178291-105192034|chr6:105198347-105219067	2.67043	0.00414648	0.0498515
NM_001321115.15	chr10	32854485	32873232	+	5	63,222,35,274,73	circRNA	CCDC7	NM_001321115	chr10:32833229-32854485|chr10:32873232-32923181	-1.58549	0.00415769	0.0498515
NM_170606.38	chr7	151891093	151896544	-	5	120,33,129,105,181	circRNA	KMT2C	NM_170606	chr7:151884932-151891093|chr7:151896544-151900018	1.68279	0.00422194	0.0498515
NM_001256850.844	chr2	179577811	179603087	-	45	2.88279e+134	circRNA	TTN	NM_001256850	chr2:179577702-179577811|chr2:179603087-179603867	0.980817	0.00422229	0.0498515
NM_173602.5	chr12	51064968	51074546	+	5	213,156,120,198,92	circRNA	DIP2B	NM_173602	chr12:51054102-51064968|chr12:51074546-51076920	1.58703	0.00422703	0.0498515
NM_001282679.15	chr9	128099296	128099870	+	2	78371	circRNA	GAPVD1	NM_001282679	chr9:128094908-128099296|chr9:128099870-128103455	-0.758969	0.0043322	0.0498515
NM_001318726.4	chr18	56585502	56601846	+	2	2363182	circRNA	ZNF532	NM_001318726	chr18:56532811-56585502|chr18:56601846-56606676	1.0977	0.00438932	0.0498515
NM_001160223	chr8	42716887	42720632	-	2	111,74	circRNA	RNF170	NM_001160223	chr8:42711571-42716887|chr8:42720632-42725146	2.33959	0.00457031	0.0498515
NM_005245.21	chr4	187627716	187630999	-	1	3283	circRNA	FAT1	NM_005245	chr4:187584767-187627716|chr4:187630999-187644817	0.529642	0.00463816	0.0498515
NM_002973.23	chr12	111951160	111957880	-	4	183210179198	circRNA	ATXN2	NM_002973	chr12:111948386-111951160|chr12:111957880-111958685	1.60829	0.00464291	0.0498515
NM_003184.25	chr8	120800577	120810086	-	8	110,115,155,136,86,100,114,185	circRNA	TAF2	NM_003184	chr8:120797506-120800577|chr8:120810086-120814033	1.94386	0.00479433	0.0498515
NM_007349.7	chr7	154759525	154790494	-	7	95,724,636,114,64,44,135	circRNA	PAXIP1	NM_007349	chr7:154755476-154759525|chr7:154790494-154794558	1.37758	0.00481241	0.0498515
NM_001286515.6	chr12	14576842	14619524	+	9	1565,84,146,138,66,74,89,639,65	circRNA	ATF7IP	NM_001286515	chr12:14518761-14576842|chr12:14619524-14628823	1.13853	0.00487462	0.0498515
NM_002618	chr2	61258553	61259248	+	1	695	circRNA	PEX13	NM_002618	chr2:61244986-61258553|chr2:61259248-61272860	3.30793	0.00495269	0.0498515
NM_138295.14	chr7	47892724	47906212	-	7	101,158,111,228,213,57,196	circRNA	PKD1L1	NM_138295	chr7:47886669-47892724|chr7:47906212-47913496	1.30162	0.00504715	0.0498515
NM_001207044.13	chr3	33576724	33592887	-	5	229154107144144	circRNA	CLASP2	NM_001207044	chr3:33558666-33576724|chr3:33592887-33600798	1.59761	0.00513672	0.0498515
NM_001287219.1	chr1	213246211	213277911	+	3	117121116	circRNA	RPS6KC1	NM_001287219	chr1:213244383-213246211|chr1:213277911-213290658	1.29341	0.0051779	0.0498515
NM_001040712.3	chr9	8517847	8528779	-	6	582,270,12,111,18,189	circRNA	PTPRD	NM_001040712	chr9:8507434-8517847|chr9:8528779-8633316	1.38558	0.00525886	0.0498515
NM_001350748.18	chr13	101910793	101944717	-	4	132,87,105,143	circRNA	NALCN	NM_001350748	chr13:101890273-101910793|chr13:101944717-101997616	0.826765	0.0052867	0.0498515
NM_001363891.1	chr16	53878066	53922863	+	4	144,80,144,120	circRNA	FTO	NM_001363891	chr16:53860433-53878066|chr16:53922863-53967896	0.626385	0.005336	0.0498515
NM_001165412	chr4	103446668	103459113	+	4	46,79,38,99	circRNA	NFKB1	NM_001165412	chr4:103422945-103446668|chr4:103459113-103488143	2.08971	0.00544216	0.0498515
NM_007202.10	chr17	19823348	19866335	-	10	83,110,174,145,137,124,85,99,558,183	circRNA	AKAP10	NM_007202	chr17:19813291-19823348|chr17:19866335-19871726	0.649828	0.00555774	0.0498515
NM_001351850.2	chr16	24762046	24803138	+	4	88,22,426,2586	circRNA	TNRC6A	NM_001351850	chr16:24652330-24762046|chr16:24803138-24804793	1.18398	0.00563775	0.0498515
NM_032410.34	chr8	42812236	42819617	+	3	63,84,164	circRNA	HOOK3	NM_032410	chr8:42805598-42812236|chr8:42819617-42821615	-2.50731	0.00567413	0.0498515
NM_001320238.3	chr16	67778190	67805989	-	2	168,53	circRNA	RANBP10	NM_001320238	chr16:67771938-67778190|chr16:67805989-67840204	0.818742	0.00572427	0.0498515
NM_015442.3	chr3	32774914	32778982	+	3	122,177,81	circRNA	CNOT10	NM_015442	chr3:32769362-32774914|chr3:32778982-32800949	2.37472	0.0058172	0.0498515
NM_153816.58	chr6	86267693	86284096	-	6	85,88,44,79,77,121	circRNA	SNX14	NM_153816	chr6:86259597-86267693|chr6:86284096-86303296	1.56495	0.00587746	0.0498515
NM_000110.8	chr1	97981281	98015300	-	2	216185	circRNA	DPYD	NM_000110	chr1:97915779-97981281|chr1:98015300-98039315	0.752296	0.00594064	0.0498515
NM_175861.14	chr12	29904598	29921008	-	4	207,177,74,178	circRNA	TMTC1	NM_175861	chr12:29786269-29904598|chr12:29921008-29937240	1.37176	0.00601575	0.0498515
NM_001301018.5	chr5	148590288	148612863	+	4	94,88,59,72	circRNA	ABLIM3	NM_001301018	chr5:148586697-148590288|chr5:148612863-148617010	1.34295	0.00601608	0.0498515
NM_005822	chr6	46214484	46216633	-	2	172174	circRNA	RCAN2	NM_005822	chr6:46191038-46214484|chr6:46216633-46293129	2.86539	0.00621015	0.0498515
NM_020774.1	chr18	19345732	19359646	+	5	172,130,105,67,205	circRNA	MIB1	NM_020774	chr18:19321773-19345732|chr18:19359646-19371334	0.905137	0.00629759	0.0498515
NM_001365627.12	chr3	33725850	33738425	-	5	98,76,92,104,79	circRNA	CLASP2	NM_001365627	chr3:33705007-33725850|chr3:33738425-33759299	1.87918	0.00636442	0.0498515
NM_001282272.8	chr8	37971709	37993284	+	9	96,96,76,94,218,168,194,93,99	circRNA	ASH2L	NM_001282272	chr8:37968351-37971709|chr8:37993284-37996333	1.24533	0.00660539	0.0498515
NM_001353159.6	chr13	20567202	20580726	+	4	857286166213	circRNA	ZMYM2	NM_001353159	chr13:20534166-20567202|chr13:20580726-20593686	1.71187	0.00664979	0.0498515
NM_001085487.10	chr1	59137541	59150923	-	6	89,78,104,131,761,99	circRNA	MYSM1	NM_001085487	chr1:59134710-59137541|chr1:59150923-59154709	1.33603	0.00670629	0.0498515
NR_138364.4	chr15	65042541	65043837	-	2	39,78	circRNA	RBPMS2	NR_138364	chr15:65041692-65042541|chr15:65043837-65053329	2.90954	0.0067292	0.0498515
NM_001105531.23	chr6	71242862	71248104	+	4	92,98,152,111	circRNA	FAM135A	NM_001105531	chr6:71238155-71242862|chr6:71248104-71266452	-1.99737	0.00677638	0.0498515
NM_003693	chr17	1540002	1540356	-	2	147122	circRNA	SCARF1	NM_003693	chr17:1538911-1540002|chr17:1540356-1542099	4.38924	0.00679656	0.0498515
NM_017550.1	chr19	334399	336173	-	2	143,91	circRNA	MIER2	NM_017550	chr19:327989-334399|chr19:336173-344773	3.15763	0.00697289	0.0498515
NM_001253676	chr6	134301219	134305809	+	5	179,83,64,104,95	circRNA	TBPL1	NM_001253676	chr6:134273868-134301219|chr6:134305809-134308098	2.31425	0.00698534	0.0498515
NM_001035.29	chr1	237519264	237551483	+	7	21,15,75,79,113,100,97	circRNA	RYR2	NM_001035	chr1:237494282-237519264|chr1:237551483-237580348	0.805645	0.00704522	0.0498515
NM_001256850.873	chr2	179584280	179592098	-	14	2.79282e+41	circRNA	TTN	NM_001256850	chr2:179584178-179584280|chr2:179592098-179592311	2.59244	0.00710841	0.0498515
NM_001369379.8	chr11	2991032	2993473	-	3	132,87,142	circRNA	NAP1L4	NM_001369379	chr11:2985981-2991032|chr11:2993473-2997253	-2.84662	0.00718436	0.0498515
NM_001112808.11	chr1	74905173	74957950	+	4	133,110,60,170	circRNA	FPGT-TNNI3K	NM_001112808	chr1:74902210-74905173|chr1:74957950-75005917	0.542889	0.00719649	0.0498515
NM_001278185.19	chr10	69726439	69785433	-	9	120,173,190,112,60,125,77,161,131	circRNA	HERC4	NM_001278185	chr10:69718893-69726439|chr10:69785433-69792534	-0.459056	0.00738056	0.0498515
NM_004272.3	chr5	78692645	78752841	-	7	81,111,157,140,93,132,157	circRNA	HOMER1	NM_004272	chr5:78672020-78692645|chr5:78752841-78808592	0.95125	0.00738358	0.0498515
NM_001142931.1	chr11	43348056	43357544	+	7	105,90,182,94,57,77,137	circRNA	API5	NM_001142931	chr11:43345186-43348056|chr11:43357544-43363982	-1.96825	0.0073861	0.0498515
NM_001001894.20	chr21	38480691	38520947	+	13	55,163,46,124,64,61,85,135,81,113,121,123,102	circRNA	TTC3	NM_001001894	chr21:38468943-38480691|chr21:38520947-38522377	-1.13436	0.00744757	0.0498515
NM_001244676.2	chr2	88482217	88482592	+	2	149126	circRNA	THNSL2	NM_001244676	chr2:88478532-88482217|chr2:88482592-88485069	4.2021	0.00762504	0.0498515
NM_015496.5	chr8	95518727	95524317	-	5	218,253,236,545,94	circRNA	VIRMA	NM_015496	chr8:95511734-95518727|chr8:95524317-95527096	2.04343	0.00763088	0.0498515
NM_002718	chr3	135719900	135722335	+	1	2435	circRNA	PPP2R3A	NM_002718	chr3:135684691-135719900|chr3:135722335-135745673	2.57967	0.00767141	0.0498515
NM_005095.16	chr1	35846859	35854683	+	7	1.75213e+20	circRNA	ZMYM4	NM_005095	chr1:35836228-35846859|chr1:35854683-35855548	1.98473	0.00797146	0.0498515
NM_175854.17	chr13	28830428	28835595	+	3	248,105,58	circRNA	PAN3	NM_175854	chr13:28794515-28830428|chr13:28835595-28840851	-2.3313	0.00800049	0.0498515
NM_003074.49	chr3	47747898	47755980	-	3	122,126,76	circRNA	SMARCC1	NM_003074	chr3:47742892-47747898|chr3:47755980-47762155	-2.66643	0.00804591	0.0498515
NM_006287	chr2	188348850	188368497	-	5	93,177,39,198,123	circRNA	TFPI	NM_006287	chr2:188332659-188348850|chr2:188368497-188418926	-1.51884	0.00809984	0.0498515
NM_001304792.1	chr6	76331247	76344527	+	4	94,61,146,105	circRNA	SENP6	NM_001304792	chr6:76312292-76331247|chr6:76344527-76357446	1.36754	0.00813341	0.0498515
NM_001321083.20	chr6	105280916	105300246	-	5	132,76,105,90,55	circRNA	HACE1	NM_001321083	chr6:105259268-105280916|chr6:105300246-105307253	-1.28039	0.00845338	0.0498515
NM_001009921	chr3	184542332	184552530	+	4	241,69,131,94	circRNA	VPS8	NM_001009921	chr3:184530013-184542332|chr3:184552530-184556501	1.6489	0.00868448	0.0498515
NM_024852	chr1	36411292	36439112	+	4	172121209137	circRNA	AGO3	NM_024852	chr1:36397046-36411292|chr1:36439112-36469941	0.914237	0.00911672	0.0498515
NM_005121.36	chr17	60087910	60140662	-	8	6.84111e+23	circRNA	MED13	NM_005121	chr17:60072726-60087910|chr17:60140662-60142500	1.02657	0.00931097	0.0498515
NM_024813.8	chr1	92798947	92811471	+	3	83,81,69	circRNA	RPAP2	NM_024813	chr1:92789932-92798947|chr1:92811471-92846280	-1.52676	0.0094256	0.0498515
NM_033395.9	chr11	93429485	93433352	+	2	983505	circRNA	CEP295	NM_033395	chr11:93428800-93429485|chr11:93433352-93435625	2.10356	0.00966015	0.0498515
NM_004872.3	chr1	54506428	54513045	-	5	82,82,153,95,106	circRNA	TMEM59	NM_004872	chr1:54502391-54506428|chr1:54513045-54518672	1.76669	0.0098036	0.0498515
NM_001321863	chr2	55252221	55255356	-	2	2400,57	circRNA	RTN4	NM_001321863	chr2:55214834-55252221|chr2:55255356-55273951	2.63764	0.00981805	0.0498515
NM_016227.11	chr1	172525008	172560211	+	15	155,138,151,124,125,68,108,106,56,92,66,69,91,1167,88	circRNA	SUCO	NM_016227	chr1:172520766-172525008|chr1:172560211-172569203	0.738749	0.00984724	0.0498515
NM_032320.2	chr11	13435076	13466728	-	5	121103286197158	circRNA	BTBD10	NM_032320	chr11:13427403-13435076|chr11:13466728-13484638	-0.854649	0.00988034	0.0498515
NM_001242882	chr13	111274562	111276626	+	2	151,46	circRNA	NAXD	NM_001242882	chr13:111267994-111274562|chr13:111276626-111277536	-3.24695	0.0099022	0.0498515
NM_018054.10	chr16	24979671	24981901	-	3	77,112,74	circRNA	ARHGAP17	NM_018054	chr16:24975629-24979671|chr16:24981901-24988535	3.03448	0.0100155	0.0498515
NM_018287.4	chr10	32197099	32199491	-	2	755,39	circRNA	ARHGAP12	NM_018287	chr10:32150586-32197099|chr10:32199491-32217610	-0.819373	0.0102182	0.0498515
NM_206909	chr8	18413718	18432795	-	3	144145158	circRNA	PSD3	NM_206909	chr8:18393468-18413718|chr8:18432795-18457873	-1.58896	0.0105656	0.0498515
NM_003137.4	chr6	35825037	35840505	-	6	108,101,420,214,26,166	circRNA	SRPK1	NM_003137	chr6:35810381-35825037|chr6:35840505-35842009	-1.38741	0.0105839	0.0498515
NM_017672.32	chr15	50878588	50884823	-	3	97,65,716	circRNA	TRPM7	NM_017672	chr15:50875356-50878588|chr15:50884823-50885813	2.26249	0.0105993	0.0498515
NM_005609	chr11	64525250	64526176	-	4	132,104,79,102	circRNA	PYGM	NM_005609	chr11:64523030-64525250|chr11:64526176-64527127	3.14789	0.0106098	0.0498515
NM_001348451	chr1	146724277	146731572	+	5	113,107,115,32,82	circRNA	CHD1L	NM_001348451	chr1:146646164-146724277|chr1:146731572-146736080	-2.12843	0.0116315	0.0498515
NM_014282.2	chr9	99220660	99233376	+	4	163,162,69,84	circRNA	HABP4	NM_014282	chr9:99212910-99220660|chr9:99233376-99246743	1.41498	0.0116753	0.0498515
NM_032012.7	chr9	111795586	111843223	-	10	195,175,101,146,123,132,99,91,83,105	circRNA	TMEM245	NM_032012	chr9:111782785-111795586|chr9:111843223-111848276	0.732288	0.0118094	0.0498515
NM_001033557.3	chr2	44436348	44445676	+	3	118,112,58	circRNA	PPM1B	NM_001033557	chr2:44429184-44436348|chr2:44445676-44457131	1.99707	0.0119447	0.0498515
NM_207171.6	chr1	151395872	151403317	-	7	1.55338e+20	circRNA	POGZ	NM_207171	chr1:151384872-151395872|chr1:151403317-151414556	1.86748	0.0125237	0.0498515
NM_001252006	chr14	96986391	96987409	+	2	174,67	circRNA	PAPOLA	NM_001252006	chr14:96968937-96986391|chr14:96987409-96991646	2.71385	0.0125411	0.0498515
NM_002039.9	chr4	144359151	144361535	+	3	602,86,304	circRNA	GAB1	NM_002039	chr4:144354869-144359151|chr4:144361535-144380537	0.559108	0.0125731	0.0498515
NM_001168618.2	chr11	118425173	118430579	-	5	129,94,75,140,80	circRNA	IFT46	NM_001168618	chr11:118423050-118425173|chr11:118430579-118435679	2.05947	0.0128376	0.0498515
NM_001145353	chr13	41515056	41515506	-	1	450	circRNA	ELF1	NM_001145353	chr13:41508164-41515056|chr13:41515506-41517087	2.68438	0.0129756	0.0498515
NM_001243515.6	chr1	216850417	216850833	-	1	416	circRNA	ESRRG	NM_001243515	chr1:216824431-216850417|chr1:216850833-216887857	2.96891	0.0130125	0.0498515
NM_005027	chr19	18273776	18274198	+	2	181126	circRNA	PIK3R2	NM_005027	chr19:18273316-18273776|chr19:18274198-18276969	2.68089	0.0130191	0.0498515
NM_006200.7	chr9	78682870	78722267	+	4	89173213101	circRNA	PCSK5	NM_006200	chr9:78641953-78682870|chr9:78722267-78749024	-0.990805	0.013034	0.0498515
NM_015525.42	chr6	82935193	82941559	-	3	171111125	circRNA	IBTK	NM_015525	chr6:82933902-82935193|chr6:82941559-82943875	1.13403	0.013034	0.0498515
NM_001354505.6	chr15	25599499	25605674	-	5	74156165206145	circRNA	UBE3A	NM_001354505	chr15:25585375-25599499|chr15:25605674-25615712	1.23385	0.0130634	0.0498515
NR_144392.16	chr6	43523572	43535091	-	7	129,91,126,84,100,77,186	circRNA	XPO5	NR_144392	chr6:43521240-43523572|chr6:43535091-43536447	0.932131	0.0130802	0.0498515
NM_001367479	chr1	225140371	225211567	+	10	110,140,150,131,153,116,63,145,132,251	circRNA	DNAH14	NM_001367479	chr1:225117537-225140371|chr1:225211567-225226395	-0.633509	0.0131066	0.0498515
NM_005901.6	chr18	45391429	45396935	-	4	75,135,194,90	circRNA	SMAD2	NM_005901	chr18:45377698-45391429|chr18:45396935-45422891	-2.12069	0.0131081	0.0498515
NM_001198915.30	chr12	27832421	27834629	+	3	151129151	circRNA	PPFIBP1	NM_001198915	chr12:27829532-27832421|chr12:27834629-27835319	1.82575	0.0131373	0.0498515
NM_001330511	chr19	40743875	40746017	-	3	123,69,66	circRNA	AKT2	NM_001330511	chr19:40742011-40743875|chr19:40746017-40747844	1.99183	0.0131476	0.0498515
NM_006184.3	chr19	49414405	49416821	+	3	104,186,91	circRNA	NUCB1	NM_006184	chr19:49409142-49414405|chr19:49416821-49421982	1.8344	0.0131799	0.0498515
NM_001271.9	chr15	93467550	93518180	+	18	232,87,62,108,141,134,226,101,45,179,125,217,90,191,189,163,153,72	circRNA	CHD2	NM_001271	chr15:93444529-93467550|chr15:93518180-93521463	0.718209	0.0131931	0.0498515
NM_001003791	chr8	37597882	37599336	+	2	82,47	circRNA	ERLIN2	NM_001003791	chr8:37595547-37597882|chr8:37599336-37601872	2.15384	0.0132196	0.0498515
NM_001100166.4	chr6	144070121	144110047	+	8	81,159,538,200,157,56,62,138	circRNA	PHACTR2	NM_001100166	chr6:144033320-144070121|chr6:144110047-144128193	0.396276	0.0132509	0.0498515
NM_012287.4	chr3	195016436	195022903	-	4	185,92,70,209	circRNA	ACAP2	NM_012287	chr3:195015540-195016436|chr3:195022903-195027239	1.12111	0.0132521	0.0498515
NM_003131	chr6	43146620	43146804	+	1	184	ciRNA	SRF	NM_003131	chr6:43146620-43146832	3.41599	0.0132575	0.0498515
NM_001110798.11	chr13	41894960	41897178	+	1	2218	ciRNA	NAA16	NM_001110798	chr13:41894960-41897191	1.87947	0.0132787	0.0498515
NM_152716.5	chr11	59426338	59426942	-	2	81218	circRNA	PATL1	NM_152716	chr11:59425197-59426338|chr11:59426942-59434325	2.71456	0.0133136	0.0498515
NM_001144823.26	chr15	65992881	65994228	-	3	129142129	circRNA	DENND4A	NM_001144823	chr15:65989721-65992881|chr15:65994228-65994642	2.45155	0.0133526	0.0498515
NM_001293640.31	chr12	105543392	105553926	+	5	135,109,67,87,148	circRNA	WASHC4	NM_001293640	chr12:105540924-105543392|chr12:105553926-105556526	0.92738	0.0133876	0.0498515
NM_023034.6	chr8	38153313	38157108	-	2	157147	circRNA	NSD3	NM_023034	chr8:38148195-38153313|chr8:38157108-38162104	2.05587	0.0134085	0.0498515
NM_001261816.6	chr16	2627425	2636894	+	5	76,69,97,174,218	circRNA	PDPK1	NM_001261816	chr16:2616454-2627425|chr16:2636894-2647651	1.05295	0.0134111	0.0498515
NM_001281746.16	chr6	54001512	54067031	+	8	1572,72,66,84,60,45,45,129	circRNA	MLIP	NM_001281746	chr6:53989663-54001512|chr6:54067031-54079937	1.07257	0.0134121	0.0498515
NM_022780.5	chr2	86997145	86998835	+	2	103155	circRNA	RMND5A	NM_022780	chr2:86993147-86997145|chr2:86998835-87000470	2.05655	0.0134382	0.0498515
NM_001483.3	chr7	56049902	56065142	+	5	71,141,32,95,84	circRNA	NIPSNAP2	NM_001483	chr7:56049260-56049902|chr7:56065142-56066700	0.862246	0.0134695	0.0498515
NM_001142273.21	chr2	122154715	122165291	-	5	144,79,164,67,245	circRNA	CLASP1	NM_001142273	chr2:122145482-122154715|chr2:122165291-122166599	1.01165	0.0134813	0.0498515
NM_004093.1	chr13	107164876	107165160	-	1	284	circRNA	EFNB2	NM_004093	chr13:107148188-107164876|chr13:107165160-107187190	3.13087	0.0134836	0.0498515
NM_001165412.5	chr4	103501691	103504114	+	2	105,92	circRNA	NFKB1	NM_001165412	chr4:103500196-103501691|chr4:103504114-103505838	1.86021	0.0135154	0.0498515
NM_001039469	chr11	63662630	63663105	+	2	180,54	circRNA	MARK2	NM_001039469	chr11:63607032-63662630|chr11:63663105-63665703	2.65236	0.0135231	0.0498515
NM_001348768.5	chr2	197084762	197085665	-	2	115147	circRNA	HECW2	NM_001348768	chr2:197081817-197084762|chr2:197085665-197086934	2.35686	0.0135678	0.0498515
NM_014709.17	chr2	61447444	61450431	-	5	148,105,45,105,49	circRNA	USP34	NM_014709	chr2:61441829-61447444|chr2:61450431-61454201	1.77269	0.0135984	0.0498515
NM_173630.35	chr18	67776733	67795782	-	5	220155145240189	circRNA	RTTN	NM_173630	chr18:67760040-67776733|chr18:67795782-67801708	0.69103	0.0135985	0.0498515
NM_001321513.3	chr2	110321942	110343415	-	6	169,97,162,187,196,118	circRNA	SEPTIN10	NM_001321513	chr2:110310796-110321942|chr2:110343415-110350627	0.628881	0.0136191	0.0498515
NM_004446.6	chr1	220179447	220180680	-	2	208137	circRNA	EPRS	NM_004446	chr1:220178702-220179447|chr1:220180680-220184287	2.2076	0.0136217	0.0498515
NM_005829.2	chr15	90431752	90432372	-	2	112,92	circRNA	AP3S2	NM_005829	chr15:90414778-90431752|chr15:90432372-90437112	2.68684	0.0136322	0.0498515
NM_022098.8	chr22	41303590	41310328	+	3	63,114,86	circRNA	XPNPEP3	NM_022098	chr22:41282519-41303590|chr22:41310328-41318336	1.38438	0.0136962	0.0498515
NM_001499.1	chr9	131271154	131277918	+	2	222111	circRNA	GLE1	NM_001499	chr9:131267183-131271154|chr9:131277918-131284946	-2.22597	0.0137037	0.0498515
NM_001130048.25	chr13	99573207	99575625	-	3	135,96,70	circRNA	DOCK9	NM_001130048	chr13:99567757-99573207|chr13:99575625-99578090	1.88574	0.0137776	0.0498515
NM_001258459	chr7	56150970	56151408	-	2	164,66	circRNA	PHKG1	NM_001258459	chr7:56149946-56150970|chr7:56151408-56151841	2.95554	0.0138167	0.0498515
NM_001033045.11	chr2	175324605	175338092	-	8	211,91,85,118,84,156,166,400	circRNA	GPR155	NM_001033045	chr2:175318569-175324605|chr2:175338092-175346224	0.939427	0.0138499	0.0498515
NM_001199707	chr7	36396510	36397199	-	1	689	circRNA	KIAA0895	NM_001199707	chr7:36374787-36396510|chr7:36397199-36406312	2.53939	0.0138649	0.0498515
NM_172070.42	chr2	170802797	170843304	+	5	105,174,461,89,150	circRNA	UBR3	NM_172070	chr2:170799144-170802797|chr2:170843304-170850832	0.410388	0.0138748	0.0498515
NM_006987	chr17	131558	177370	-	4	87130144113	circRNA	RPH3AL	NM_006987	chr17:97076-131558|chr17:177370-183549	0.377543	0.0139043	0.0498515
NM_001144823.2	chr15	65959786	65962526	-	4	255199147176	circRNA	DENND4A	NM_001144823	chr15:65957800-65959786|chr15:65962526-65964129	1.767	0.0139346	0.0498515
NM_001301790	chr3	15455527	15457449	-	2	142171	circRNA	METTL6	NM_001301790	chr3:15452944-15455527|chr3:15457449-15467793	2.02587	0.0139833	0.0498515
NM_001698.1	chr9	94058302	94118437	-	5	57,93,87,88,68	circRNA	AUH	NM_001698	chr9:93983274-94058302|chr9:94118437-94123909	0.412986	0.0139854	0.0498515
NM_001330320.1	chr17	46189392	46190763	+	3	81,87,101	circRNA	SNX11	NM_001330320	chr17:46185200-46189392|chr17:46190763-46196065	-3.44406	0.0140004	0.0498515
NM_001193529.1	chr17	33255980	33267640	-	6	73,103,134,148,97,83	circRNA	CCT6B	NM_001193529	chr17:33255136-33255980|chr17:33267640-33269502	0.927872	0.0140102	0.0498515
NM_001350706.8	chr7	14652964	14712652	-	4	74,117,36,99	circRNA	DGKB	NM_001350706	chr7:14647133-14652964|chr7:14712652-14722177	0.541824	0.0141141	0.0498515
NM_001033566.8	chr17	30500849	30502381	+	2	82,44	circRNA	RHOT1	NM_001033566	chr17:30498120-30500849|chr17:30502381-30502980	2.14513	0.0141554	0.0498515
NM_001201965.6	chr2	53941520	53943880	-	2	198178	circRNA	ASB3	NM_001201965	chr2:53927665-53941520|chr2:53943880-53955848	2.52629	0.0141983	0.0498515
NM_001963.12	chr4	110864409	110909865	+	16	1.82228e+47	circRNA	EGF	NM_001963	chr4:110862301-110864409|chr4:110909865-110914402	0.426178	0.0142162	0.0498515
NM_001013406.10	chr7	91851215	91855996	-	4	152157108157	circRNA	KRIT1	NM_001013406	chr7:91844091-91851215|chr7:91855996-91864121	1.54958	0.0142191	0.0498515
NM_001130976.13	chr2	71788881	71801501	+	8	1.93156e+23	circRNA	DYSF	NM_001130976	chr2:71783201-71788881|chr2:71801501-71816722	0.914765	0.0142265	0.0498515
NM_001352609.7	chr13	100909848	100925600	+	4	79,103,95,151	circRNA	PCCA	NM_001352609	chr13:100888132-100909848|chr13:100925600-100953713	1.60696	0.0143282	0.0498515
NM_001114395	chr9	17226200	17236586	+	3	85135180	circRNA	CNTLN	NM_001114395	chr9:17143374-17226200|chr9:17236586-17273730	1.12194	0.0143727	0.0498515
NM_001352442.9	chr10	116331055	116361720	-	3	110184135	circRNA	ABLIM1	NM_001352442	chr10:116307535-116331055|chr10:116361720-116373415	1.06234	0.0144067	0.0498515
NM_000297.4	chr4	88957371	88973310	+	5	134251225229168	circRNA	PKD2	NM_000297	chr4:88940723-88957371|chr4:88973310-88977237	-1.57035	0.0144083	0.0498515
NR_026938.2	chr6	41076043	41092559	+	13	205,956,134,85,190,56,184,223,135,129,158,273,336	circRNA	ADCY10P1	NR_026938	chr6:41072887-41076043|chr6:41092559-41095283	0.829259	0.0145041	0.0498515
NM_024605.63	chr4	148860975	148887990	+	5	75,88,59,106,160	circRNA	ARHGAP10	NM_024605	chr4:148834290-148860975|chr4:148887990-148944413	-0.645223	0.0145438	0.0498515
NM_001007122	chr15	83430853	83434783	-	3	177133134	circRNA	FSD2	NM_001007122	chr15:83428352-83430853|chr15:83434783-83437631	1.51814	0.014611	0.0498515
NM_182643.3	chr8	12945995	12950334	-	4	218219115214	circRNA	DLC1	NM_182643	chr8:12943972-12945995|chr8:12950334-12952267	1.7023	0.0146325	0.0498515
NM_017890.47	chr8	100515063	100523740	+	3	115142409	circRNA	VPS13B	NM_017890	chr8:100514086-100515063|chr8:100523740-100533126	-1.78586	0.0146732	0.0498515
NM_012294.18	chr7	22347957	22357656	-	4	169,122,107,51	circRNA	RAPGEF5	NM_012294	chr7:22330860-22347957|chr7:22357656-22396448	1.47933	0.0146849	0.0498515
NM_004713.40	chr14	50298768	50301167	-	4	76,71,74,87	circRNA	NEMF	NM_004713	chr14:50298079-50298768|chr14:50301167-50304856	2.08074	0.0147616	0.0498515
NM_001199397.27	chr4	170398274	170477246	-	10	229,66,132,96,78,84,84,103,132,164	circRNA	NEK1	NM_001199397	chr4:170384546-170398274|chr4:170477246-170482630	0.464962	0.0147865	0.0498515
NM_001281768.1	chr7	45688268	45701813	+	4	128159142156	circRNA	ADCY1	NM_001281768	chr7:45662342-45688268|chr7:45701813-45703887	1.07378	0.0148454	0.0498515
NM_001174071.11	chr5	79454658	79473886	-	6	127,96,212,94,83,179	circRNA	SERINC5	NM_001174071	chr5:79446771-79454658|chr5:79473886-79498704	0.855662	0.0149894	0.0498515
NM_001037171.3	chrX	23731251	23740870	-	3	74,104,84	circRNA	ACOT9	NM_001037171	chrX:23726061-23731251|chrX:23740870-23748643	1.33492	0.0150394	0.0498515
NM_018963.67	chr21	40619626	40630598	-	4	132,94,184,186	circRNA	BRWD1	NM_018963	chr21:40610499-40619626|chr21:40630598-40636385	1.04211	0.0150652	0.0498515
NM_012406.3	chr12	108136973	108140201	-	3	86119150	circRNA	PRDM4	NM_012406	chr12:108136125-108136973|chr12:108140201-108145191	1.85615	0.0151141	0.0498515
NM_001113490.1	chrX	112048174	112059105	-	4	146,93,145,520	circRNA	AMOT	NM_001113490	chrX:112035209-112048174|chrX:112059105-112065482	1.22347	0.0151502	0.0498515
NM_001100409.18	chr6	76376427	76388643	+	7	230,168,34,195,227,110,117	circRNA	SENP6	NM_001100409	chr6:76373234-76376427|chr6:76388643-76405519	0.914312	0.0152531	0.0498515
NM_001205301.6	chr5	38448402	38458496	+	3	79,144,84	circRNA	EGFLAM	NM_001205301	chr5:38445804-38448402|chr5:38458496-38463009	1.05717	0.0152578	0.0498515
NM_001206739.1	chr1	63944434	63955889	-	2	70136	circRNA	ITGB3BP	NM_001206739	chr1:63920639-63944434|chr1:63955889-63974198	0.947413	0.0152961	0.0498515
NM_007124.35	chr6	144803344	144809970	+	4	180135150162	circRNA	UTRN	NM_007124	chr6:144801118-144803344|chr6:144809970-144811206	1.46943	0.0153073	0.0498515
NM_014313.4	chr1	25678116	25683344	+	3	68,93,61	circRNA	TMEM50A	NM_014313	chr1:25669564-25678116|chr1:25683344-25687150	1.42113	0.0153657	0.0498515
NM_001366712.2	chr13	72131155	72147144	-	3	135136173	circRNA	DACH1	NM_001366712	chr13:72063280-72131155|chr13:72147144-72147549	0.795007	0.0154454	0.0498515
NM_006364.9	chr14	39517855	39536500	-	6	78,154,107,90,81,124	circRNA	SEC23A	NM_006364	chr14:39514528-39517855|chr14:39536500-39543618	0.957838	0.0155229	0.0498515
NM_199181.1	chr20	35457456	35467844	-	2	159225	circRNA	SOGA1	NM_199181	chr20:35445872-35457456|chr20:35467844-35487976	1.09621	0.0155933	0.0498515
NM_012090.41	chr1	39815149	39854330	+	17	150,234,225,519,177,124,209,318,167,157,118,63,242,130,200,496,1472	circRNA	MACF1	NM_012090	chr1:39793025-39815149|chr1:39854330-39888045	0.517238	0.0156681	0.0498515
NM_001329858.9	chr2	160194077	160245996	-	12	206,161,156,274,650,145,63,244,75,215,255,141	circRNA	BAZ2B	NM_001329858	chr2:160193588-160194077|chr2:160245996-160252279	0.788555	0.0156855	0.0498515
NM_001143821.76	chr12	19511161	19519043	+	4	210135125146	circRNA	PLEKHA5	NM_001143821	chr12:19506936-19511161|chr12:19519043-19522626	1.3357	0.015752	0.0498515
NM_001366673.9	chr7	35050079	35058208	-	5	94,121,138,88,25	circRNA	DPY19L1	NM_001366673	chr7:35029553-35050079|chr7:35058208-35076708	2.02794	0.0158269	0.0498515
NM_001135024.4	chr11	34952950	35006275	+	8	81,101,200,99,175,148,59,159	circRNA	PDHX	NM_001135024	chr11:34938033-34952950|chr11:35006275-35013861	0.698666	0.0158437	0.0498515
NM_001345961.3	chr10	17401512	17432619	-	3	87,69,90	circRNA	ST8SIA6	NM_001345961	chr10:17373551-17401512|chr10:17432619-17495557	0.93405	0.0159027	0.0498515
NM_032773.18	chr3	197557640	197574892	+	6	94,121,149,77,52,150	circRNA	LRCH3	NM_032773	chr3:197556544-197557640|chr3:197574892-197579431	0.890244	0.0159982	0.0498515
NM_015313.40	chr11	120310837	120348235	+	24	93,111,99,43,106,138,33,115,106,213,133,36,155,147,86,126,115,101,78,76,168,88,87,80	circRNA	ARHGEF12	NM_015313	chr11:120308091-120310837|chr11:120348235-120348864	0.619668	0.0160248	0.0498515
NM_001278649	chr20	60831112	60838747	+	2	165,76	circRNA	OSBPL2	NM_001278649	chr20:60813653-60831112|chr20:60838747-60839684	1.33889	0.0160446	0.0498515
NM_001320580.1	chr3	49081822	49095323	-	4	1151551781029	circRNA	QRICH1	NM_001320580	chr3:49070661-49081822|chr3:49095323-49114141	1.07097	0.0161444	0.0498515
NM_172193.7	chr14	50190591	50196266	+	4	79,84,84,59	circRNA	KLHDC1	NM_172193	chr14:50177099-50190591|chr14:50196266-50199421	1.54173	0.0165893	0.0498515
NM_001256850.944	chr2	179602808	179650868	-	34	279,2781,57,189,126,285,232,166,142,261,261,261,264,261,261,264,273,267,282,1694,169,165,272,245,234,206,143,216,64,259,66,282,123,294	circRNA	TTN	NM_001256850	chr2:179600801-179602808|chr2:179650868-179654086	1.30388	0.016715	0.0498515
NM_178039.18	chr12	1289705	1299218	+	4	138141141194	circRNA	ERC1	NM_178039	chr12:1250953-1289705|chr12:1299218-1345934	1.2042	0.0167363	0.0498515
NM_014949.5	chr1	155891165	155895634	-	4	254,58,61,212	circRNA	KHDC4	NM_014949	chr1:155887463-155891165|chr1:155895634-155896466	1.59841	0.0167503	0.0498515
NM_024870	chr8	68930080	68934375	+	3	72123105	circRNA	PREX2	NM_024870	chr8:68864770-68930080|chr8:68934375-68939456	2.01332	0.0167568	0.0498515
NM_032217.6	chr4	73950965	73979625	-	7	1.98163e+21	circRNA	ANKRD17	NM_032217	chr4:73944607-73950965|chr4:73979625-73981537	0.616637	0.0167692	0.0498515
NM_005012.5	chr1	64603051	64624875	+	4	128318246212	circRNA	ROR1	NM_005012	chr1:64516388-64603051|chr1:64624875-64643110	0.874865	0.0168162	0.0498515
NM_024422.3	chr18	28659812	28673606	-	10	143,257,186,135,167,145,156,120,200,85	circRNA	DSC2	NM_024422	chr18:28654873-28659812|chr18:28673606-28681865	0.991061	0.0169247	0.0498515
NM_024831.3	chr8	56695306	56717595	+	9	65,173,823,118,87,175,307,150,144	circRNA	TGS1	NM_024831	chr8:56686278-56695306|chr8:56717595-56723439	0.872333	0.0169535	0.0498515
NM_001282873.40	chr8	103339969	103358623	-	6	1.55111e+17	circRNA	UBR5	NM_001282873	chr8:103338891-103339969|chr8:103358623-103359130	0.901637	0.0169643	0.0498515
NM_015678.60	chr13	35770000	35785316	+	3	439155127	circRNA	NBEA	NM_015678	chr13:35758208-35770000|chr13:35785316-35806628	0.812613	0.0171897	0.0498515
NM_001284388	chr10	103916775	103917971	+	4	56140125166	circRNA	NOLC1	NM_001284388	chr10:103912287-103916775|chr10:103917971-103918949	2.41544	0.0172074	0.0498515
NM_016516.22	chr2	64189191	64211153	-	6	386,132,35,79,242,156	circRNA	VPS54	NM_016516	chr2:64176297-64189191|chr2:64211153-64246071	0.9151	0.0175312	0.0498515
NM_001350145.46	chr1	62503648	62550320	+	4	73,93,118,134	circRNA	PATJ	NM_001350145	chr1:62483619-62503648|chr1:62550320-62574108	0.427968	0.0175359	0.0498515
NM_001167621.5	chr22	46096161	46125470	+	4	97,159,81,166	circRNA	ATXN10	NM_001167621	chr22:46088958-46096161|chr22:46125470-46134610	-1.17367	0.0176763	0.0498515
NM_032582.18	chr17	58342772	58422969	-	8	6.31161e+22	circRNA	USP32	NM_032582	chr17:58332619-58342772|chr17:58422969-58469242	0.317291	0.0177957	0.0498515
NM_001145098.4	chr3	170077486	170109048	+	6	178,1062,98,233,242,225	circRNA	SKIL	NM_001145098	chr3:170075551-170077486|chr3:170109048-170110046	0.82933	0.0178427	0.0498515
NM_006909.17	chr5	80409356	80422982	+	3	383,126,90	circRNA	RASGRF2	NM_006909	chr5:80408677-80409356|chr5:80422982-80475993	1.22144	0.0178731	0.0498515
NM_001284306.11	chr15	42727581	42734612	-	5	135,146,56,781,342	circRNA	ZNF106	NM_001284306	chr15:42720332-42727581|chr15:42734612-42736399	1.54164	0.0179515	0.0498515
NM_006901.68	chr15	72300166	72338975	-	7	127,98,57,100,63,95,911	circRNA	MYO9A	NM_006901	chr15:72292281-72300166|chr15:72338975-72410020	0.897871	0.0179602	0.0498515
NM_001242868	chr13	78293666	78320990	+	3	140150342	circRNA	SLAIN1	NM_001242868	chr13:78272674-78293666|chr13:78320990-78327337	0.670193	0.0179903	0.0498515
NM_015116.15	chr13	47285925	47308133	+	5	54,73,110,138,78	circRNA	LRCH1	NM_015116	chr13:47279439-47285925|chr13:47308133-47315776	0.954009	0.0180404	0.0498515
NM_001077261.22	chr12	124904502	124941708	-	8	99,55,179,91,173,67,53,57	circRNA	NCOR2	NM_001077261	chr12:124887107-124904502|chr12:124941708-124950718	1.04495	0.0183356	0.0498515
NR_136613.2	chr10	103432671	103436193	-	3	133,186,96	circRNA	FBXW4	NR_136613	chr10:103384567-103432671|chr10:103436193-103454137	2.65543	0.0184388	0.0498515
NM_001035.55	chr1	237532833	237660052	+	15	75,79,113,100,97,75,157,165,122,184,136,96,119,134,242	circRNA	RYR2	NM_001035	chr1:237527672-237532833|chr1:237660052-237664010	0.276892	0.0185319	0.0498515
NM_007124.100	chr6	145148746	145157074	+	3	66,66,159	circRNA	UTRN	NM_007124	chr6:145148522-145148746|chr6:145157074-145157436	-1.88844	0.0185488	0.0498515
NM_173082.1	chr6	146214350	146216113	-	3	179,87,93	circRNA	SHPRH	NM_173082	chr6:146209236-146214350|chr6:146216113-146231583	-2.59573	0.0185947	0.0498515
NM_000064.2	chr19	6702137	6702590	-	2	86109	circRNA	C3	NM_000064	chr19:6697805-6702137|chr19:6702590-6707086	-3.30798	0.0186705	0.0498515
NM_021961	chr11	12785725	12785981	+	1	256	circRNA	TEAD1	NM_021961	chr11:12697108-12785725|chr11:12785981-12883796	3.64004	0.0188841	0.0498515
NM_001001740.14	chr1	176050287	176085817	-	3	136,115,58	circRNA	COP1	NM_001001740	chr1:176015460-176050287|chr1:176085817-176104145	0.557004	0.0189219	0.0498515
NM_001330625.3	chr4	4314767	4317697	+	3	74,83,162	circRNA	ZBTB49	NM_001330625	chr4:4307911-4314767|chr4:4317697-4322366	-1.92535	0.0189384	0.0498515
NM_001242644	chr8	61484604	61504528	+	4	68,83,93,112	circRNA	RAB2A	NM_001242644	chr8:61429812-61484604|chr8:61504528-61531138	-1.16971	0.0189894	0.0498515
NM_006226.2	chr2	198948481	198966084	+	3	2475,204,76	circRNA	PLCL1	NM_006226	chr2:198670063-198948481|chr2:198966084-198968550	0.966099	0.0190347	0.0498515
NM_025134.59	chr16	53337631	53342766	+	4	906161225169	circRNA	CHD9	NM_025134	chr16:53331070-53337631|chr16:53342766-53348288	1.57615	0.0191709	0.0498515
NM_014934.3	chr13	96263698	96264431	-	2	49141	circRNA	DZIP1	NM_014934	chr13:96258313-96263698|chr13:96264431-96272138	-2.90709	0.0194016	0.0498515
NM_001035.350	chr1	237756775	237789104	+	8	161,160,87,227,805,201,106,144	circRNA	RYR2	NM_001035	chr1:237755153-237756775|chr1:237789104-237791106	1.24874	0.0196207	0.0498515
NM_182641	chr17	65850055	65850878	+	1	823	circRNA	BPTF	NM_182641	chr17:65822453-65850055|chr17:65850878-65862579	-2.78937	0.0197411	0.0498515
NM_022763.16	chr3	171965322	171969331	+	2	244282	circRNA	FNDC3B	NM_022763	chr3:171944737-171965322|chr3:171969331-172003715	2.26968	0.0197598	0.0498515
NM_001142273.22	chr2	122154715	122168545	-	7	144,79,164,67,245,24,104	circRNA	CLASP1	NM_001142273	chr2:122145482-122154715|chr2:122168545-122182714	0.977109	0.0198061	0.0498515
NM_017890.24	chr8	100443764	100494030	+	4	128235221204	circRNA	VPS13B	NM_017890	chr8:100403932-100443764|chr8:100494030-100513914	0.675436	0.0198278	0.0498515
NM_001256267.30	chr10	69933822	69961751	+	8	591,139,222,150,83,127,208,166	circRNA	MYPN	NM_001256267	chr10:69926423-69933822|chr10:69961751-69966526	0.712686	0.0199346	0.0498515
NM_001256850.613	chr2	179546387	179585929	-	58	78,207,81,84,84,84,84,78,81,114,102,84,84,81,84,84,84,81,87,78,78,63,405,48,72,84,60,27,78,210,261,268,90,184,286,93,288,291,288,288,279,279,279,288,279,282,279,282,288,288,279,279,279,288,279,282,279,282	circRNA	TTN	NM_001256850	chr2:179546177-179546387|chr2:179585929-179586573	1.19233	0.019944	0.0498515
NM_001184906.13	chr17	37453379	37499494	-	5	69,95,75,55,62	circRNA	FBXL20	NM_001184906	chr17:37439108-37453379|chr17:37499494-37557613	-1.00397	0.0199671	0.0498515
NM_206943.9	chr2	33359859	33447218	+	5	168,225,275,103,72	circRNA	LTBP1	NM_206943	chr2:33335818-33359859|chr2:33447218-33468728	0.554264	0.0203808	0.0498515
NM_001130976.12	chr2	71788881	71791343	+	2	193156	circRNA	DYSF	NM_001130976	chr2:71783201-71788881|chr2:71791343-71795080	-2.29564	0.0204367	0.0498515
NM_001080491	chr10	11523768	11527910	-	4	153,100,66,95	circRNA	USP6NL	NM_001080491	chr10:11505848-11523768|chr10:11527910-11531100	-1.89875	0.0205269	0.0498515
NM_004329.8	chr10	88635623	88651986	+	3	219163103	circRNA	BMPR1A	NM_004329	chr10:88598736-88635623|chr10:88651986-88659550	1.49403	0.0205817	0.0498515
NM_003922.35	chr15	63951934	63958671	-	7	201,53,269,221,125,232,117	circRNA	HERC1	NM_003922	chr15:63950917-63951934|chr15:63958671-63961736	1.38812	0.0206485	0.0498515
NM_020409	chr3	179310431	179316559	-	3	96,131,97	circRNA	MRPL47	NM_020409	chr3:179306783-179310431|chr3:179316559-179319517	-1.6561	0.0207505	0.0498515
NM_032131	chr6	109175427	109179474	+	2	261,73	circRNA	ARMC2	NM_032131	chr6:109169749-109175427|chr6:109179474-109190026	2.09405	0.0208169	0.0498515
NM_003076	chr12	50488219	50490755	+	2	136123	circRNA	SMARCD1	NM_003076	chr12:50484373-50488219|chr12:50490755-50492496	1.99512	0.0210204	0.0498515
NM_001130523.7	chr1	115267841	115280693	-	11	113,176,108,165,141,213,126,129,82,98,110	circRNA	CSDE1	NM_001130523	chr1:115266623-115267841|chr1:115280693-115282312	1.38034	0.0212673	0.0498515
NM_172349.19	chr5	176671195	176673797	+	2	76119	circRNA	NSD1	NM_172349	chr5:176666866-176671195|chr5:176673797-176675181	1.85206	0.0212684	0.0498515
NM_003400.53	chr2	61749745	61761038	-	3	73102132	circRNA	XPO1	NM_003400	chr2:61729445-61749745|chr2:61761038-61764696	-0.378461	0.0213358	0.0498515
NR_033843	chr3	167621093	167639824	+	6	145,193,119,143,227,93	circRNA	LRRC77P	NR_033843	chr3:167613872-167621093|chr3:167639824-167640176	-1.06205	0.0213544	0.0498515
NM_138569.8	chr6	54034325	54095715	+	4	45,45,129,204	circRNA	MLIP	NM_138569	chr6:54025597-54034325|chr6:54095715-54122105	0.713173	0.0213946	0.0498515
NM_001363722.10	chr6	70447833	70500364	-	6	74,89,68,98,61,177	circRNA	LMBRD1	NM_001363722	chr6:70428973-70447833|chr6:70500364-70506185	1.06387	0.0214544	0.0498515
NM_001350531.6	chr4	129035724	129083472	+	3	173363124	circRNA	LARP1B	NM_001350531	chr4:129028468-129035724|chr4:129083472-129099666	0.59746	0.0214953	0.0498515
NM_001301347	chr1	171162473	171165950	+	2	189163	circRNA	FMO2	NM_001301347	chr1:171154498-171162473|chr1:171165950-171173003	1.97997	0.0215434	0.0498515
NM_001256850.274	chr2	179504425	179507044	-	5	90,63,90,75,81	circRNA	TTN	NM_001256850	chr2:179502146-179504425|chr2:179507044-179509274	-2.27242	0.0220705	0.0498515
NM_001304792.9	chr6	76344422	76380436	+	6	105,71,146,298,230,168	circRNA	SENP6	NM_001304792	chr6:76343442-76344422|chr6:76380436-76385150	0.878951	0.0220951	0.0498515
NM_001349370.44	chr3	47139444	47147610	-	4	127,98,78,124	circRNA	SETD2	NM_001349370	chr3:47129737-47139444|chr3:47147610-47155365	2.00122	0.0221552	0.0498515
NM_005160.13	chr22	26059596	26070495	+	4	75,62,52,92	circRNA	GRK3	NM_005160	chr22:26057644-26059596|chr22:26070495-26074782	1.25958	0.0221658	0.0498515
NM_003566.15	chr12	93219941	93246801	-	7	1.2015e+20	circRNA	EEA1	NM_003566	chr12:93213287-93219941|chr12:93246801-93247690	0.750888	0.0222454	0.0498515
NM_032410	chr8	42761315	42785315	+	3	86,73,51	circRNA	HOOK3	NM_032410	chr8:42752331-42761315|chr8:42785315-42798455	0.737219	0.022255	0.0498515
NM_001286715.41	chr9	88247576	88272558	-	5	713,117,98,178,209	circRNA	AGTPBP1	NM_001286715	chr9:88236200-88247576|chr9:88272558-88275850	-1.12081	0.0222864	0.0498515
NM_001098500.22	chr10	24810710	24817048	+	3	148442184	circRNA	KIAA1217	NM_001098500	chr10:24809182-24810710|chr10:24817048-24820758	-1.58314	0.022295	0.0498515
NM_001256850.628	chr2	179547423	179580501	-	47	207,81,84,84,84,84,78,81,114,102,84,84,81,84,84,84,81,87,78,78,63,405,48,72,84,60,27,78,210,261,268,90,184,286,93,288,291,288,288,279,279,279,288,279,282,279,282	circRNA	TTN	NM_001256850	chr2:179546465-179547423|chr2:179580501-179581821	0.990501	0.0224856	0.0498515
NM_001323541.1	chr10	103427642	103436193	-	4	95,133,186,96	circRNA	FBXW4	NM_001323541	chr10:103384567-103427642|chr10:103436193-103454996	1.02793	0.0225557	0.0498515
NM_001008707.9	chr14	100373974	100377913	+	4	96135100155	circRNA	EML1	NM_001008707	chr14:100367376-100373974|chr14:100377913-100380515	1.54576	0.0227716	0.0498515
NM_001193489.18	chr15	49319561	49329966	-	6	116,25,230,136,325,179	circRNA	SECISBP2L	NM_001193489	chr15:49311749-49319561|chr15:49329966-49338472	1.14822	0.0229165	0.0498515
NM_182641.42	chr17	65941524	65955991	+	4	917,83,226,335	circRNA	BPTF	NM_182641	chr17:65940488-65941524|chr17:65955991-65960327	1.15562	0.0230543	0.0498515
NM_006939	chr14	50586992	50625364	-	12	110,42,262,117,173,118,163,120,223,104,123,82	circRNA	SOS2	NM_006939	chr14:50585571-50586992|chr14:50625364-50626148	0.794909	0.0231549	0.0498515
NM_020121.39	chr13	96577933	96651561	-	15	95,99,124,165,135,136,86,120,151,92,61,100,101,73,97	circRNA	UGGT2	NM_020121	chr13:96555314-96577933|chr13:96651561-96665560	-0.412531	0.0231755	0.0498515
NM_001308373	chr19	18648410	18649243	-	2	173218	circRNA	FKBP8	NM_001308373	chr19:18644157-18648410|chr19:18649243-18650180	3.06142	0.0231777	0.0498515
NM_001202450.5	chr10	76153898	76360251	+	4	173,109,36,115	circRNA	ADK	NM_001202450	chr10:76074503-76153898|chr10:76360251-76429940	0.144935	0.0232681	0.0498515
NM_014810.20	chr1	179972308	179975702	+	2	114114	circRNA	CEP350	NM_014810	chr1:179966310-179972308|chr1:179975702-179981063	2.25137	0.0233618	0.0498515
NM_001077442.3	chr14	21698477	21702388	-	3	48115277	circRNA	HNRNPC	NM_001077442	chr14:21681276-21698477|chr14:21702388-21737456	-0.953223	0.0233898	0.0498515
NM_001252676.2	chr20	25000645	25011594	-	5	138148153176200	circRNA	ACSS1	NM_001252676	chr20:24995866-25000645|chr20:25011594-25013004	1.28108	0.0234455	0.0498515
NM_001164273.1	chr15	42034743	42046765	+	4	6272911505131	circRNA	MGA	NM_001164273	chr15:42032401-42034743|chr15:42046765-42049985	0.936746	0.0235216	0.0498515
NM_004726.15	chrX	17151946	17157084	+	3	84146106	circRNA	REPS2	NM_004726	chrX:17121902-17151946|chrX:17157084-17165535	1.89445	0.0235613	0.0498515
NM_001014972.8	chr2	71582848	71597135	+	6	62,39,299,278,147,123	circRNA	ZNF638	NM_001014972	chr2:71577401-71582848|chr2:71597135-71607351	-1.36888	0.0235632	0.0498515
NM_014023.15	chr10	1130342	1132297	+	2	136,72	circRNA	WDR37	NM_014023	chr10:1126416-1130342|chr10:1132297-1139391	2.78093	0.0236351	0.0498515
NM_001100588.16	chr9	125627627	125659855	-	9	3.09113e+26	circRNA	RC3H2	NM_001100588	chr9:125622410-125627627|chr9:125659855-125667388	0.749186	0.0237347	0.0498515
NM_006699.3	chr1	117944807	117984947	+	5	256,97,119,81,95	circRNA	MAN1A2	NM_006699	chr1:117911107-117944807|chr1:117984947-118003110	-1.08783	0.0237703	0.0498515
NM_020823	chr6	158994451	159010814	+	5	104,56,91,122,111	circRNA	TMEM181	NM_020823	chr6:158957897-158994451|chr6:159010814-159026298	1.38463	0.0238647	0.0498515
NM_001308120.27	chr14	45481177	45537846	+	12	101,90,176,154,154,106,236,159,127,119,190,220	circRNA	TOGARAM1	NM_001308120	chr14:45478348-45481177|chr14:45537846-45540914	0.418903	0.023999	0.0498515
NM_016441.7	chr2	36668400	36669878	+	2	243121	circRNA	CRIM1	NM_016441	chr2:36623930-36668400|chr2:36669878-36691676	2.95286	0.0248747	0.0498515
NM_001317061	chr6	3076997	3078169	+	2	224157	circRNA	RIPK1	NM_001317061	chr6:3074036-3076997|chr6:3078169-3081212	3.14549	0.0249712	0.0498515
NM_001039574	chr1	110765585	110768800	+	2	937204	circRNA	KCNC4	NM_001039574	chr1:110754799-110765585|chr1:110768800-110775532	1.88343	0.0250426	0.0498515
NM_020443.18	chr1	201786215	201786413	+	1	198	circRNA	NAV1	NM_020443	chr1:201782386-201786215|chr1:201786413-201788964	3.53984	0.0251117	0.0498515
NM_001363796.16	chr4	65165691	65180481	-	4	44,73,106,116	circRNA	TECRL	NM_001363796	chr4:65155485-65165691|chr4:65180481-65188406	1.61974	0.0255659	0.0498515
NM_007013.29	chr8	87454847	87464908	+	4	160134141121	circRNA	WWP1	NM_007013	chr8:87450902-87454847|chr8:87464908-87470149	1.22618	0.0257127	0.0498515
NM_007023.2	chr2	173825487	173832172	+	4	54107122184	circRNA	RAPGEF4	NM_007023	chr2:173787028-173825487|chr2:173832172-173848223	-1.79354	0.0258874	0.0498515
NM_170601	chr11	124517260	124518071	-	2	134110	circRNA	SIAE	NM_170601	chr11:124509763-124517260|chr11:124518071-124519514	2.99181	0.0262404	0.0498515
NM_001281435.3	chr17	11958205	12016677	+	6	103,175,120,120,52,128	circRNA	MAP2K4	NM_001281435	chr17:11935615-11958205|chr17:12016677-12028610	-0.902903	0.0262643	0.0498515
NM_001242644.2	chr8	61496766	61504528	+	3	83,93,112	circRNA	RAB2A	NM_001242644	chr8:61484672-61496766|chr8:61504528-61531138	-1.57039	0.0263565	0.0498515
NM_001363227.5	chr8	43013717	43027529	+	6	137,122,70,70,110,77	circRNA	HGSNAT	NM_001363227	chr8:43002206-43013717|chr8:43027529-43028855	-0.977681	0.0266955	0.0498515
NM_001166118.6	chr7	33060883	33063720	-	3	86,47,70	circRNA	NT5C3A	NM_001166118	chr7:33059336-33060883|chr7:33063720-33066428	2.224	0.0268608	0.0498515
NM_001289861.10	chr1	7895821	7897209	+	2	184151	circRNA	PER3	NM_001289861	chr1:7890221-7895821|chr1:7897209-7902731	2.77113	0.0269974	0.0498515
NM_018383.4	chr2	128525762	128528578	-	3	105,69,227	circRNA	WDR33	NM_018383	chr2:128522843-128525762|chr2:128528578-128568585	1.90294	0.0270008	0.0498515
NM_025134.44	chr16	53289511	53302038	+	4	180111197200	circRNA	CHD9	NM_025134	chr16:53288517-53289511|chr16:53302038-53307537	-1.39637	0.0270122	0.0498515
NM_015009	chr3	73651504	73657835	-	2	108,87	circRNA	PDZRN3	NM_015009	chr3:73453546-73651504|chr3:73657835-73673253	1.4966	0.0270928	0.0498515
NM_001349774.14	chr1	168007608	168037701	+	8	118,116,87,328,139,157,89,106	circRNA	DCAF6	NM_001349774	chr1:167992285-168007608|chr1:168037701-168044608	0.954164	0.0272668	0.0498515
NM_001366316.17	chr4	2659529	2674099	+	6	7.81132e+16	circRNA	FAM193A	NM_001366316	chr4:2648559-2659529|chr4:2674099-2691232	0.955891	0.027362	0.0498515
NM_001031835.2	chr16	47531309	47581459	+	6	90,139,100,108,81,116	circRNA	PHKB	NM_001031835	chr16:47497904-47531309|chr16:47581459-47614205	1.06658	0.0274303	0.0498515
NM_001346413.1	chr11	82872368	82881037	+	7	1.26189e+22	circRNA	PCF11	NM_001346413	chr11:82868673-82872368|chr11:82881037-82882859	-1.47869	0.0275563	0.0498515
NM_015269.53	chr1	52975267	52992045	-	3	117164811	circRNA	TUT4	NM_015269	chr1:52962855-52975267|chr1:52992045-53018602	1.49951	0.0275786	0.0498515
NM_002830.9	chr2	120634898	120643458	+	6	43,79,45,53,121,88	circRNA	PTPN4	NM_002830	chr2:120620219-120634898|chr2:120643458-120658293	-1.44439	0.0276312	0.0498515
NM_001199743	chr16	23654275	23672602	+	3	69119112	circRNA	DCTN5	NM_001199743	chr16:23652911-23654275|chr16:23672602-23676946	-1.19523	0.0277815	0.0498515
NM_001137550.15	chr2	238643910	238666191	+	8	66,78,36,126,72,171,93,93	circRNA	LRRFIP1	NM_001137550	chr2:238642461-238643910|chr2:238666191-238667371	1.42805	0.0278289	0.0498515
NM_001256850.448	chr2	179538359	179539136	-	2	78,96	circRNA	TTN	NM_001256850	chr2:179537430-179538359|chr2:179539136-179539765	2.58713	0.027961	0.0498515
NR_145520.1	chr17	25630392	25637200	+	5	2.69132e+15	circRNA	WSB1	NR_145520	chr17:25628982-25630392|chr17:25637200-25638534	-1.74265	0.0282352	0.0498515
NM_001193329	chr9	97686267	97718297	+	4	190107103108	circRNA	AOPEP	NM_001193329	chr9:97563284-97686267|chr9:97718297-97730039	0.783365	0.0284226	0.0498515
NM_001271.26	chr15	93489050	93510743	+	7	45,179,125,217,90,191,189	circRNA	CHD2	NM_001271	chr15:93487745-93489050|chr15:93510743-93514994	1.16195	0.0284586	0.0498515
NM_001300942.16	chr11	76224429	76239510	+	5	150171137174199	circRNA	EMSY	NM_001300942	chr11:76207513-76224429|chr11:76239510-76246938	1.31628	0.0286008	0.0498515
NM_001330640.38	chr9	19305349	19328160	+	7	176,101,219,146,36,131,133	circRNA	DENND4C	NM_001330640	chr9:19300329-19305349|chr9:19328160-19331975	0.82289	0.028687	0.0498515
NM_005188.14	chr11	119167627	119168191	+	2	117,98	circRNA	CBL	NM_005188	chr11:119158656-119167627|chr11:119168191-119169067	2.75637	0.0286872	0.0498515
NM_001556.4	chr8	42183487	42186732	+	2	128,91	circRNA	IKBKB	NM_001556	chr8:42180012-42183487|chr8:42186732-42188431	-2.29746	0.0288076	0.0498515
NM_001321729.5	chr2	72562075	72802797	-	14	74,142,180,135,112,110,106,98,72,121,47,84,69,177	circRNA	EXOC6B	NM_001321729	chr2:72411316-72562075|chr2:72802797-72945231	0.180254	0.028844	0.0498515
NM_001300866.1	chr6	76022112	76024918	-	1	2806	circRNA	FILIP1	NM_001300866	chr6:76018613-76022112|chr6:76024918-76063254	1.99061	0.0290485	0.0498515
NM_001006600.1	chr5	65284462	65310553	+	6	48,198,118,79,90,57	circRNA	ERBIN	NM_001006600	chr5:65222634-65284462|chr5:65310553-65317149	-1.23463	0.0293798	0.0498515
NM_001014380.8	chr13	30854199	30857928	-	2	161176	circRNA	KATNAL1	NM_001014380	chr13:30829752-30854199|chr13:30857928-30881076	1.63291	0.0293889	0.0498515
NM_001304792.13	chr6	76357446	76380436	+	5	71146298230168	circRNA	SENP6	NM_001304792	chr6:76344527-76357446|chr6:76380436-76385150	-1.12483	0.0294038	0.0498515
NM_001363891.4	chr16	53907697	53968021	+	4	80144120125	circRNA	FTO	NM_001363891	chr16:53878210-53907697|chr16:53968021-54145673	0.413461	0.0294524	0.0498515
NM_001256310.9	chr2	191765289	191789319	+	8	130,80,164,59,33,59,67,51	circRNA	GLS	NM_001256310	chr2:191760451-191765289|chr2:191789319-191792031	-0.720269	0.0296673	0.0498515
NM_001199849.8	chr1	155695172	155695810	+	2	109,93	circRNA	DAP3	NM_001199849	chr1:155691409-155695172|chr1:155695810-155697398	3.2214	0.0297649	0.0498515
NM_015313.75	chr11	120335945	120338017	+	2	126115	circRNA	ARHGEF12	NM_015313	chr11:120331466-120335945|chr11:120338017-120339996	2.21623	0.0299685	0.0498515
NM_001029884.2	chr6	151116991	151122005	+	2	47151	circRNA	PLEKHG1	NM_001029884	chr6:151107595-151116991|chr6:151122005-151125745	-1.80483	0.029993	0.0498515
NM_005688.13	chr3	183695304	183696439	-	2	108149	circRNA	ABCC5	NM_005688	chr3:183689707-183695304|chr3:183696439-183699514	-2.79622	0.0300187	0.0498515
NM_001364905.31	chr4	151656409	151753128	-	8	109,65,62,134,79,134,442,160	circRNA	LRBA	NM_001364905	chr4:151604869-151656409|chr4:151753128-151765251	0.391824	0.030101	0.0498515
NM_016955.1	chr4	25128885	25160729	-	8	94,92,130,103,154,159,119,155	circRNA	SEPSECS	NM_016955	chr4:25127406-25128885|chr4:25160729-25161877	0.957177	0.0301058	0.0498515
NM_001160302.9	chr21	34066537	34067592	-	2	84226	circRNA	SYNJ1	NM_001160302	chr21:34060677-34066537|chr21:34067592-34072147	2.33616	0.0302773	0.0498515
NM_001278603.5	chr4	77055327	77065626	-	3	188,227,84	circRNA	NUP54	NM_001278603	chr4:77053872-77055327|chr4:77065626-77069460	1.30453	0.0303446	0.0498515
NM_001256422.8	chr4	84508407	84516113	+	4	75,90,94,116	circRNA	GPAT3	NM_001256422	chr4:84502985-84508407|chr4:84516113-84518010	1.76586	0.0307739	0.0498515
NM_001329394.8	chr17	57816197	57851246	+	3	111168132	circRNA	VMP1	NM_001329394	chr17:57814904-57816197|chr17:57851246-57886156	0.643236	0.0308552	0.0498515
NM_001261428	chr2	11905658	11907984	+	2	201,96	circRNA	LPIN1	NM_001261428	chr2:11853938-11905658|chr2:11907984-11911497	-2.39541	0.0309063	0.0498515
NM_014629.9	chr8	1824736	1833873	+	4	164117115107	circRNA	ARHGEF10	NM_014629	chr8:1817416-1824736|chr8:1833873-1841734	1.2039	0.0309393	0.0498515
NM_012090.35	chr1	39788279	39793025	+	5	108,99,153,89,136	circRNA	MACF1	NM_012090	chr1:39785419-39788279|chr1:39793025-39815149	1.96481	0.0309461	0.0498515
NM_001135648.27	chr6	128540066	128643455	-	4	175,116,82,272	circRNA	PTPRK	NM_001135648	chr6:128505870-128540066|chr6:128643455-128718710	0.238243	0.031106	0.0498515
NM_001363796.11	chr4	65155427	65180481	-	5	58,44,73,106,116	circRNA	TECRL	NM_001363796	chr4:65147277-65155427|chr4:65180481-65188406	0.301222	0.0312681	0.0498515
NM_004134.3	chr5	137897268	137903411	-	5	210,93,163,107,74	circRNA	HSPA9	NM_004134	chr5:137895780-137897268|chr5:137903411-137904613	-1.77666	0.0314563	0.0498515
NM_020310	chr17	2297336	2298748	-	3	112,42,580	circRNA	MNT	NM_020310	chr17:2291343-2297336|chr17:2298748-2303933	-2.56624	0.0316687	0.0498515
NM_001286715.9	chr9	88190229	88275888	-	17	161,177,132,130,181,154,145,88,149,87,84,713,117,98,178,209,38	circRNA	AGTPBP1	NM_001286715	chr9:88162201-88190229|chr9:88275888-88284399	0.327457	0.0321218	0.0498515
NM_080927.3	chr3	98568304	98600611	-	2	138228	circRNA	DCBLD2	NM_080927	chr3:98544210-98568304|chr3:98600611-98619965	0.826913	0.0321302	0.0498515
NM_001160308.5	chr13	50025688	50065046	+	12	357,126,66,97,564,117,170,226,100,94,341,89	circRNA	SETDB2	NM_001160308	chr13:50018993-50025688|chr13:50065046-50065867	-0.746983	0.0321395	0.0498515
NM_001308020.35	chr18	39623696	39629569	+	2	85,75	circRNA	PIK3C3	NM_001308020	chr18:39620705-39623696|chr18:39629569-39637846	1.49994	0.0321664	0.0498515
NM_001278585.9	chr4	47643936	47667280	-	6	1.30111e+17	circRNA	CORIN	NM_001278585	chr4:47628538-47643936|chr4:47667280-47676409	0.744723	0.032522	0.0498515
NM_001370139.1	chr10	76602357	76603236	+	1	879	circRNA	KAT6B	NM_001370139	chr10:76598541-76602357|chr10:76603236-76719727	1.78375	0.0327753	0.0498515
NM_001130017	chr4	77002976	77003688	+	1	712	circRNA	ART3	NM_001130017	chr4:76997111-77002976|chr4:77003688-77018796	2.99572	0.0329178	0.0498515
NR_027918.6	chr12	123270265	123276668	+	3	102172102	circRNA	CCDC62	NR_027918	chr12:123265877-123270265|chr12:123276668-123281853	1.37232	0.0329349	0.0498515
NM_001362911.8	chr8	38105230	38111236	+	7	123,96,117,156,103,171,163	circRNA	DDHD2	NM_001362911	chr8:38103818-38105230|chr8:38111236-38117557	-1.93592	0.0330653	0.0498515
NM_001256850.602	chr2	179546387	179550325	-	9	78,207,81,84,84,84,84,78,81	circRNA	TTN	NM_001256850	chr2:179546177-179546387|chr2:179550325-179552837	-1.87549	0.0331296	0.0498515
NM_057175.1	chr4	140258001	140262223	+	2	105158	circRNA	NAA15	NM_057175	chr4:140255412-140258001|chr4:140262223-140263979	-2.09447	0.0332327	0.0498515
NM_001206729.3	chr1	243727021	244006584	-	9	129,123,69,66,132,145,112,126,158	circRNA	AKT3	NM_001206729	chr1:243716245-243727021|chr1:244006584-244006845	0.129327	0.0335052	0.0498515
NM_001142649.2	chr11	22225349	22249132	+	6	47,48,42,114,69,285	circRNA	ANO5	NM_001142649	chr11:22215078-22225349|chr11:22249132-22257708	1.42652	0.0338041	0.0498515
NM_016578.1	chr11	77383086	77404656	-	8	189,221,208,68,110,55,80,105	circRNA	RSF1	NM_016578	chr11:77378536-77383086|chr11:77404656-77409531	0.908951	0.0339704	0.0498515
NM_001286379.7	chr6	170697374	170704667	+	3	207,109,93	circRNA	FAM120B	NM_001286379	chr6:170667406-170697374|chr6:170704667-170713637	1.26432	0.0343599	0.0498515
NM_001271769.17	chr5	77423853	77461496	-	6	131,187,177,110,133,63	circRNA	AP3B1	NM_001271769	chr5:77412058-77423853|chr5:77461496-77471449	-0.838681	0.0343943	0.0498515
NM_022098.5	chr22	41277773	41282519	+	2	408203	circRNA	XPNPEP3	NM_022098	chr22:41265119-41277773|chr22:41282519-41303590	2.02608	0.034865	0.0498515
NM_024874.9	chr1	35936463	35944813	-	3	98102247	circRNA	KIAA0319L	NM_024874	chr1:35932296-35936463|chr1:35944813-35972212	1.59537	0.0352224	0.0498515
NR_136755	chr10	51116500	51364771	-	7	87,75,84,119,188,987,67	circRNA	PARG	NR_136755	chr10:51093341-51116500|chr10:51364771-51370853	-0.436903	0.035272	0.0498515
NM_020207.27	chr9	98740342	98766983	+	2	155182	circRNA	ERCC6L2	NM_020207	chr9:98735370-98740342|chr9:98766983-98774506	-1.07365	0.0356781	0.0498515
NM_021994	chr7	111926927	111927129	+	1	202	circRNA	ZNF277	NM_021994	chr7:111846862-111926927|chr7:111927129-111935923	-3.71062	0.0357274	0.0498515
NM_001366519.5	chr14	35044961	35078948	-	8	87,40,76,106,96,124,122,105	circRNA	SNX6	NM_001366519	chr14:35037219-35044961|chr14:35078948-35099112	-1.01684	0.035766	0.0498515
NM_001370224.5	chr3	127648975	127682229	+	2	151198	circRNA	KBTBD12	NM_001370224	chr3:127646877-127648975|chr3:127682229-127702939	0.787515	0.0359216	0.0498515
NM_001243403.6	chr16	11114049	11118778	+	2	133101	circRNA	CLEC16A	NM_001243403	chr16:11097114-11114049|chr16:11118778-11133610	-1.9909	0.0360353	0.0498515
NM_015525.39	chr6	82933784	82941559	-	4	118171111125	circRNA	IBTK	NM_015525	chr6:82933337-82933784|chr6:82941559-82943875	1.68648	0.0361148	0.0498515
NM_001007098	chr1	53407467	53427301	+	4	58,72,65,127	circRNA	SCP2	NM_001007098	chr1:53393137-53407467|chr1:53427301-53440440	-1.09505	0.0367621	0.0498515
NM_173500.5	chr15	43067332	43109295	-	7	589,212,217,158,126,93,66	circRNA	TTBK2	NM_173500	chr15:43045445-43067332|chr15:43109295-43120125	0.599154	0.0368408	0.0498515
NM_018638.2	chr12	22796696	22826594	+	5	260,141,143,84,161	circRNA	ETNK1	NM_018638	chr12:22778520-22796696|chr12:22826594-22837416	-1.05151	0.0372015	0.0498515
NM_001099432.8	chr17	58756813	59161925	+	22	88,55,76,107,82,73,108,77,77,84,171,94,134,265,151,45,125,166,101,101,197,98	circRNA	BCAS3	NM_001099432	chr17:58755275-58756813|chr17:59161925-59445687	-0.10503	0.0373347	0.0498515
NM_001001894.9	chr21	38459546	38545046	+	34	155,43,151,88,54,121,86,95,63,55,163,46,124,64,61,85,135,81,113,121,123,102,93,65,137,327,252,47,57,74,165,1066,66,150	circRNA	TTC3	NM_001001894	chr21:38445664-38459546|chr21:38545046-38555075	0.311618	0.0373719	0.0498515
NM_013318.8	chr9	134312006	134314448	+	2	103,73	circRNA	PRRC2B	NM_013318	chr9:134308181-134312006|chr9:134314448-134319571	2.56519	0.0374047	0.0498515
NM_017590.2	chr22	41734316	41735195	+	2	43191	circRNA	ZC3H7B	NM_017590	chr22:41728231-41734316|chr22:41735195-41735819	-2.61181	0.037433	0.0498515
NM_033071.86	chr6	152949399	152949689	-	1	290	circRNA	SYNE1	NM_033071	chr6:152861156-152949399|chr6:152949689-152957772	3.28526	0.0375446	0.0498515
NM_014415.5	chr3	101374947	101391057	-	6	1.45246e+17	circRNA	ZBTB11	NM_014415	chr3:101373665-101374947|chr3:101391057-101395448	1.36746	0.0375744	0.0498515
NM_001330257.27	chr17	45673718	45691091	+	7	110,64,140,135,220,143,57	circRNA	NPEPPS	NM_001330257	chr17:45669911-45673718|chr17:45691091-45695715	0.813505	0.0385344	0.0498515
NM_001318328.8	chr10	88211723	88233730	-	11	165,116,176,77,98,112,228,112,137,153,96	circRNA	WAPL	NM_001318328	chr10:88206206-88211723|chr10:88233730-88256957	1.34613	0.0387244	0.0498515
NM_001172435	chr2	135848567	135851263	+	2	133,79	circRNA	RAB3GAP1	NM_001172435	chr2:135815656-135848567|chr2:135851263-135870720	2.20686	0.0388303	0.0498515
NM_052947.10	chr18	56246045	56247780	-	1	1735	circRNA	ALPK2	NM_052947	chr18:56205456-56246045|chr18:56247780-56274553	0.400612	0.0393231	0.0498515
NM_001330640.18	chr9	19288593	19300329	+	6	70,173,239,67,59,145	circRNA	DENND4C	NM_001330640	chr9:19287019-19288593|chr9:19300329-19305349	1.39367	0.0396496	0.0498515
NM_001300866	chr6	76018555	76024918	-	2	582806	circRNA	FILIP1	NM_001300866	chr6:76005666-76018555|chr6:76024918-76063254	1.90892	0.0397353	0.0498515
NM_001257198.11	chr2	225400244	225422573	-	2	114198	circRNA	CUL3	NM_001257198	chr2:225379489-225400244|chr2:225422573-225434405	0.786213	0.0398674	0.0498515
NM_015173.22	chr4	38055819	38104778	+	4	140186162159	circRNA	TBC1D1	NM_015173	chr4:38051519-38055819|chr4:38104778-38117330	0.643198	0.0401305	0.0498515
NM_145004.10	chr8	38994175	39068843	+	10	62,76,77,172,69,72,167,82,137,181	circRNA	ADAM32	NM_145004	chr8:38975684-38994175|chr8:39068843-39079128	-0.822972	0.0401341	0.0498515
NM_001286515	chr12	14576842	14578407	+	1	1565	circRNA	ATF7IP	NM_001286515	chr12:14518761-14576842|chr12:14578407-14587273	2.59688	0.0402424	0.0498515
NM_001287528.9	chr2	29356520	29380213	+	7	162,119,237,136,144,90,144	circRNA	CLIP4	NM_001287528	chr2:29355111-29356520|chr2:29380213-29383198	0.831937	0.0406068	0.0498515
NM_001199505	chr20	58318161	58330419	+	3	162,78,183	circRNA	PHACTR3	NM_001199505	chr20:58152672-58318161|chr20:58330419-58342240	0.953431	0.0406263	0.0498515
NM_001287054.1	chr7	99621041	99621930	+	3	43381154	circRNA	ZKSCAN1	NM_001287054	chr7:99616972-99621041|chr7:99621930-99627483	0.466109	0.0407707	0.0498515
NM_001330233.14	chr17	41910213	41910468	-	1	255	ciRNA	MPP3	NM_001330233	chr17:41910187-41910468	2.59236	0.0408003	0.0498515
NM_001323562.2	chr20	6011930	6015201	+	3	86,69,92	circRNA	CRLS1	NM_001323562	chr20:5996136-6011930|chr20:6015201-6017719	1.13308	0.0408072	0.0498515
NM_001286669	chr4	57237616	57250507	-	3	193317272	circRNA	AASDH	NM_001286669	chr4:57221589-57237616|chr4:57250507-57253527	0.620642	0.0408084	0.0498515
NM_001136123.19	chr10	102697158	102698493	+	2	76142	circRNA	SLF2	NM_001136123	chr10:102690835-102697158|chr10:102698493-102703782	2.52006	0.04081	0.0498515
NM_032217.29	chr4	73984404	74027065	-	20	163,176,214,143,146,112,149,753,103,144,128,88,110,192,238,95,234,148,148,157	circRNA	ANKRD17	NM_032217	chr4:73981633-73984404|chr4:74027065-74043096	0.296609	0.0408271	0.0498515
NM_001256850.388	chr2	179527692	179588423	-	83	90,78,81,297,75,69,78,96,75,75,297,84,84,84,78,84,162,78,93,75,78,207,81,84,84,84,84,78,81,114,102,84,84,81,84,84,84,81,87,78,78,63,405,48,72,84,60,27,78,210,261,268,90,184,286,93,288,291,288,288,279,279,279,288,279,282,279,282,288,288,279,279,279,288,279,282,279,282,288,288,279,279,279	circRNA	TTN	NM_001256850	chr2:179523982-179527692|chr2:179588423-179588582	0.224098	0.0408448	0.0498515
NM_005911.3	chr2	85769687	85770157	+	2	183134	circRNA	MAT2A	NM_005911	chr2:85769496-85769687|chr2:85770157-85770792	2.00907	0.0408478	0.0498515
NM_002833.2	chr15	75782548	75819602	-	7	94,329,111,106,125,90,144	circRNA	PTPN9	NM_002833	chr15:75772255-75782548|chr15:75819602-75871054	0.32571	0.0408479	0.0498515
NR_023386	chr1	16812920	16813156	-	1	236	circRNA	CROCCP3	NR_023386	chr1:16812160-16812920|chr1:16813156-16817112	2.29684	0.0408609	0.0498515
NR_003110	chr7	65220766	65221561	+	2	173106	circRNA	CCT6P1	NR_003110	chr7:65219648-65220766|chr7:65221561-65222969	1.77845	0.0408719	0.0498515
NM_018026.2	chr11	66006274	66006748	+	2	43136	circRNA	PACS1	NM_018026	chr11:66003411-66006274|chr11:66006748-66008897	1.91346	0.0408802	0.0498515
NM_001330533	chr16	49557534	49559405	-	2	116132	circRNA	ZNF423	NM_001330533	chr16:49525215-49557534|chr16:49559405-49660080	1.42151	0.0408827	0.0498515
NM_001330640.11	chr9	19286766	19300329	+	7	253,70,173,239,67,59,145	circRNA	DENND4C	NM_001330640	chr9:19276477-19286766|chr9:19300329-19305349	1.48224	0.0408829	0.0498515
NR_027788	chr7	149247958	149250107	-	3	79172216	circRNA	ZNF767P	NR_027788	chr7:149246465-149247958|chr7:149250107-149255698	1.55645	0.0409007	0.0498515
NM_015268.18	chr3	132202218	132203516	+	2	203,85	circRNA	DNAJC13	NM_015268	chr3:132201174-132202218|chr3:132203516-132207141	1.47855	0.0409013	0.0498515
NM_001128627.3	chr18	12463349	12464957	-	2	143,91	circRNA	SPIRE1	NM_001128627	chr18:12454482-12463349|chr18:12464957-12479697	1.46359	0.0409327	0.0498515
NM_001686.7	chr12	57037186	57039137	-	4	185122175183	circRNA	ATP5F1B	NM_001686	chr12:57036615-57037186|chr12:57039137-57039620	1.41203	0.0409492	0.0498515
NM_001271581.9	chr2	183623886	183624034	+	1	148	circRNA	DNAJC10	NM_001271581	chr2:183623617-183623886|chr2:183624034-183627408	2.46796	0.0409616	0.0498515
NR_003580.15	chr7	74626246	74632979	-	5	72,59,184,66,111	circRNA	GTF2IP4	NR_003580	chr7:74625280-74626246|chr7:74632979-74653039	0.873842	0.0409632	0.0498515
NM_001159287	chr12	6978421	6978937	+	2	133,86	circRNA	TPI1	NM_001159287	chr12:6978347-6978421|chr12:6978937-6979212	2.20644	0.0409648	0.0498515
NM_003618.2	chr2	39485488	39494388	-	5	93,69,172,104,59	circRNA	MAP4K3	NM_003618	chr2:39481661-39485488|chr2:39494388-39499423	1.12594	0.040985	0.0498515
NM_001973.1	chr1	205588084	205593019	-	3	117873216	circRNA	ELK4	NM_001973	chr1:205585772-205588084|chr1:205593019-205600759	1.02391	0.0409886	0.0498515
NM_031407.7	chrX	53641494	53641706	-	1	212	circRNA	HUWE1	NM_031407	chrX:53635870-53641494|chrX:53641706-53642704	2.31507	0.0409912	0.0498515
NM_015221.1	chr10	101728871	101731891	-	2	123155	circRNA	DNMBP	NM_015221	chr10:101716962-101728871|chr10:101731891-101769594	1.13922	0.0410034	0.0498515
NM_001178133.1	chr10	104352338	104357050	+	4	143,86,73,154	circRNA	SUFU	NM_001178133	chr10:104309863-104352338|chr10:104357050-104359189	0.956369	0.041006	0.0498515
NM_000014.8	chr12	9247568	9248296	-	2	112162	circRNA	A2M	NM_000014	chr12:9246175-9247568|chr12:9248296-9251202	1.86491	0.0410174	0.0498515
NM_005219.5	chr5	140960310	140963182	-	4	140,64,87,131	circRNA	DIAPH1	NM_005219	chr5:140958763-140960310|chr5:140963182-140963690	1.24852	0.0410314	0.0498515
NM_015295.59	chr18	2750040	2750505	+	2	80158	circRNA	SMCHD1	NM_015295	chr18:2747645-2750040|chr18:2750505-2751275	2.04652	0.0410338	0.0498515
NM_015409.17	chr12	132522226	132522641	+	2	112144	circRNA	EP400	NM_015409	chr12:132516694-132522226|chr12:132522641-132527848	2.02436	0.0410386	0.0498515
NM_001282755.13	chr2	42946127	42950175	+	2	87147	circRNA	MTA3	NM_001282755	chr2:42936236-42946127|chr2:42950175-42980513	1.1669	0.0410489	0.0498515
NM_032012.19	chr9	111812562	111826847	-	5	146,123,132,99,91	circRNA	TMEM245	NM_032012	chr9:111800397-111812562|chr9:111826847-111835635	-0.795286	0.0410648	0.0498515
NM_138785	chr6	149893420	149901859	+	5	60,97,152,157,131	circRNA	GINM1	NM_138785	chr6:149887670-149893420|chr6:149901859-149903575	0.821633	0.0410818	0.0498515
NM_001146696.11	chr9	6980924	6990524	+	4	194239323109	circRNA	KDM4C	NM_001146696	chr9:6893232-6980924|chr9:6990524-7011697	0.840364	0.0410819	0.0498515
NM_173602.9	chr12	51076920	51090958	+	8	111,124,110,103,65,94,120,115	circRNA	DIP2B	NM_173602	chr12:51074546-51076920|chr12:51090958-51092110	0.611264	0.0410834	0.0498515
NM_031417.7	chr19	45767941	45769539	+	3	66,71,57	circRNA	MARK4	NM_031417	chr19:45766625-45767941|chr19:45769539-45774729	1.41925	0.0410857	0.0498515
NM_001321800	chr20	2473344	2474690	-	3	127,59,267	circRNA	ZNF343	NM_001321800	chr20:2465302-2473344|chr20:2474690-2481301	1.67616	0.0410981	0.0498515
NM_001100399.11	chr4	39850470	39851272	-	2	120133	circRNA	PDS5A	NM_001100399	chr4:39847500-39850470|chr4:39851272-39863838	1.90607	0.0411004	0.0498515
NM_001146032.20	chr5	72364476	72383580	+	7	130,112,156,133,200,65,165	circRNA	FCHO2	NM_001146032	chr5:72359771-72364476|chr5:72383580-72383894	0.701873	0.0411154	0.0498515
NM_001317231.3	chr11	47644252	47653263	-	7	76,68,48,94,60,52,58	circRNA	MTCH2	NM_001317231	chr11:47640471-47644252|chr11:47653263-47656223	0.779163	0.041118	0.0498515
NM_001277313.1	chr15	33445248	33447246	-	1	1998	circRNA	FMN1	NM_001277313	chr15:33381175-33445248|chr15:33447246-33472398	1.80351	0.0411324	0.0498515
NM_144643.12	chr4	129873923	129925031	-	9	72,99,178,92,91,71,66,123,136	circRNA	SCLT1	NM_144643	chr4:129869725-129873923|chr4:129925031-129960195	0.450317	0.0411332	0.0498515
NM_001320714.11	chr21	37619814	37626207	+	4	112189123138	circRNA	DOP1B	NM_001320714	chr21:37618975-37619814|chr21:37626207-37632974	0.984017	0.0411351	0.0498515
NM_021982.3	chr5	134022479	134033747	+	6	113,119,56,207,121,159	circRNA	SEC24A	NM_021982	chr5:134018172-134022479|chr5:134033747-134039448	0.645508	0.0411477	0.0498515
NM_015113.12	chr17	3955264	3970536	-	9	166,139,130,162,120,165,469,94,80	circRNA	ZZEF1	NM_015113	chr17:3954337-3955264|chr17:3970536-3973977	0.521139	0.0411582	0.0498515
NM_001079846.1	chr16	3786036	3795355	-	7	168,166,114,147,151,68,78	circRNA	CREBBP	NM_001079846	chr16:3781938-3786036|chr16:3795355-3799627	0.708847	0.0411633	0.0498515
NM_001281746.13	chr6	54001512	54025597	+	5	1572,72,66,84,60	circRNA	MLIP	NM_001281746	chr6:53989663-54001512|chr6:54025597-54034325	0.47522	0.0411651	0.0498515
NM_001145849.3	chr4	15985885	15995694	-	8	93,69,81,54,93,72,144,85	circRNA	PROM1	NM_001145849	chr4:15982160-15985885|chr4:15995694-16000007	0.691086	0.0411745	0.0498515
NM_014296.18	chr3	15274025	15275480	+	2	147107	circRNA	CAPN7	NM_014296	chr3:15272042-15274025|chr3:15275480-15276531	1.563	0.0411895	0.0498515
NM_001146070.1	chr13	61018816	61060082	+	5	66,161,142,72,150	circRNA	TDRD3	NM_001146070	chr13:61013906-61018816|chr13:61060082-61068568	0.593045	0.0411908	0.0498515
NM_001033566.33	chr17	30527974	30529919	+	2	101131	circRNA	RHOT1	NM_001033566	chr17:30526569-30527974|chr17:30529919-30530908	1.44542	0.0411951	0.0498515
NM_031243.2	chr7	26236020	26237486	-	6	81,102,211,147,111,36	circRNA	HNRNPA2B1	NM_031243	chr7:26235529-26236020|chr7:26237486-26240191	1.49209	0.0412144	0.0498515
NM_173647.2	chr2	101898320	101911643	-	5	199,97,83,69,251	circRNA	RNF149	NM_173647	chr2:101893743-101898320|chr2:101911643-101924590	1.39409	0.0412452	0.0498515
NM_001244585.7	chr7	139083344	139094400	+	5	99,111,144,177,92	circRNA	LUC7L2	NM_001244585	chr7:139060902-139083344|chr7:139094400-139097296	0.780129	0.0412522	0.0498515
NM_001308339.44	chr12	31576530	31586182	-	4	79,153,132,94	circRNA	DENND5B	NM_001308339	chr12:31568382-31576530|chr12:31586182-31595708	0.777849	0.0412644	0.0498515
NM_019024.6	chr2	37227728	37229715	-	2	228267	circRNA	HEATR5B	NM_019024	chr2:37217942-37227728|chr2:37229715-37230684	1.34082	0.0412669	0.0498515
NM_001324119.7	chr15	22956437	22969362	+	7	154,157,97,77,109,120,200	circRNA	CYFIP1	NM_001324119	chr15:22955280-22956437|chr15:22969362-22980090	0.601993	0.0412763	0.0498515
NM_001278411.4	chr12	31850294	31862359	-	4	57218145133	circRNA	AMN1	NM_001278411	chr12:31842052-31850294|chr12:31862359-31881924	0.747185	0.0412925	0.0498515
NM_001367773.9	chr7	158531713	158560465	-	12	99,374,150,87,75,63,96,90,49,83,177,121	circRNA	ESYT2	NM_001367773	chr7:158529870-158531713|chr7:158560465-158566031	0.631318	0.0412968	0.0498515
NM_001256267	chr10	69881194	69882097	+	1	903	circRNA	MYPN	NM_001256267	chr10:69869480-69881194|chr10:69882097-69902696	1.8333	0.041298	0.0498515
NM_001328651.6	chr1	46521466	46543285	-	5	177,143,126,181,99	circRNA	PIK3R3	NM_001328651	chr1:46512297-46521466|chr1:46543285-46546313	0.438618	0.0413052	0.0498515
NM_001162407.2	chr2	201719338	201721708	-	4	80,83,130,95	circRNA	CLK1	NM_001162407	chr2:201718716-201719338|chr2:201721708-201722440	1.27206	0.0413101	0.0498515
NM_001185024	chr22	20126716	20131279	+	9	122,158,173,103,92,142,121,110,1001	circRNA	ZDHHC8	NM_001185024	chr22:20119574-20126716|chr22:20131279-20134543	1.18786	0.0413201	0.0498515
NM_001164496.17	chr3	113114596	113125888	-	8	111,210,95,100,48,156,165,115	circRNA	CFAP44	NM_001164496	chr3:113099907-113114596|chr3:113125888-113127952	0.6944	0.0413239	0.0498515
NM_025074.4	chr4	79186178	79188586	+	3	84102192	circRNA	FRAS1	NM_025074	chr4:79176529-79186178|chr4:79188586-79199808	1.40686	0.0413338	0.0498515
NM_024763	chr1	67288043	67301460	-	6	157,227,99,122,158,152	circRNA	WDR78	NM_024763	chr1:67279863-67288043|chr1:67301460-67303392	0.638898	0.0413349	0.0498515
NM_001256850.146	chr2	179480033	179507044	-	41	178,148,152,285,115,188,303,303,270,267,125,409,279,267,267,169,98,267,124,143,127,140,267,267,267,127,140,264,267,264,127,140,276,279,402,51,90,63,90,75,81	circRNA	TTN	NM_001256850	chr2:179479695-179480033|chr2:179507044-179509274	0.441759	0.0413537	0.0498515
NM_001304971.8	chr2	159459581	159499211	+	8	3.51322e+22	circRNA	PKP4	NM_001304971	chr2:159433895-159459581|chr2:159499211-159514642	0.539473	0.0413546	0.0498515
NM_001288964.7	chr3	138248040	138251412	-	3	89,88,57	circRNA	CEP70	NM_001288964	chr3:138244406-138248040|chr3:138251412-138256019	1.34814	0.0413584	0.0498515
NM_001281739.25	chr18	34238037	34273386	+	3	114135215	circRNA	FHOD3	NM_001281739	chr18:34205712-34238037|chr18:34273386-34289057	0.301954	0.0413661	0.0498515
NM_017909.2	chr6	151738413	151757689	-	8	121,77,65,107,101,40,76,109	circRNA	RMND1	NM_017909	chr6:151726971-151738413|chr6:151757689-151766442	0.526409	0.0413675	0.0498515
NM_004799.4	chr1	52747332	52769597	+	4	156,225,83,105	circRNA	ZFYVE9	NM_004799	chr1:52744286-52747332|chr1:52769597-52798439	0.435812	0.0413696	0.0498515
NM_021239.9	chr14	73566087	73581041	+	11	54,84,287,223,90,74,151,325,275,99,48	circRNA	RBM25	NM_021239	chr14:73563808-73566087|chr14:73581041-73586420	0.603189	0.0413712	0.0498515
NM_001035.90	chr1	237538016	237666805	+	16	79,113,100,97,75,157,165,122,184,136,96,119,134,242,193,217	circRNA	RYR2	NM_001035	chr1:237532908-237538016|chr1:237666805-237670009	0.236823	0.04139	0.0498515
NM_001171904.4	chr3	51497129	51517852	-	4	114,71,77,118	circRNA	DCAF1	NM_001171904	chr3:51477919-51497129|chr3:51517852-51533888	0.504633	0.041392	0.0498515
NM_002874.1	chr9	110062421	110074018	+	4	82,80,269,56	circRNA	RAD23B	NM_002874	chr9:110045976-110062421|chr9:110074018-110081032	0.856166	0.0413936	0.0498515
NM_015042.3	chr15	64966114	64968455	+	1	2341	circRNA	ZNF609	NM_015042	chr15:64962632-64966114|chr15:64968455-64970314	1.30768	0.041394	0.0498515
NM_001346505.5	chr6	148789680	148808851	+	4	41,87,113,102	circRNA	SASH1	NM_001346505	chr6:148761543-148789680|chr6:148808851-148835459	1.38271	0.0414147	0.0498515
NM_014829.2	chr5	134109385	134131840	+	11	166,152,114,166,121,176,122,79,83,165,163	circRNA	DDX46	NM_014829	chr5:134106689-134109385|chr5:134131840-134143437	0.491647	0.0414403	0.0498515
NM_001172735.1	chr20	37529223	37531435	+	2	104125	circRNA	PPP1R16B	NM_001172735	chr20:37524353-37529223|chr20:37531435-37535621	1.54513	0.0414509	0.0498515
NM_000267.38	chr17	29652837	29670153	+	12	433,341,203,194,141,280,215,62,115,102,141,127	circRNA	NF1	NM_000267	chr17:29592357-29652837|chr17:29670153-29676137	0.489737	0.041451	0.0498515
NM_006430.2	chr2	62099216	62103369	-	5	235,131,111,97,140	circRNA	CCT4	NM_006430	chr2:62096688-62099216|chr2:62103369-62104054	1.041	0.0414634	0.0498515
NM_001039619.1	chr14	23395341	23396869	-	4	164,50,113,135	circRNA	PRMT5	NM_001039619	chr14:23394249-23395341|chr14:23396869-23397334	2.44555	0.0414653	0.0498515
NM_001242875.3	chr18	33721099	33744630	+	13	65,67,141,96,101,132,150,189,70,96,58,73,193	circRNA	ELP2	NM_001242875	chr18:33719576-33721099|chr18:33744630-33747063	0.463376	0.0414692	0.0498515
NM_001281746.28	chr6	54066902	54067031	+	1	129	circRNA	MLIP	NM_001281746	chr6:54054712-54066902|chr6:54067031-54079937	2.72266	0.0414964	0.0498515
NM_024605.76	chr4	148944413	148968202	+	2	151160	circRNA	ARHGAP10	NM_024605	chr4:148887990-148944413|chr4:148968202-148984298	0.932868	0.0415021	0.0498515
NM_152862.1	chr2	219103386	219104207	+	2	187,94	circRNA	ARPC2	NM_152862	chr2:219099120-219103386|chr2:219104207-219110142	2.00249	0.0415118	0.0498515
NM_001018039.23	chr10	7325865	7327916	-	2	247,89	circRNA	SFMBT2	NM_001018039	chr10:7318951-7325865|chr10:7327916-7409610	1.44365	0.0415207	0.0498515
NM_001345975.7	chr5	112870001	112874878	+	3	103157108	circRNA	YTHDC2	NM_001345975	chr5:112868742-112870001|chr5:112874878-112876664	0.941662	0.0415223	0.0498515
NM_014282	chr9	99220660	99220823	+	1	163	circRNA	HABP4	NM_014282	chr9:99212910-99220660|chr9:99220823-99227618	2.56093	0.0415435	0.0498515
NM_000719.28	chr12	2659108	2721179	+	20	91,27,161,226,208,121,115,121,70,133,130,60,107,88,108,53,147,202,159,111	circRNA	CACNA1C	NM_000719	chr12:2622150-2659108|chr12:2721179-2743462	0.884017	0.0415441	0.0498515
NM_005121.18	chr17	60050087	60062451	-	5	162,917,197,215,91	circRNA	MED13	NM_005121	chr17:60045619-60050087|chr17:60062451-60064367	0.799932	0.0415579	0.0498515
NM_001330364.7	chr2	88390530	88396303	+	2	131190	circRNA	SMYD1	NM_001330364	chr2:88387594-88390530|chr2:88396303-88402576	0.915141	0.041562	0.0498515
NM_001033045.18	chr2	175337692	175346715	-	2	400491	circRNA	GPR155	NM_001033045	chr2:175335283-175337692|chr2:175346715-175347737	0.740499	0.0415632	0.0498515
NM_001128616.3	chr3	56779232	56779490	-	1	258	circRNA	ARHGEF3	NM_001128616	chr3:56771383-56779232|chr3:56779490-56785083	2.45573	0.0415638	0.0498515
NM_001001894.26	chr21	38480691	38539922	+	24	55,163,46,124,64,61,85,135,81,113,121,123,102,93,65,137,327,252,47,57,74,165,1066,66	circRNA	TTC3	NM_001001894	chr21:38468943-38480691|chr21:38539922-38544896	0.216022	0.0416028	0.0498515
NM_003870.2	chr15	90982563	90983847	+	2	68114	circRNA	IQGAP1	NM_003870	chr15:90977027-90982563|chr15:90983847-90984737	1.6355	0.0416088	0.0498515
NM_004124	chr14	54947675	54948126	-	1	451	ciRNA	GMFB	NM_004124	chr14:54947674-54948126	2.13248	0.0416144	0.0498515
NM_001286702	chr8	66534497	66539668	-	2	92218	circRNA	ARMC1	NM_001286702	chr8:66517773-66534497|chr8:66539668-66546232	0.953631	0.041615	0.0498515
NM_001033925.3	chr10	121336591	121347760	-	9	124,85,96,109,76,88,55,150,97	circRNA	TIAL1	NM_001033925	chr10:121336262-121336591|chr10:121347760-121355945	0.664359	0.0416164	0.0498515
NM_001366316.16	chr4	2659529	2665015	+	5	78113243154180	circRNA	FAM193A	NM_001366316	chr4:2648559-2659529|chr4:2665015-2673847	0.934885	0.0416277	0.0498515
NM_001220	chr7	44268394	44272465	-	4	129,114,49,45	circRNA	CAMK2B	NM_001220	chr7:44266243-44268394|chr7:44272465-44273988	1.08226	0.0416478	0.0498515
NM_001035.228	chr1	237664010	237675091	+	4	193217105104	circRNA	RYR2	NM_001035	chr1:237660052-237664010|chr1:237675091-237693726	0.669199	0.0416619	0.0498515
NR_033907	chr9	68429072	68454383	-	7	110,92,102,126,171,69,183	circRNA	FRG1JP	NR_033907	chr9:68427894-68429072|chr9:68454383-68454862	0.625983	0.0416716	0.0498515
NM_001330470.2	chr8	17507354	17513574	-	5	117,96,74,106,203	circRNA	MTUS1	NM_001330470	chr8:17504588-17507354|chr8:17513574-17532694	0.883418	0.0417098	0.0498515
NM_001174160	chr8	19190465	19192368	+	2	160172	circRNA	SH2D4A	NM_001174160	chr8:19171334-19190465|chr8:19192368-19214713	1.48222	0.0417204	0.0498515
NM_001127671	chr5	38482690	38530768	-	18	79,94,162,168,102,180,214,71,163,146,170,130,255,175,164,140,115,161	circRNA	LIFR	NM_001127671	chr5:38482320-38482690|chr5:38530768-38556435	0.257603	0.0417279	0.0498515
NR_146638	chr21	33945593	33954725	-	4	852348138216	circRNA	C21orf59-TCP10L	NR_146638	chr21:33940389-33945593|chr21:33954725-33975470	0.830261	0.0417341	0.0498515
NM_001082968.2	chr17	17787947	17797124	-	2	135150	circRNA	TOM1L2	NM_001082968	chr17:17786177-17787947|chr17:17797124-17801909	0.882105	0.0417341	0.0498515
NM_019050.37	chr4	120188474	120194863	+	5	163,153,147,739,77	circRNA	USP53	NM_019050	chr4:120183019-120188474|chr4:120194863-120212319	0.896391	0.0417417	0.0498515
NM_001166102.1	chr11	67376022	67377106	+	2	171184	circRNA	NDUFV1	NM_001166102	chr11:67375949-67376022|chr11:67377106-67377851	1.85158	0.0417555	0.0498515
NM_001173539.10	chr16	88052033	88071617	+	5	240,168,137,63,39	circRNA	BANP	NM_001173539	chr16:88039871-88052033|chr16:88071617-88105674	0.799064	0.0417798	0.0498515
NM_001243740	chr1	247322307	247323115	-	2	61127	circRNA	ZNF124	NM_001243740	chr1:247287173-247322307|chr1:247323115-247335149	2.0418	0.0417804	0.0498515
NM_144643.10	chr4	129867161	129925031	-	11	146,75,72,99,178,92,91,71,66,123,136	circRNA	SCLT1	NM_144643	chr4:129864343-129867161|chr4:129925031-129960195	0.40134	0.0417811	0.0498515
NM_015261.3	chr11	134054531	134055421	-	3	116,98,192	circRNA	NCAPD3	NM_015261	chr11:134051079-134054531|chr11:134055421-134062583	1.83286	0.0417881	0.0498515
NR_147167	chr5	53079796	53080974	-	2	161,65	circRNA	LINC02105	NR_147167	chr5:53074207-53079796|chr5:53080974-53111882	1.81615	0.0417911	0.0498515
NM_015355.20	chr17	30320883	30321740	+	2	144158	circRNA	SUZ12	NM_015355	chr17:30320352-30320883|chr17:30321740-30322582	1.78988	0.0418334	0.0498515
NM_001164501.9	chr22	31850129	31859119	-	5	233180136176202	circRNA	EIF4ENIF1	NM_001164501	chr22:31846346-31850129|chr22:31859119-31859666	0.826955	0.0418364	0.0498515
NM_021244.5	chr6	90088942	90097309	-	3	115200296	circRNA	RRAGD	NM_021244	chr6:90087532-90088942|chr6:90097309-90121564	0.858848	0.0418633	0.0498515
NM_001330192.8	chr12	69109406	69125499	+	11	114,91,77,60,146,49,70,119,39,151,113	circRNA	NUP107	NM_001330192	chr12:69107588-69109406|chr12:69125499-69126416	0.550635	0.0418781	0.0498515
NM_015548.33	chr6	56394771	56465019	-	21	160,167,171,162,1472,496,200,130,242,63,127,157,167,318,209,124,177,531,267,234,153	circRNA	DST	NM_015548	chr6:56394572-56394771|chr6:56465019-56475224	0.215083	0.0418979	0.0498515
NM_001135629.9	chr2	48688276	48692781	+	3	95,53,150	circRNA	PPP1R21	NM_001135629	chr2:48687292-48688276|chr2:48692781-48698225	1.1303	0.0419487	0.0498515
NM_003747	chr8	9437668	9437893	+	1	225	circRNA	TNKS	NM_003747	chr8:9414122-9437668|chr8:9437893-9473091	2.4209	0.0419565	0.0498515
NM_001271.30	chr15	93496586	93518180	+	7	217,90,191,189,163,153,72	circRNA	CHD2	NM_001271	chr15:93492306-93496586|chr15:93518180-93521463	0.610464	0.0420071	0.0498515
NM_001350074.30	chr3	52712515	52713742	-	2	98153	circRNA	PBRM1	NM_001350074	chr3:52702661-52712515|chr3:52713742-52715710	1.87605	0.0420082	0.0498515
NM_001363478.4	chr7	129821462	129832663	-	4	97,72,176,202	circRNA	TMEM209	NM_001363478	chr7:129818367-129821462|chr7:129832663-129841689	0.670519	0.0420198	0.0498515
NM_001035.150	chr1	237586391	237586548	+	1	157	circRNA	RYR2	NM_001035	chr1:237580423-237586391|chr1:237586548-237604618	2.54631	0.0420286	0.0498515
NM_017794.77	chr9	20881869	20933102	+	9	186,122,93,89,45,109,117,239,90	circRNA	FOCAD	NM_017794	chr9:20874806-20881869|chr9:20933102-20944625	0.414642	0.0420908	0.0498515
NM_024940.13	chr8	25156459	25159970	+	3	158,82,130	circRNA	DOCK5	NM_024940	chr8:25154164-25156459|chr8:25159970-25161770	1.16274	0.0420965	0.0498515
NM_001005473	chr5	41381927	41382636	-	1	709	circRNA	PLCXD3	NM_001005473	chr5:41313872-41381927|chr5:41382636-41510525	1.9005	0.0421526	0.0498515
NM_001308120.13	chr14	45478115	45495075	+	3	233,101,90	circRNA	TOGARAM1	NM_001308120	chr14:45475470-45478115|chr14:45495075-45496501	0.609154	0.0421671	0.0498515
NM_000272.2	chr2	110901118	110919274	-	7	100,77,83,111,75,129,95	circRNA	NPHP1	NM_000272	chr2:110889368-110901118|chr2:110919274-110920624	0.864773	0.0421851	0.0498515
NM_001077525.4	chr3	9711115	9712854	+	2	61123	circRNA	MTMR14	NM_001077525	chr3:9710478-9711115|chr3:9712854-9714368	1.61741	0.0421873	0.0498515
NM_001287001	chr9	130652915	130653322	-	1	407	circRNA	ST6GALNAC6	NM_001287001	chr9:130649870-130652915|chr9:130653322-130656790	2.16016	0.0422206	0.0498515
NM_015548.30	chr6	56391158	56401738	-	8	207,242,85,327,160,167,171,162	circRNA	DST	NM_015548	chr6:56382418-56391158|chr6:56401738-56416981	0.902522	0.042221	0.0498515
NR_144521.4	chr2	39440540	39456729	-	3	73122224	circRNA	CDKL4	NR_144521	chr2:39431758-39440540|chr2:39456729-39471011	0.736071	0.0422249	0.0498515
NM_197960.9	chr15	65756098	65759561	-	3	146136153	circRNA	DPP8	NM_197960	chr15:65748709-65756098|chr15:65759561-65766546	1.30316	0.0422264	0.0498515
NM_001855	chr9	101747846	101749650	+	2	548,75	circRNA	COL15A1	NM_001855	chr9:101706532-101747846|chr9:101749650-101751459	1.68735	0.0422357	0.0498515
NM_001322270.1	chr14	92592465	92609638	+	8	5.91832e+22	circRNA	CPSF2	NM_001322270	chr14:92588472-92592465|chr14:92609638-92620701	-1.34888	0.042238	0.0498515
NM_001321307.11	chr11	108055958	108061227	-	6	88,92,88,82,225,41	circRNA	NPAT	NM_001321307	chr11:108047817-108055958|chr11:108061227-108062844	1.05518	0.0422594	0.0498515
NM_017672.62	chr15	50911941	50941082	-	10	54,135,101,73,124,175,172,125,214,199	circRNA	TRPM7	NM_017672	chr15:50906460-50911941|chr15:50941082-50949977	0.377787	0.0422859	0.0498515
NM_207303.4	chr10	116879948	117093929	+	18	84,114,129,209,175,88,256,184,155,85,209,119,133,182,214,189,219,138	circRNA	ATRNL1	NM_207303	chr10:116853802-116879948|chr10:117093929-117154168	0.0729725	0.042292	0.0498515
NM_024066.9	chr1	44804716	44804994	-	1	278	circRNA	ERI3	NM_024066	chr1:44785416-44804716|chr1:44804994-44818521	2.30008	0.0423018	0.0498515
NM_001303096.8	chr2	190334069	190339058	+	4	96,170,60,147	circRNA	WDR75	NM_001303096	chr2:190333295-190334069|chr2:190339058-190339442	1.11693	0.0423073	0.0498515
NM_001202469.2	chr7	56045818	56062681	+	5	140,95,141,32,95	circRNA	NIPSNAP2	NM_001202469	chr7:56032394-56045818|chr7:56062681-56065058	0.608218	0.0423082	0.0498515
NM_001369604	chr7	116739815	116772014	+	5	83,160,55,116,76	circRNA	ST7	NM_001369604	chr7:116593745-116739815|chr7:116772014-116776134	0.552324	0.0423109	0.0498515
NM_020919.13	chr2	202587765	202603458	-	12	78,112,165,99,66,203,67,71,129,132,163,66	circRNA	ALS2	NM_020919	chr2:202582933-202587765|chr2:202603458-202606396	0.565059	0.0423447	0.0498515
NM_144651.20	chr8	52284432	52287291	-	2	209135	circRNA	PXDNL	NM_144651	chr8:52258507-52284432|chr8:52287291-52320626	1.28689	0.0423467	0.0498515
NR_157591.19	chr11	3726429	3727857	-	2	157183	circRNA	NUP98	NR_157591	chr11:3724122-3726429|chr11:3727857-3733793	1.62659	0.0423658	0.0498515
NR_026698.2	chr3	122160884	122172848	-	5	79,164,100,89,132	circRNA	KPNA1	NR_026698	chr3:122156142-122160884|chr3:122172848-122176572	0.708329	0.0423726	0.0498515
NM_005190.2	chr6	100009242	100010824	-	3	70,85,107	circRNA	CCNC	NM_005190	chr6:100006424-100009242|chr6:100010824-100016371	1.58533	0.0423939	0.0498515
NM_006311.7	chr17	15960827	15979016	-	14	224,158,129,494,166,120,150,210,228,361,257,84,141,169	circRNA	NCOR1	NM_006311	chr17:15952302-15960827|chr17:15979016-15983277	0.588464	0.0424013	0.0498515
NM_001127320.10	chr1	154207066	154207767	+	2	169,96	circRNA	UBAP2L	NM_001127320	chr1:154201201-154207066|chr1:154207767-154209041	1.86487	0.0424051	0.0498515
NM_002508.10	chr1	236180447	236201553	-	6	1.26144e+17	circRNA	NID1	NM_002508	chr1:236176860-236180447|chr1:236201553-236205209	0.478075	0.0424102	0.0498515
NR_073033.15	chr6	150022914	150023402	-	1	488	circRNA	LATS1	NR_073033	chr6:150018322-150022914|chr6:150023402-150037342	2.09236	0.042418	0.0498515
NM_016141.3	chr3	32586367	32587457	-	2	231117	circRNA	DYNC1LI1	NM_016141	chr3:32582698-32586367|chr3:32587457-32611837	1.90346	0.0424631	0.0498515
NM_015198.2	chr7	51251798	51261286	-	3	98229211	circRNA	COBL	NM_015198	chr7:51204028-51251798|chr7:51261286-51287437	0.871188	0.0424711	0.0498515
NM_002811	chr16	74334012	74336190	+	4	92,93,98,81	circRNA	PSMD7	NM_002811	chr16:74330886-74334012|chr16:74336190-74338200	-2.21086	0.0424726	0.0498515
NM_173500.26	chr15	43122135	43132631	-	2	141,74	circRNA	TTBK2	NM_173500	chr15:43120230-43122135|chr15:43132631-43164808	0.800826	0.042474	0.0498515
NM_001134438	chr3	111632165	111651244	+	4	384144138129	circRNA	PHLDB2	NM_001134438	chr3:111604259-111632165|chr3:111651244-111658321	1.15917	0.0424972	0.0498515
NM_024551.1	chr12	1863423	1882127	+	2	257120	circRNA	ADIPOR2	NM_024551	chr12:1800357-1863423|chr12:1882127-1887019	0.511236	0.0425073	0.0498515
NM_002577.11	chr3	196544927	196547438	+	2	100197	circRNA	PAK2	NM_002577	chr3:196541439-196544927|chr3:196547438-196554066	1.29406	0.0425167	0.0498515
NM_005763.3	chr7	121731756	121773795	-	17	141,109,111,127,122,68,60,112,123,149,128,79,147,68,85,177,225	circRNA	AASS	NM_005763	chr7:121726233-121731756|chr7:121773795-121784214	0.29495	0.0425477	0.0498515
NM_001035.668	chr1	237924254	237942070	+	5	74,81,89,129,105	circRNA	RYR2	NM_001035	chr1:237923152-237924254|chr1:237942070-237944864	0.543072	0.0425533	0.0498515
NM_020843.38	chr15	77057301	77059429	-	4	112,118,76,171	circRNA	SCAPER	NM_020843	chr15:77046289-77057301|chr15:77059429-77064082	1.57035	0.0426178	0.0498515
NM_014757	chr5	179192326	179196090	+	2	1416240	circRNA	MAML1	NM_014757	chr5:179160428-179192326|chr5:179196090-179198147	1.27103	0.0426391	0.0498515
NM_012138	chr17	35310185	35311207	+	2	411138	circRNA	AATF	NM_012138	chr17:35307705-35310185|chr17:35311207-35343915	2.86949	0.0426565	0.0498515
NM_001035.96	chr1	237538016	237755153	+	26	79,113,100,97,75,157,165,122,184,136,96,119,134,242,193,217,105,104,84,160,148,209,175,209,353,115	circRNA	RYR2	NM_001035	chr1:237532908-237538016|chr1:237755153-237756775	0.0823795	0.0426645	0.0498515
NM_145177.1	chrX	2161063	2209644	-	3	208208102	circRNA	DHRSX	NM_145177	chrX:2139270-2161063|chrX:2209644-2326785	0.376476	0.0426725	0.0498515
NM_001286173.28	chr12	22659644	22680826	-	8	109,33,86,125,199,156,96,172	circRNA	C2CD5	NM_001286173	chr12:22646271-22659644|chr12:22680826-22688191	0.471869	0.0426774	0.0498515
NM_015017.28	chr1	78200031	78205102	-	3	70103153	circRNA	USP33	NM_015017	chr1:78196416-78200031|chr1:78205102-78206561	1.05623	0.0426966	0.0498515
NM_001318245.33	chr22	26219471	26224935	+	3	174,91,193	circRNA	MYO18B	NM_001318245	chr22:26194064-26219471|chr22:26224935-26228883	1.01934	0.0427138	0.0498515
NM_002858.26	chr1	94955280	94965170	+	7	92,73,64,78,66,90,120	circRNA	ABCD3	NM_002858	chr1:94953539-94955280|chr1:94965170-94972093	1.36124	0.0427586	0.0498515
NM_001365951.18	chr1	10327437	10328321	+	2	179112	circRNA	KIF1B	NM_001365951	chr1:10322028-10327437|chr1:10328321-10331559	1.77467	0.0427727	0.0498515
NM_015269.15	chr1	52911458	52975384	-	21	83,48,178,78,114,90,104,58,104,87,151,704,175,213,120,127,70,52,89,178,117	circRNA	TUT4	NM_015269	chr1:52904007-52911458|chr1:52975384-52981562	0.213903	0.042781	0.0498515
NM_018268.3	chr5	76745584	76759051	-	5	111,63,112,63,132	circRNA	WDR41	NM_018268	chr5:76736822-76745584|chr5:76759051-76760585	1.27545	0.0427835	0.0498515
NM_001349191	chr3	50004902	50012825	+	3	1279,90,70	circRNA	RBM6	NM_001349191	chr3:50000118-50004902|chr3:50012825-50085677	1.58636	0.0427915	0.0498515
NM_001306085.42	chr18	77037053	77067234	+	3	143113249	circRNA	ATP9B	NM_001306085	chr18:77013541-77037053|chr18:77067234-77089140	0.432267	0.0428048	0.0498515
NM_001146705.5	chrY	21901413	21903743	-	3	135171123	circRNA	KDM5D	NM_001146705	chrY:21897636-21901413|chrY:21903743-21905047	1.55669	0.0428151	0.0498515
NM_001142300.5	chr2	208591565	208607066	+	3	35,36,120	circRNA	CCNYL1	NM_001142300	chr2:208589598-208591565|chr2:208607066-208611770	0.690479	0.0428296	0.0498515
NM_001199865.12	chr20	16474935	16493568	-	8	60,66,176,132,169,143,110,98	circRNA	KIF16B	NM_001199865	chr20:16410627-16474935|chr20:16493568-16496192	0.60587	0.0428369	0.0498515
NM_001282719	chr2	20939730	20939965	-	1	235	circRNA	LDAH	NM_001282719	chr2:20901412-20939730|chr2:20939965-20974569	2.62996	0.0428655	0.0498515
NM_017864.23	chr8	95841202	95869206	+	11	52,183,108,156,101,142,71,176,134,111,202	circRNA	INTS8	NM_017864	chr8:95840021-95841202|chr8:95869206-95871738	0.797623	0.0428719	0.0498515
NM_001251971.17	chr17	49067810	49071296	-	2	219172	circRNA	SPAG9	NM_001251971	chr17:49067233-49067810|chr17:49071296-49072417	1.20468	0.0428759	0.0498515
NM_007208	chr3	131186934	131190123	-	3	78,78,109	circRNA	MRPL3	NM_007208	chr3:131181719-131186934|chr3:131190123-131206523	1.20588	0.0428771	0.0498515
NM_172070.1	chr2	170728745	170734147	+	3	140159144	circRNA	UBR3	NM_172070	chr2:170684562-170728745|chr2:170734147-170735034	1.02768	0.0428872	0.0498515
NM_001100166.13	chr6	144093394	144098520	+	3	200,157,56	circRNA	PHACTR2	NM_001100166	chr6:144086935-144093394|chr6:144098520-144104355	1.16303	0.0429273	0.0498515
NM_001270616	chr1	214169811	214178615	+	2	1792108	circRNA	PROX1	NM_001270616	chr1:214161826-214169811|chr1:214178615-214184863	-1.53549	0.0429296	0.0498515
NM_001010875.2	chr13	45975217	45980112	-	4	125,96,86,95	circRNA	SLC25A30	NM_001010875	chr13:45973213-45975217|chr13:45980112-45983061	1.47244	0.0429316	0.0498515
NM_001012967.17	chr4	169321976	169379159	-	21	153,125,129,105,110,143,116,96,120,150,147,167,253,161,116,106,156,142,159,114,117	circRNA	DDX60L	NM_001012967	chr4:169317275-169321976|chr4:169379159-169382849	0.769788	0.0429327	0.0498515
NM_001347934	chr12	82763165	82796909	+	5	174165107600148	circRNA	METTL25	NM_001347934	chr12:82752603-82763165|chr12:82796909-82824671	1.20551	0.0429362	0.0498515
NM_001297756.3	chr4	84367987	84370114	-	2	201179	circRNA	HELQ	NM_001297756	chr4:84367239-84367987|chr4:84370114-84374383	1.43831	0.0429443	0.0498515
NM_019114.6	chr9	111965942	111979425	-	4	68126119224	circRNA	EPB41L4B	NM_019114	chr9:111962614-111965942|chr9:111979425-112005897	0.826316	0.0429592	0.0498515
NM_024870.28	chr8	68999958	69021858	+	7	8.61371e+19	circRNA	PREX2	NM_024870	chr8:68995623-68999958|chr8:69021858-69027987	0.646976	0.0429888	0.0498515
NM_012081.3	chr5	95233943	95242486	-	4	571,88,125,260	circRNA	ELL2	NM_012081	chr5:95231395-95233943|chr5:95242486-95249474	1.17905	0.0429894	0.0498515
NM_001079521.5	chr14	56078736	56108478	+	17	553,138,171,131,117,141,107,133,88,167,69,38,91,69,38,82,69	circRNA	KTN1	NM_001079521	chr14:56047072-56078736|chr14:56108478-56113690	0.396214	0.0429931	0.0498515
NM_001363994.1	chr5	179132679	179136060	+	5	174,74,59,142,82	circRNA	CANX	NM_001363994	chr5:179125604-179132679|chr5:179136060-179136873	1.18067	0.0429972	0.0498515
NM_015905.11	chr7	138261117	138264277	+	3	73169329	circRNA	TRIM24	NM_015905	chr7:138258387-138261117|chr7:138264277-138265306	1.21605	0.0430085	0.0498515
NM_001001550.5	chr7	50737418	50742355	-	2	142223	circRNA	GRB10	NM_001001550	chr7:50694675-50737418|chr7:50742355-50771517	1.11701	0.0430219	0.0498515
NM_001204284	chr19	46857004	46879831	+	3	242148122	circRNA	PPP5C	NM_001204284	chr19:46850474-46857004|chr19:46879831-46887036	0.476633	0.0430245	0.0498515
NM_001164386.36	chr5	130840318	130883883	-	6	1.53159e+17	circRNA	RAPGEF6	NM_001164386	chr5:130834300-130840318|chr5:130883883-130897670	0.513934	0.0430631	0.0498515
NM_001291694.12	chr3	15070092	15071959	+	2	134178	circRNA	NR2C2	NM_001291694	chr3:15065715-15070092|chr3:15071959-15073885	1.56068	0.0430822	0.0498515
NM_003400.29	chr2	61717776	61761038	-	16	135,164,157,182,139,198,159,129,120,49,182,45,62,73,102,132	circRNA	XPO1	NM_003400	chr2:61715906-61717776|chr2:61761038-61764696	0.428445	0.0430824	0.0498515
NM_006386.7	chr22	38889714	38897285	-	9	62,111,173,161,142,66,134,100,151	circRNA	DDX17	NM_006386	chr22:38888120-38889714|chr22:38897285-38901955	1.22397	0.043086	0.0498515
NM_005188.4	chr11	119144577	119145663	+	2	157122	circRNA	CBL	NM_005188	chr11:119142591-119144577|chr11:119145663-119146706	-2.87412	0.0430921	0.0498515
NM_004454.3	chr3	185823093	185823731	-	4	51,48,88,119	circRNA	ETV5	NM_004454	chr3:185798964-185823093|chr3:185823731-185826728	2.00308	0.0431231	0.0498515
NM_001032999.9	chr20	32207322	32217720	+	5	90,182,254,86,196	circRNA	CBFA2T2	NM_001032999	chr20:32199141-32207322|chr20:32217720-32224445	1.16986	0.0431313	0.0498515
NM_017576.5	chr9	86495211	86530593	-	10	1.98206e+29	circRNA	KIF27	NM_017576	chr9:86485547-86495211|chr9:86530593-86536285	0.342831	0.0431469	0.0498515
NM_005419.1	chr12	56742312	56743420	-	6	95,53,136,99,84,48	circRNA	STAT2	NM_005419	chr12:56740739-56742312|chr12:56743420-56743880	1.73873	0.0431504	0.0498515
NM_001182.9	chr5	125912770	125929096	-	5	133,124,81,66,54	circRNA	ALDH7A1	NM_001182	chr5:125911156-125912770|chr5:125929096-125930698	0.643714	0.0431729	0.0498515
NM_001303105.10	chr2	109455640	109473426	+	3	117193177	circRNA	CCDC138	NM_001303105	chr2:109432561-109455640|chr2:109473426-109492543	0.64813	0.0431983	0.0498515
NM_014810.8	chr1	179955303	180003217	+	15	86,47,115,160,623,114,114,147,659,122,1061,151,164,175,221	circRNA	CEP350	NM_014810	chr1:179924277-179955303|chr1:180003217-180006060	0.397486	0.0432293	0.0498515
NM_001258437.4	chr5	33453393	33456332	+	5	124,122,118,65,79	circRNA	TARS	NM_001258437	chr5:33448837-33453393|chr5:33456332-33457361	1.30871	0.0432479	0.0498515
NM_001346043.7	chr4	159772472	159791621	+	6	130,89,147,170,1327,157	circRNA	FNIP2	NM_001346043	chr4:159756628-159772472|chr4:159791621-159812597	1.28761	0.0432561	0.0498515
NM_001323080.1	chr10	13333830	13340245	-	4	82,169,111,59	circRNA	PHYH	NM_001323080	chr10:13330541-13333830|chr10:13340245-13341419	0.964998	0.0432669	0.0498515
NM_001143830.2	chr11	22696395	22759314	+	4	165,122,142,64	circRNA	GAS2	NM_001143830	chr11:22688445-22696395|chr11:22759314-22770665	0.268564	0.0432793	0.0498515
NM_030647.18	chr7	139827241	139829453	-	2	142161	circRNA	KDM7A	NM_030647	chr7:139826623-139827241|chr7:139829453-139833338	1.42644	0.0433096	0.0498515
NM_001135608.30	chr5	142416760	142526946	+	8	66,75,88,59,106,160,139,151	circRNA	ARHGAP26	NM_001135608	chr5:142393681-142416760|chr5:142526946-142586762	0.136279	0.043329	0.0498515
NM_001037171.7	chrX	23739997	23751334	-	5	104,84,38,171,46	circRNA	ACOT9	NM_001037171	chrX:23731325-23739997|chrX:23751334-23752457	0.857896	0.0433544	0.0498515
NM_004947.13	chr3	51246204	51284238	+	10	89,126,125,163,107,172,98,84,101,82	circRNA	DOCK3	NM_004947	chr3:51198133-51246204|chr3:51284238-51297586	0.447539	0.043402	0.0498515
NM_017744.17	chr1	113098489	113159517	-	11	151,103,73,115,98,155,79,116,55,163,83	circRNA	ST7L	NM_017744	chr1:113093315-113098489|chr1:113159517-113161530	0.741233	0.0434221	0.0498515
NM_001128596.3	chr14	92264128	92280169	-	7	117,101,76,92,168,234,123	circRNA	TC2N	NM_001128596	chr14:92258902-92264128|chr14:92280169-92333605	0.65407	0.0434446	0.0498515
NM_001270679.1	chr10	74618934	74631338	+	4	171,105,98,204	circRNA	MCU	NM_001270679	chr10:74594186-74618934|chr10:74631338-74644023	0.779081	0.04345	0.0498515
NM_032172.4	chr7	6178722	6185287	+	6	103,68,71,83,112,141	circRNA	USP42	NM_032172	chr7:6175582-6178722|chr7:6185287-6185778	1.1541	0.0434659	0.0498515
NM_001290046.8	chr22	17982113	17984048	+	2	50170	circRNA	CECR2	NM_001290046	chr22:17979767-17982113|chr22:17984048-17990844	1.60461	0.04348	0.0498515
NM_003601.5	chr4	144449020	144451679	+	3	156,132,69	circRNA	SMARCA5	NM_003601	chr4:144447613-144449020|chr4:144451679-144456007	1.40898	0.0434832	0.0498515
NM_002757.23	chr15	68061939	68065090	+	2	62,46	circRNA	MAP2K5	NM_002757	chr15:68040939-68061939|chr15:68065090-68098983	1.26883	0.0434903	0.0498515
NM_001105562.24	chr1	10192426	10197263	+	3	114199139	circRNA	UBE4B	NM_001105562	chr1:10190871-10192426|chr1:10197263-10204997	1.06808	0.04351	0.0498515
NM_001281512	chr2	26486247	26500028	+	3	100,100,88	circRNA	HADHB	NM_001281512	chr2:26477342-26486247|chr2:26500028-26501481	-1.27253	0.0435157	0.0498515
NM_001130065	chr19	17212469	17213367	+	1	898	circRNA	MYO9B	NM_001130065	chr19:17186684-17212469|chr19:17213367-17256206	2.73235	0.0435217	0.0498515
NR_135250.4	chr10	75286404	75299351	-	6	1.34232e+17	circRNA	USP54	NR_135250	chr10:75283508-75286404|chr10:75299351-75301132	0.76009	0.0435601	0.0498515
NM_015378.60	chr1	12422775	12476880	+	15	131,176,124,236,109,164,109,180,114,150,150,97,149,135,168	circRNA	VPS13D	NM_015378	chr1:12418657-12422775|chr1:12476880-12516053	-0.670363	0.0435776	0.0498515
NM_015934.5	chr2	203155045	203160560	+	4	135146127164	circRNA	NOP58	NM_015934	chr2:203152447-203155045|chr2:203160560-203162101	1.08498	0.043658	0.0498515
NM_152420.1	chr9	77611362	77614786	-	3	114179141	circRNA	CARNMT1	NM_152420	chr9:77599926-77611362|chr9:77614786-77631183	1.39174	0.0436583	0.0498515
NM_001035.254	chr1	237670009	237675091	+	2	105104	circRNA	RYR2	NM_001035	chr1:237666805-237670009|chr1:237675091-237693726	1.07808	0.0436737	0.0498515
NM_012096.2	chr3	57269593	57283576	+	10	99,60,72,88,42,59,147,83,159,189	circRNA	APPL1	NM_012096	chr3:57261965-57269593|chr3:57283576-57286296	0.631305	0.0437204	0.0498515
NM_001350665.1	chr6	109466421	109468140	+	2	163180	circRNA	CEP57L1	NM_001350665	chr6:109461878-109466421|chr6:109468140-109471320	-2.37	0.0437688	0.0498515
NM_024605.28	chr4	148778703	148887990	+	14	102,111,105,130,107,95,82,46,66,75,88,59,106,160	circRNA	ARHGAP10	NM_024605	chr4:148768373-148778703|chr4:148887990-148944413	0.402853	0.0438723	0.0498515
NM_001319068	chr2	9552397	9558861	-	3	137,79,107	circRNA	ITGB1BP1	NM_001319068	chr2:9548334-9552397|chr2:9558861-9562607	1.16806	0.0439019	0.0498515
NM_152347.15	chr17	45447802	45456619	+	4	72,495,138,72	circRNA	EFCAB13	NM_152347	chr17:45438887-45447802|chr17:45456619-45468802	1.33152	0.0439041	0.0498515
NM_001042465.1	chr10	73585593	73591008	-	4	57144201126	circRNA	PSAP	NM_001042465	chr10:73582416-73585593|chr10:73591008-73591602	0.996196	0.0439059	0.0498515
NM_001330729.1	chr3	41265511	41268843	+	7	6.11322e+19	circRNA	CTNNB1	NM_001330729	chr3:41241161-41265511|chr3:41268843-41274831	2.10423	0.0439123	0.0498515
NM_198097.20	chr7	6859396	6862991	-	3	176,84,48	circRNA	CCZ1B	NM_198097	chr7:6854476-6859396|chr7:6862991-6863719	1.20927	0.0439378	0.0498515
NM_001145673.30	chr4	186570620	186578750	-	4	190,45,67,173	circRNA	SORBS2	NM_001145673	chr4:186567936-186570620|chr4:186578750-186583257	0.919245	0.0439482	0.0498515
NM_001242933	chr15	64404771	64411053	+	3	112,128,67	circRNA	SNX1	NM_001242933	chr15:64388371-64404771|chr15:64411053-64415701	1.02273	0.044013	0.0498515
NM_022781.14	chr9	36375930	36390613	-	2	194150	circRNA	RNF38	NM_022781	chr9:36369929-36375930|chr9:36390613-36400093	0.91386	0.0440331	0.0498515
NM_181501.5	chr5	52157280	52183797	+	6	113,89,112,128,149,151	circRNA	ITGA1	NM_181501	chr5:52145319-52157280|chr5:52183797-52189505	0.614592	0.0440597	0.0498515
NM_001142273.20	chr2	122154715	122159248	-	3	144,79,164	circRNA	CLASP1	NM_001142273	chr2:122145482-122154715|chr2:122159248-122161943	1.18986	0.044066	0.0498515
NM_001330257.19	chr17	45668082	45682918	+	8	165,105,61,110,64,140,135,220	circRNA	NPEPPS	NM_001330257	chr17:45664710-45668082|chr17:45682918-45689825	0.609229	0.0441283	0.0498515
NM_001351789.2	chr19	48734916	48745901	-	5	151,41,141,102,611	circRNA	CARD8	NM_001351789	chr19:48734263-48734916|chr19:48745901-48753007	0.837229	0.0441425	0.0498515
NM_006421.24	chr8	68169966	68170525	-	2	85206	circRNA	ARFGEF1	NM_006421	chr8:68165857-68169966|chr8:68170525-68172049	-2.08723	0.0441902	0.0498515
NM_020395	chr4	106613132	106614643	-	2	160188	circRNA	INTS12	NM_020395	chr4:106607995-106613132|chr4:106614643-106616672	1.67566	0.044207	0.0498515
NM_016436.4	chr20	34389412	34459751	+	8	115,172,85,80,388,114,180,180	circRNA	PHF20	NM_016436	chr20:34360001-34389412|chr20:34459751-34487291	-0.653198	0.044217	0.0498515
NM_001278191.2	chr1	154142875	154148724	-	6	70,63,76,71,118,134	circRNA	TPM3	NM_001278191	chr1:154130197-154142875|chr1:154148724-154150589	0.972541	0.044232	0.0498515
NM_025134	chr16	53189837	53191453	+	1	1616	circRNA	CHD9	NM_025134	chr16:53088989-53189837|chr16:53191453-53243393	-1.7074	0.0442625	0.0498515
NM_005993.24	chr17	80828099	80861354	+	6	157,58,30,86,81,74	circRNA	TBCD	NM_005993	chr17:80772810-80828099|chr17:80861354-80863811	0.639175	0.0442635	0.0498515
NM_015040.8	chr2	209150449	209167077	+	5	208,90,139,158,112	circRNA	PIKFYVE	NM_015040	chr2:209142432-209150449|chr2:209167077-209168894	0.800755	0.0442657	0.0498515
NM_001184965.18	chrX	117528017	117538407	+	5	131,96,137,84,107	circRNA	WDR44	NM_001184965	chrX:117527234-117528017|chrX:117538407-117540837	0.870646	0.0442695	0.0498515
NM_001139466.4	chrX	9659618	9661459	+	4	133,142,64,98	circRNA	TBL1X	NM_001139466	chrX:9656315-9659618|chrX:9661459-9665408	1.68365	0.0442775	0.0498515
NM_001256850.974	chr2	179623710	179623899	-	1	189	circRNA	TTN	NM_001256850	chr2:179617907-179623710|chr2:179623899-179628903	-3.02758	0.0442921	0.0498515
NM_003705.3	chr2	172644080	172666196	-	5	91,159,139,141,81	circRNA	SLC25A12	NM_003705	chr2:172641985-172644080|chr2:172666196-172666733	0.553866	0.0443264	0.0498515
NM_001276722.1	chr11	36631630	36657667	+	3	159,155,67	circRNA	C11orf74	NM_001276722	chr11:36616311-36631630|chr11:36657667-36669565	0.501116	0.0443292	0.0498515
NM_001168724	chr11	86778735	86782657	+	2	128,93	circRNA	TMEM135	NM_001168724	chr11:86749228-86778735|chr11:86782657-86802403	1.23704	0.044357	0.0498515
NM_194449	chr18	60497267	60497464	+	1	197	circRNA	PHLPP1	NM_194449	chr18:60384492-60497267|chr18:60497464-60506016	-2.85466	0.0443596	0.0498515
NM_016287.3	chr1	21076215	21100103	-	6	160,91,155,81,144,160	circRNA	HP1BP3	NM_016287	chr1:21074148-21076215|chr1:21100103-21103089	-1.11408	0.0444054	0.0498515
NM_015313.15	chr11	120295066	120308091	+	6	58,179,78,120,141,75	circRNA	ARHGEF12	NM_015313	chr11:120292561-120295066|chr11:120308091-120310837	0.780691	0.0444227	0.0498515
NM_016291	chr3	48726970	48728915	-	2	176176	circRNA	IP6K2	NM_016291	chr3:48726206-48726970|chr3:48728915-48730386	-2.13177	0.0444335	0.0498515
NM_015072.20	chr14	76248829	76249873	+	2	87384	circRNA	TTLL5	NM_015072	chr14:76246045-76248829|chr14:76249873-76259258	-2.31001	0.0444519	0.0498515
NM_024605.10	chr4	148768301	148778805	+	2	72102	circRNA	ARHGAP10	NM_024605	chr4:148744108-148768301|chr4:148778805-148785996	0.778468	0.0444576	0.0498515
NM_004226	chr2	197004343	197010779	-	4	180,49,127,145	circRNA	STK17B	NM_004226	chr2:197002453-197004343|chr2:197010779-197021162	0.980661	0.0444805	0.0498515
NM_003620.4	chr17	58711213	58725443	+	2	125191	circRNA	PPM1D	NM_003620	chr17:58701110-58711213|chr17:58725443-58733959	-1.36144	0.0445262	0.0498515
NM_174916.32	chr15	43299276	43317627	-	7	206,182,87,101,100,155,49	circRNA	UBR1	NM_174916	chr15:43296128-43299276|chr15:43317627-43318758	0.661497	0.0445447	0.0498515
NM_006571.1	chr8	30034641	30038146	+	3	89,48,143	circRNA	DCTN6	NM_006571	chr8:30032706-30034641|chr8:30038146-30040590	-1.30106	0.0445544	0.0498515
NM_001035.412	chr1	237787064	237923152	+	45	106,144,274,115,133,104,136,187,106,121,170,221,91,141,164,79,90,138,78,76,124,116,65,122,50,61,239,82,131,321,241,88,93,171,60,135,36,113,97,104,52,54,100,80,77	circRNA	RYR2	NM_001035	chr1:237780786-237787064|chr1:237923152-237924254	0.123301	0.0445746	0.0498515
NM_020939.12	chr6	36765941	36767847	-	3	77,40,104	circRNA	CPNE5	NM_020939	chr6:36762426-36765941|chr6:36767847-36789889	-1.65125	0.0446549	0.0498515
NM_017744.38	chr1	113153462	113159517	-	2	163,83	circRNA	ST7L	NM_017744	chr1:113143470-113153462|chr1:113159517-113161530	1.01375	0.0446617	0.0498515
NM_172244.7	chr5	155935610	156022061	+	3	102,88,120	circRNA	SGCD	NM_172244	chr5:155771687-155935610|chr5:156022061-156074473	0.360657	0.0446752	0.0498515
NM_000876.11	chr6	160464179	160483651	+	15	141,144,138,148,178,116,169,180,102,102,193,171,144,176,88	circRNA	IGF2R	NM_000876	chr6:160461756-160464179|chr6:160483651-160484446	0.853982	0.0446753	0.0498515
NM_001362950	chr2	24787163	24807429	+	2	136,85	circRNA	NCOA1	NM_001362950	chr2:24714471-24787163|chr2:24807429-24866834	0.99163	0.0447449	0.0498515
NM_018046.1	chr5	76330242	76332545	+	3	103203165	circRNA	AGGF1	NM_018046	chr5:76326801-76330242|chr5:76332545-76335355	1.52189	0.0447585	0.0498515
NR_034095	chr15	95831530	95832783	-	2	167133	circRNA	LINC01197	NR_034095	chr15:95823325-95831530|chr15:95832783-95870058	-2.08356	0.0447641	0.0498515
NM_001261390.3	chr17	46925425	46928990	+	5	103,134,126,89,70	circRNA	CALCOCO2	NM_001261390	chr17:46923876-46925425|chr17:46928990-46929867	-1.32177	0.0447643	0.0498515
NM_001348768.21	chr2	197118643	197172809	-	9	110,84,97,103,135,186,125,104,151	circRNA	HECW2	NM_001348768	chr2:197106928-197118643|chr2:197172809-197181997	0.280801	0.0447661	0.0498515
NM_001031847.23	chr11	68571467	68580044	-	3	102172140	circRNA	CPT1A	NM_001031847	chr11:68566823-68571467|chr11:68580044-68582801	0.828757	0.0447757	0.0498515
NM_025000.3	chr2	172305190	172314585	+	4	137,79,90,105	circRNA	DCAF17	NM_025000	chr2:172300123-172305190|chr2:172314585-172314881	1.59668	0.0448535	0.0498515
NM_001079846.10	chr16	3794894	3820987	-	10	68,78,57,81,89,240,119,190,180,417	circRNA	CREBBP	NM_001079846	chr16:3790550-3794894|chr16:3820987-3823751	-0.749678	0.0448713	0.0498515
NM_001286495.7	chr15	52885774	52893362	-	3	159,109,80	circRNA	FAM214A	NM_001286495	chr15:52879416-52885774|chr15:52893362-52897329	1.07395	0.0448742	0.0498515
NM_004654.34	chrY	14869121	14891580	+	10	207,137,134,88,343,96,212,241,150,121	circRNA	USP9Y	NM_004654	chrY:14851563-14869121|chrY:14891580-14898136	0.759833	0.0449298	0.0498515
NM_001284222.1	chr8	27987018	27995408	+	3	162127194	circRNA	ELP3	NM_001284222	chr8:27970690-27987018|chr8:27995408-28013458	0.829714	0.0449413	0.0498515
NM_001127320.1	chr1	154197559	154209612	+	7	130,78,111,169,96,46,113	circRNA	UBAP2L	NM_001127320	chr1:154192720-154197559|chr1:154209612-154213988	0.699304	0.0449924	0.0498515
NM_017672.81	chr15	50929618	50941082	-	4	172125214199	circRNA	TRPM7	NM_017672	chr15:50926753-50929618|chr15:50941082-50949977	1.33895	0.0450226	0.0498515
NM_138400.1	chr7	156758963	156759786	+	2	133132	circRNA	NOM1	NM_138400	chr7:156756720-156758963|chr7:156759786-156761780	-2.23946	0.0450229	0.0498515
NM_001145901	chr19	39408363	39409453	-	5	110,88,46,109,48	circRNA	SARS2	NM_001145901	chr19:39406954-39408363|chr19:39409453-39410401	2.49679	0.0450881	0.0498515
NM_001261406.34	chr9	13188782	13196229	-	5	210186165147110	circRNA	MPDZ	NM_001261406	chr9:13186385-13188782|chr9:13196229-13205034	0.989649	0.0451082	0.0498515
NM_015138.7	chr15	41767722	41769713	+	5	88,108,78,122,58	circRNA	RTF1	NM_015138	chr15:41766900-41767722|chr15:41769713-41770745	-1.75653	0.0451794	0.0498515
NM_130906	chr2	201741641	201752408	-	5	119,68,94,75,73	circRNA	PPIL3	NM_130906	chr2:201736244-201741641|chr2:201752408-201753678	0.740088	0.0451839	0.0498515
NM_002690.9	chr8	42213033	42220216	+	5	52,55,73,71,87	circRNA	POLB	NM_002690	chr8:42210086-42213033|chr8:42220216-42226788	0.861206	0.0452006	0.0498515
NM_001168344.5	chr6	7181356	7189555	+	4	123,213,90,164	circRNA	RREB1	NM_001168344	chr6:7177006-7181356|chr6:7189555-7211036	-1.49537	0.0452248	0.0498515
NM_007039	chr14	88945263	88946696	-	1	1433	circRNA	PTPN21	NM_007039	chr14:88940146-88945263|chr14:88946696-88951419	2.41819	0.0452575	0.0498515
NM_003487.3	chr17	34147027	34149837	+	4	52,76,106,194	circRNA	TAF15	NM_003487	chr17:34144759-34147027|chr17:34149837-34151081	1.4365	0.0452686	0.0498515
NM_001267550.80	chr2	179523431	179592098	-	115	90,84,84,84,81,81,81,84,84,90,84,84,84,84,84,78,84,75,84,84,78,84,84,84,75,84,78,81,297,75,69,78,96,75,84,75,87,297,84,84,84,78,84,162,78,93,75,78,207,81,84,84,84,84,78,81,114,102,84,84,81,84,84,84,81,87,78,78,63,405,48,72,84,60,27,78,210,261,268,90,184,286,93,288,291,288,288,279,279,279,288,279,282,279,282,288,288,279,279,279,288,279,282,279,282,288,288,279,279,279,288,279,282,279,282	circRNA	TTN	NM_001267550	chr2:179523278-179523431|chr2:179592098-179592311	0.357973	0.0453008	0.0498515
NM_001345975.1	chr5	112868575	112871495	+	3	167103157	circRNA	YTHDC2	NM_001345975	chr5:112862482-112868575|chr5:112871495-112874770	-1.74318	0.0453327	0.0498515
NM_015231.24	chr11	47857202	47859175	-	3	159,115,79	circRNA	NUP160	NM_015231	chr11:47843716-47857202|chr11:47859175-47861394	1.69379	0.0453702	0.0498515
NM_194291.2	chr8	125332326	125343033	-	5	106,43,55,68,45	circRNA	TMEM65	NM_194291	chr8:125326302-125332326|chr8:125343033-125384094	1.44989	0.045386	0.0498515
NM_001282983.10	chr2	242346951	242371189	+	5	79,98,115,148,96	circRNA	FARP2	NM_001282983	chr2:242344256-242346951|chr2:242371189-242373572	0.457637	0.0453934	0.0498515
NM_001105244.6	chr18	7774146	8143777	+	13	123,272,79,116,175,294,309,110,202,103,274,37,133	circRNA	PTPRM	NM_001105244	chr18:7567889-7774146|chr18:8143777-8244055	0.0778464	0.0454307	0.0498515
NM_001193360.2	chr14	69695532	69697315	+	2	257127	circRNA	EXD2	NM_001193360	chr14:69676520-69695532|chr14:69697315-69701416	-1.75762	0.0454438	0.0498515
NM_001369607.1	chr7	116738666	116778586	+	8	203,83,160,55,116,76,155,98	circRNA	ST7	NM_001369607	chr7:116593745-116738666|chr7:116778586-116810915	0.52044	0.0455784	0.0498515
NM_017640.46	chr6	25515902	25540306	+	6	173,69,94,99,129,132	circRNA	CARMIL1	NM_017640	chr6:25510990-25515902|chr6:25540306-25551137	0.704739	0.0456118	0.0498515
NM_001328646.3	chr2	105912812	105915162	-	2	155195	circRNA	TGFBRAP1	NM_001328646	chr2:105900855-105912812|chr2:105915162-105924070	1.61997	0.0456306	0.0498515
NM_024047.1	chr4	88359428	88375607	+	5	96,87,112,147,85	circRNA	NUDT9	NM_024047	chr4:88356372-88359428|chr4:88375607-88378994	0.860048	0.0456431	0.0498515
NM_033116.16	chr14	75576387	75587877	-	8	193,51,65,111,132,106,71,56	circRNA	NEK9	NM_033116	chr14:75574190-75576387|chr14:75587877-75590748	0.903295	0.0456996	0.0498515
NM_005923.50	chr6	137015277	137026271	-	5	171,107,169,194,24	circRNA	MAP3K5	NM_005923	chr6:136990533-137015277|chr6:137026271-137041587	0.784801	0.0457179	0.0498515
NM_032134.2	chr17	74283272	74286158	-	3	115,98,86	circRNA	QRICH2	NM_032134	chr17:74278196-74283272|chr17:74286158-74287095	-1.53507	0.0457333	0.0498515
NM_015028.9	chr3	170841384	170846667	-	3	107240165	circRNA	TNIK	NM_015028	chr3:170828666-170841384|chr3:170846667-170855979	1.08833	0.0457335	0.0498515
NM_001322117.7	chr16	70176136	70177561	+	3	156134149	circRNA	PDPR	NM_001322117	chr16:70172926-70176136|chr16:70177561-70178323	1.60337	0.0457383	0.0498515
NM_004349.2	chr8	93017343	93029591	-	4	182,90,242,138	circRNA	RUNX1T1	NM_004349	chr8:93004117-93017343|chr8:93029591-93074773	1.24823	0.0457563	0.0498515
NM_001143935.2	chr7	86990705	87006766	+	6	182,125,109,94,126,102	circRNA	CROT	NM_001143935	chr7:86988646-86990705|chr7:87006766-87011225	0.661975	0.0457738	0.0498515
NR_026938.1	chr6	41076043	41090988	+	12	205,956,134,85,190,56,184,223,135,129,158,273	circRNA	ADCY10P1	NR_026938	chr6:41072887-41076043|chr6:41090988-41092223	-0.713101	0.0457748	0.0498515
NM_012430	chr3	122928045	122944144	+	3	201164195	circRNA	SEC22A	NM_012430	chr3:122920833-122928045|chr3:122944144-122964745	0.635395	0.0457926	0.0498515
NM_001144823.53	chr15	66030044	66031213	-	2	239170	circRNA	DENND4A	NM_001144823	chr15:66025156-66030044|chr15:66031213-66034052	-2.03122	0.0457937	0.0498515
NM_001290223.24	chr10	128806995	128810638	+	2	73143	circRNA	DOCK1	NM_001290223	chr10:128798571-128806995|chr10:128810638-128816973	1.41074	0.0458144	0.0498515
NM_201440	chr12	42778741	42792796	+	4	57,80,120,141	circRNA	PPHLN1	NM_201440	chr12:42768876-42778741|chr12:42792796-42835116	-0.963479	0.0458314	0.0498515
NM_003618.62	chr2	39552658	39553418	-	4	111,82,63,132	circRNA	MAP4K3	NM_003618	chr2:39542529-39552658|chr2:39553418-39559057	-2.36545	0.0458367	0.0498515
NM_178039.28	chr12	1399017	1481143	+	2	161145	circRNA	ERC1	NM_178039	chr12:1372331-1399017|chr12:1481143-1517314	0.242287	0.0458593	0.0498515
NM_030621	chr14	95590532	95608085	-	9	473,169,161,135,131,163,189,101,66	circRNA	DICER1	NM_030621	chr14:95584091-95590532|chr14:95608085-95624267	0.67918	0.0458669	0.0498515
NM_018398.8	chr3	54786625	54798378	+	2	79134	circRNA	CACNA2D3	NM_018398	chr3:54676268-54786625|chr3:54798378-54850879	0.710029	0.0459164	0.0498515
NM_001256135.14	chr20	47691321	47693601	+	3	66,203,85	circRNA	CSE1L	NM_001256135	chr20:47689234-47691321|chr20:47693601-47695097	1.46806	0.0459246	0.0498515
NM_001242338.2	chr2	23977048	24009093	-	7	1.29129e+20	circRNA	ATAD2B	NM_001242338	chr2:23974957-23977048|chr2:24009093-24011381	0.441728	0.0459463	0.0498515
NM_000257.7	chr14	23885558	23886076	-	1	518	ciRNA	MYH7	NM_000257	chr14:23885521-23886076	3.20463	0.0459491	0.0498515
NM_003074.29	chr3	47716964	47719801	-	3	114154114	circRNA	SMARCC1	NM_003074	chr3:47712207-47716964|chr3:47719801-47721926	-1.71992	0.0460235	0.0498515
NM_030809.1	chr12	51461455	51467865	-	2	297260	circRNA	CSRNP2	NM_030809	chr12:51458452-51461455|chr12:51467865-51470193	1.12868	0.0460338	0.0498515
NM_001167970.10	chrX	100290601	100297301	-	5	71,100,135,55,271	circRNA	TRMT2B	NM_001167970	chrX:100278605-100290601|chrX:100297301-100306632	-1.16713	0.0460412	0.0498515
NM_001001894.13	chr21	38480691	38498443	+	5	55,163,46,124,64	circRNA	TTC3	NM_001001894	chr21:38468943-38480691|chr21:38498443-38501302	0.716073	0.0460792	0.0498515
NM_003558.10	chr9	71478752	71555706	+	10	131,118,153,300,212,84,49,85,156,145	circRNA	PIP5K1B	NM_003558	chr9:71437599-71478752|chr9:71555706-71606055	0.238538	0.0461217	0.0498515
NM_001146032.24	chr5	72370568	72383580	+	6	112,156,133,200,65,165	circRNA	FCHO2	NM_001146032	chr5:72364606-72370568|chr5:72383580-72383894	-1.0527	0.0461218	0.0498515
NM_023073.5	chr5	37115061	37120442	-	2	90125	circRNA	CPLANE1	NM_023073	chr5:37108573-37115061|chr5:37120442-37121718	-1.22268	0.0461659	0.0498515
NM_015057.46	chr13	77791974	77818086	-	6	118,82,120,108,102,146	circRNA	MYCBP2	NM_015057	chr13:77786295-77791974|chr13:77818086-77825285	-1.03096	0.0461693	0.0498515
NM_030962.24	chr11	9850902	9879943	-	11	141,197,199,146,176,128,196,74,173,263,171	circRNA	SBF2	NM_030962	chr11:9838571-9850902|chr11:9879943-9917489	0.721864	0.0461993	0.0498515
NM_007124.42	chr6	144808683	144858853	+	16	1.50162e+47	circRNA	UTRN	NM_007124	chr6:144806655-144808683|chr6:144858853-144860429	0.332977	0.0462217	0.0498515
NM_173630	chr18	67684642	67698217	-	6	268,203,127,78,98,106	circRNA	RTTN	NM_173630	chr18:67673720-67684642|chr18:67698217-67715206	-0.870961	0.0462629	0.0498515
NM_002370	chr1	53699213	53701307	-	2	111,59	circRNA	MAGOH	NM_002370	chr1:53694626-53699213|chr1:53701307-53704032	-1.63509	0.0462815	0.0498515
NM_006835.2	chr4	77977114	77987558	-	4	141,75,129,157	circRNA	CCNI	NM_006835	chr4:77976533-77977114|chr4:77987558-77996624	-0.970111	0.0462941	0.0498515
NM_001009999.9	chr1	23376879	23385660	+	6	134,79,93,107,82,95	circRNA	KDM1A	NM_001009999	chr1:23370979-23376879|chr1:23385660-23392552	0.843424	0.0463125	0.0498515
NM_001143821.69	chr12	19501332	19506936	+	2	121119	circRNA	PLEKHA5	NM_001143821	chr12:19498822-19501332|chr12:19506936-19511161	1.07864	0.046323	0.0498515
NM_000254.49	chr1	237013643	237026854	+	7	180,117,141,90,153,108,101	circRNA	MTR	NM_000254	chr1:237001899-237013643|chr1:237026854-237037072	0.678202	0.0463301	0.0498515
NM_001258296	chr20	50048603	50052298	-	3	690,127,56	circRNA	NFATC2	NM_001258296	chr20:50015267-50048603|chr20:50052298-50071084	1.4001	0.0463327	0.0498515
NM_144651.51	chr8	52336134	52384864	-	7	1.57113e+20	circRNA	PXDNL	NM_144651	chr8:52325818-52336134|chr8:52384864-52387531	0.335185	0.0463519	0.0498515
NM_001166059.2	chr1	24143164	24147083	-	3	96,108,84	circRNA	HMGCL	NM_001166059	chr1:24134813-24143164|chr1:24147083-24151845	-1.33807	0.0463899	0.0498515
NM_001160210.9	chr7	95906507	95926263	-	2	143,54	circRNA	SLC25A13	NM_001160210	chr7:95864229-95906507|chr7:95926263-95951253	0.569565	0.0463935	0.0498515
NM_015378.39	chr1	12382592	12389975	+	4	211,75,207,90	circRNA	VPS13D	NM_015378	chr1:12382021-12382592|chr1:12389975-12393282	1.05561	0.0464646	0.0498515
NM_005054.11	chr2	111304130	111309388	-	5	124,176,182,210,88	circRNA	RGPD5	NM_005054	chr2:111303208-111304130|chr2:111309388-111315428	-1.21272	0.0464854	0.0498515
NM_030816.14	chr1	70758070	70781249	-	6	162,132,145,67,46,86	circRNA	ANKRD13C	NM_030816	chr1:70742527-70758070|chr1:70781249-70790535	1.27175	0.04652	0.0498515
NM_006267.15	chr2	109369453	109389502	+	11	162,138,147,180,84,136,95,5152,171,93,179	circRNA	RANBP2	NM_006267	chr2:109368450-109369453|chr2:109389502-109392187	-0.778581	0.0465511	0.0498515
NM_005862.22	chr3	136136726	136141886	-	5	88,71,204,90,93	circRNA	STAG1	NM_005862	chr3:136117671-136136726|chr3:136141886-136152397	-1.73058	0.0465525	0.0498515
NM_013436.20	chr2	183817132	183832089	-	8	9.81312e+22	circRNA	NCKAP1	NM_013436	chr2:183806891-183817132|chr2:183832089-183841620	0.632114	0.0465549	0.0498515
NM_001370062.47	chr9	33971648	34017187	-	7	104,55,78,154,111,78,140	circRNA	UBAP2	NM_001370062	chr9:33963789-33971648|chr9:34017187-34048822	0.537369	0.0465767	0.0498515
NM_012308.12	chr11	66982810	66999431	+	6	107,94,154,116,127,395	circRNA	KDM2A	NM_012308	chr11:66975159-66982810|chr11:66999431-67010479	0.675737	0.0465985	0.0498515
NM_001145275	chrY	2829114	2829687	+	1	573	circRNA	ZFY	NM_001145275	chrY:2803810-2829114|chrY:2829687-2843135	3.30069	0.0466248	0.0498515
NM_001308022.7	chr2	218745620	218759779	-	10	117,66,130,76,61,113,84,65,123,51	circRNA	TNS1	NM_001308022	chr2:218713810-218745620|chr2:218759779-218762520	0.691214	0.0466435	0.0498515
NM_016287.1	chr1	21074036	21100103	-	7	112,160,91,155,81,144,160	circRNA	HP1BP3	NM_016287	chr1:21072149-21074036|chr1:21100103-21103089	0.526844	0.0467232	0.0498515
NM_003705.9	chr2	172683307	172712459	-	6	85,94,139,147,140,116	circRNA	SLC25A12	NM_003705	chr2:172671712-172683307|chr2:172712459-172725190	-0.675063	0.0467364	0.0498515
NM_001079840.2	chr4	48844652	48852099	+	3	54,48,136	circRNA	OCIAD1	NM_001079840	chr4:48835498-48844652|chr4:48852099-48853822	1.16436	0.0467532	0.0498515
NM_001267550.53	chr2	179519171	179592098	-	124	90,84,84,84,81,81,81,84,84,90,84,84,84,81,81,81,84,84,90,84,84,84,84,84,78,84,75,84,84,78,84,84,84,75,84,78,81,297,75,69,78,96,75,84,75,87,297,84,84,84,78,84,162,78,93,75,78,207,81,84,84,84,84,78,81,114,102,84,84,81,84,84,84,81,87,78,78,63,405,48,72,84,60,27,78,210,261,268,90,184,286,93,288,291,288,288,279,279,279,288,279,282,279,282,288,288,279,279,279,288,279,282,279,282,288,288,279,279,279,288…	circRNA	TTN	NM_001267550	chr2:179519018-179519171|chr2:179592098-179592311	0.518678	0.0467685	0.0498515
NM_001281740.2	chr18	34229278	34273386	+	7	90,360,75,114,135,51,215	circRNA	FHOD3	NM_001281740	chr18:34205712-34229278|chr18:34273386-34289057	0.354785	0.0468179	0.0498515
NM_001282916	chr8	48192449	48206619	+	3	156105164	circRNA	SPIDR	NM_001282916	chr8:48173583-48192449|chr8:48206619-48308935	1.05313	0.0468271	0.0498515
NM_001031835.23	chr16	47694416	47703328	+	6	62,163,82,58,91,203	circRNA	PHKB	NM_001031835	chr16:47684832-47694416|chr16:47703328-47722951	0.989974	0.0468455	0.0498515
NM_014109.13	chr8	124357123	124361684	-	6	186,187,133,315,91,160	circRNA	ATAD2	NM_014109	chr8:124351686-124357123|chr8:124361684-124368628	1.2454	0.0468564	0.0498515
NM_001286431.23	chr6	111665127	111689231	-	8	119,119,116,112,193,126,80,914	circRNA	REV3L	NM_001286431	chr6:111656813-111665127|chr6:111689231-111693798	0.621854	0.0468637	0.0498515
NM_006200.6	chr9	78682870	78711018	+	3	89173213	circRNA	PCSK5	NM_006200	chr9:78641953-78682870|chr9:78711018-78722166	0.645329	0.0468813	0.0498515
NM_003803.68	chr18	3126698	3134822	-	4	197288122175	circRNA	MYOM1	NM_003803	chr18:3119993-3126698|chr18:3134822-3135544	1.02854	0.0471054	0.0498515
NM_001134831.29	chr6	135768145	135813429	-	10	153,186,96,193,220,182,560,54,125,64	circRNA	AHI1	NM_001134831	chr6:135763852-135768145|chr6:135813429-135816951	0.387696	0.0471345	0.0498515
NM_001354158.2	chr2	223765391	223799405	+	14	107,418,178,110,139,151,124,72,140,173,75,192,115,158	circRNA	ACSL3	NM_001354158	chr2:223725976-223765391|chr2:223799405-223806214	0.408956	0.047173	0.0498515
NM_001258249.21	chrY	15466882	15472408	-	7	396,96,93,156,135,220,99	circRNA	UTY	NM_001258249	chrY:15448215-15466882|chrY:15472408-15478146	1.77409	0.0472116	0.0498515
NM_001035.129	chr1	237550580	237732619	+	21	100,97,75,157,165,122,184,136,96,119,134,242,193,217,105,104,84,160,148,209,175	circRNA	RYR2	NM_001035	chr1:237540735-237550580|chr1:237732619-237753092	0.678327	0.047261	0.0498515
NM_023034.15	chr8	38205014	38205733	-	1	719	circRNA	NSD3	NM_023034	chr8:38196125-38205014|chr8:38205733-38239316	3.06627	0.0473017	0.0498515
NM_018075.4	chr3	43591211	43647355	-	10	129,192,183,75,56,570,120,135,198,150	circRNA	ANO10	NM_018075	chr3:43474219-43591211|chr3:43647355-43663400	0.418047	0.0473098	0.0498515
NM_032581.3	chr7	22999874	23023664	-	8	160,88,117,96,116,81,180,102	circRNA	FAM126A	NM_032581	chr7:22985782-22999874|chr7:23023664-23030679	0.504588	0.0473106	0.0498515
NM_001166693.10	chr4	88016066	88036451	+	5	55,55,38,157,933	circRNA	AFF1	NM_001166693	chr4:88012981-88016066|chr4:88036451-88046188	0.604657	0.0473369	0.0498515
NM_001127391.1	chr2	202163960	202216174	-	11	63,104,100,53,98,62,94,134,49,72,160	circRNA	FLACC1	NM_001127391	chr2:202154508-202163960|chr2:202216174-202221704	0.441222	0.0473521	0.0498515
NM_001365671.14	chr2	165578584	165586625	-	5	237,98,39,229,202	circRNA	COBLL1	NM_001365671	chr2:165561615-165578584|chr2:165586625-165600196	-1.10547	0.0473713	0.0498515
NM_022716	chr1	170688866	170695542	+	2	176182	circRNA	PRRX1	NM_022716	chr1:170633600-170688866|chr1:170695542-170705188	1.34392	0.0473862	0.0498515
NM_001105568.30	chr6	17825998	17837814	-	7	167,87,131,135,111,213,112	circRNA	KIF13A	NM_001105568	chr6:17817464-17825998|chr6:17837814-17849607	0.817891	0.0474093	0.0498515
NM_000366.20	chr15	63354844	63356076	+	1	1232	ciRNA	TPM1	NM_000366	chr15:63354844-63356262	2.84266	0.047417	0.0498515
NM_001286631.11	chr13	79927287	79953042	-	13	72,123,165,160,112,156,141,240,261,218,89,137,119	circRNA	RBM26	NM_001286631	chr13:79918929-79927287|chr13:79953042-79979838	0.515972	0.0474467	0.0498515
NM_052911.12	chr18	19144163	19155738	-	5	115,61,115,2117,106	circRNA	ESCO1	NM_052911	chr18:19140951-19144163|chr18:19155738-19164270	-1.26016	0.0474488	0.0498515
NM_001112808.4	chr1	74819663	74957950	+	13	150,87,57,93,58,195,105,53,53,133,110,60,170	circRNA	FPGT-TNNI3K	NM_001112808	chr1:74819044-74819663|chr1:74957950-75005917	0.210562	0.0474623	0.0498515
NM_003760.16	chr1	21220009	21268823	-	5	120,134,247,89,840	circRNA	EIF4G3	NM_003760	chr1:21212864-21220009|chr1:21268823-21276495	0.568074	0.0474932	0.0498515
NM_206909.1	chr8	18413718	18457944	-	4	144,145,158,71	circRNA	PSD3	NM_206909	chr8:18393468-18413718|chr8:18457944-18490122	0.606402	0.0474965	0.0498515
NM_001190440.3	chr17	15983277	16005119	-	7	1.01102e+20	circRNA	NCOR1	NM_001190440	chr17:15979016-15983277|chr17:16005119-16012099	0.787315	0.047522	0.0498515
NM_001256876.11	chr9	731157	740934	+	5	109,240,88,220,143	circRNA	KANK1	NM_001256876	chr9:730248-731157|chr9:740934-742204	1.07	0.047557	0.0498515
NM_001366712.3	chr13	72131155	72147705	-	4	135136173156	circRNA	DACH1	NM_001366712	chr13:72063280-72131155|chr13:72147705-72204687	0.923399	0.0475805	0.0498515
NM_018030.6	chr18	21757976	21759799	-	2	183,98	circRNA	OSBPL1A	NM_018030	chr18:21752447-21757976|chr18:21759799-21761108	2.41978	0.0476267	0.0498515
NM_025074	chr4	79158663	79166479	+	2	108,93	circRNA	FRAS1	NM_025074	chr4:78987170-79158663|chr4:79166479-79173545	0.948793	0.0476286	0.0498515
NM_001364791.45	chr12	5908672	6031970	-	9	65,42,56,52,55,152,99,327,185	circRNA	ANO2	NM_001364791	chr12:5860136-5908672|chr12:6031970-6054361	-0.564264	0.0476373	0.0498515
NM_001282913.8	chr3	44402856	44434469	+	3	154253123	circRNA	TCAIM	NM_001282913	chr3:44399368-44402856|chr3:44434469-44437891	0.469585	0.0476722	0.0498515
NM_000126.11	chr15	76577977	76585041	-	5	102,111,100,83,82	circRNA	ETFA	NM_000126	chr15:76576166-76577977|chr15:76585041-76587931	1.0326	0.0477254	0.0498515
NM_001286715.5	chr9	88190229	88257858	-	13	161,177,132,130,181,154,145,88,149,87,84,713,117	circRNA	AGTPBP1	NM_001286715	chr9:88162201-88190229|chr9:88257858-88261235	-0.623239	0.0477378	0.0498515
NM_139316.1	chr7	38500882	38516569	-	6	129,139,83,76,86,108	circRNA	AMPH	NM_139316	chr7:38475988-38500882|chr7:38516569-38530649	0.718642	0.0477695	0.0498515
NM_001258380.15	chr3	27475406	27493989	-	5	189,161,139,147,82	circRNA	SLC4A7	NM_001258380	chr3:27465643-27475406|chr3:27493989-27498141	-0.791353	0.0477984	0.0498515
NM_004459.8	chr17	65882243	65928135	+	15	189,191,356,132,130,139,180,2311,125,129,151,43,247,152,109	circRNA	BPTF	NM_004459	chr17:65871860-65882243|chr17:65928135-65936554	-0.407645	0.0478448	0.0498515
NM_001252511.9	chr1	179306971	179319566	+	10	60,108,283,79,82,46,130,98,99,136	circRNA	SOAT1	NM_001252511	chr1:179304792-179306971|chr1:179319566-179320451	0.716823	0.0478657	0.0498515
NM_004268.5	chr11	93523739	93527201	+	3	220,137,85	circRNA	MED17	NM_004268	chr11:93521333-93523739|chr11:93527201-93528073	-1.44507	0.0478856	0.0498515
NM_001319210.2	chr1	100960373	100964818	+	4	113,48,123,334	circRNA	CDC14A	NM_001319210	chr1:100950007-100960373|chr1:100964818-100970369	-1.47159	0.0479523	0.0498515
NM_001362911.9	chr8	38105230	38117665	+	8	123,96,117,156,103,171,163,108	circRNA	DDHD2	NM_001362911	chr8:38103818-38105230|chr8:38117665-38119055	0.7182	0.0479952	0.0498515
NM_001035.128	chr1	237550580	237730075	+	20	100,97,75,157,165,122,184,136,96,119,134,242,193,217,105,104,84,160,148,209	circRNA	RYR2	NM_001035	chr1:237540735-237550580|chr1:237730075-237732444	0.137704	0.048097	0.0498515
NM_198268.4	chr1	114495387	114511270	+	11	124,120,87,185,163,226,122,135,143,183,207	circRNA	HIPK1	NM_198268	chr1:114484081-114495387|chr1:114511270-114512577	0.785964	0.0481025	0.0498515
NM_020121.38	chr13	96577933	96648389	-	14	95,99,124,165,135,136,86,120,151,92,61,100,101,73	circRNA	UGGT2	NM_020121	chr13:96555314-96577933|chr13:96648389-96651464	0.2616	0.0481566	0.0498515
NM_174916.34	chr15	43307885	43317627	-	6	182,87,101,100,155,49	circRNA	UBR1	NM_174916	chr15:43299482-43307885|chr15:43317627-43318758	0.861035	0.0483383	0.0498515
NM_001190440.6	chr17	16004563	16005119	-	1	556	circRNA	NCOR1	NM_001190440	chr17:16001810-16004563|chr17:16005119-16012099	3.31144	0.0483954	0.0498515
NM_014812.4	chr1	243319522	243354796	-	7	2.35183e+21	circRNA	CEP170	NM_014812	chr1:243305765-243319522|chr1:243354796-243362361	0.4037	0.0484164	0.0498515
NM_001267550.30	chr2	179519171	179548018	-	59	90,84,84,84,81,81,81,84,84,90,84,84,84,81,81,81,84,84,90,84,84,84,84,84,78,84,75,84,84,78,84,84,84,75,84,78,81,297,75,69,78,96,75,84,75,87,297,84,84,84,78,84,162,78,93,75,78,207,81	circRNA	TTN	NM_001267550	chr2:179519018-179519171|chr2:179548018-179548725	0.434327	0.0484697	0.0498515
NM_001040633	chr7	151478237	151483627	-	2	280,72	circRNA	PRKAG2	NM_001040633	chr7:151372723-151478237|chr7:151483627-151511501	1.31391	0.0484801	0.0498515
NM_001352078.7	chr12	28544236	28605587	+	4	108,93,69,177	circRNA	CCDC91	NM_001352078	chr12:28515448-28544236|chr12:28605587-28636984	0.481732	0.0485084	0.0498515
NM_015120.27	chr2	73784346	73786269	+	2	135171	circRNA	ALMS1	NM_015120	chr2:73777564-73784346|chr2:73786269-73799388	1.91735	0.0485565	0.0498515
NM_015120.30	chr2	73786098	73800551	+	2	1711163	circRNA	ALMS1	NM_015120	chr2:73784481-73786098|chr2:73800551-73826527	1.02081	0.0486648	0.0498515
NM_032875.4	chr17	37437641	37441826	-	3	75,127,96	circRNA	FBXL20	NM_032875	chr17:37431353-37437641|chr17:37441826-37453379	1.76846	0.0486659	0.0498515
NM_014840.3	chr12	106477641	106500303	-	3	66152121	circRNA	NUAK1	NM_014840	chr12:106466621-106477641|chr12:106500303-106532191	-0.646338	0.0486732	0.0498515
NM_001282915.2	chr3	44409023	44442826	+	6	177,123,98,92,233,132	circRNA	TCAIM	NM_001282915	chr3:44403010-44409023|chr3:44442826-44448933	0.407494	0.0486948	0.0498515
NM_001321571.16	chr4	114430793	114473252	-	9	38,43,84,123,95,84,103,73,66	circRNA	CAMK2D	NM_001321571	chr4:114426191-114430793|chr4:114473252-114530307	0.432353	0.0487174	0.0498515
NM_000436.17	chr5	41840552	41862852	-	6	61,107,150,136,91,109	circRNA	OXCT1	NM_000436	chr5:41807540-41840552|chr5:41862852-41870382	0.746425	0.0487371	0.0498515
NM_198315	chr11	123988203	123989796	+	5	58203223176115	circRNA	VWA5A	NM_198315	chr11:123986189-123988203|chr11:123989796-123993666	-2.10787	0.0487841	0.0498515
NM_005650.1	chr22	42605656	42611347	-	1	5691	circRNA	TCF20	NM_005650	chr22:42575708-42605656|chr22:42611347-42679832	1.83714	0.048827	0.0498515
NM_001144823.16	chr15	65968782	65995346	-	9	1.9011e+27	circRNA	DENND4A	NM_001144823	chr15:65964224-65968782|chr15:65995346-65998428	0.564751	0.0490233	0.0498515
NM_021623.12	chr8	38808367	38814904	+	5	141,147,69,71,64	circRNA	PLEKHA2	NM_021623	chr8:38803739-38808367|chr8:38814904-38826109	0.951151	0.0490264	0.0498515
NR_109830	chr5	138699447	138700432	+	2	164176	circRNA	PAIP2	NR_109830	chr5:138677669-138699447|chr5:138700432-138704421	2.81557	0.0491618	0.0498515
NM_001353505.9	chr8	19679949	19694671	+	9	82,141,172,170,134,157,83,153,109	circRNA	INTS10	NM_001353505	chr8:19678029-19679949|chr8:19694671-19700358	0.773087	0.0491988	0.0498515
NM_001037537.4	chr10	13333830	13337606	-	3	82169111	circRNA	PHYH	NM_001037537	chr10:13330541-13333830|chr10:13337606-13341419	-1.33606	0.0492114	0.0498515
NM_001103146.1	chr2	233568133	233626146	+	7	66,84,130,96,112,112,41	circRNA	GIGYF2	NM_001103146	chr2:233562102-233568133|chr2:233626146-233651859	0.301905	0.0492215	0.0498515
NM_001006600.25	chr5	65334210	65350779	+	7	1.00122e+21	circRNA	ERBIN	NM_001006600	chr5:65324171-65334210|chr5:65350779-65372143	0.648693	0.0492272	0.0498515
NR_033422.1	chr12	51375421	51404549	-	16	165,54,154,74,150,120,87,159,156,68,71,107,120,126,149,72	circRNA	SLC11A2	NR_033422	chr12:51373841-51375421|chr12:51404549-51420097	0.563459	0.0492444	0.0498515
NM_144651.56	chr8	52336134	52567320	-	13	157,113,159,117,267,170,118,170,72,72,72,72,72	circRNA	PXDNL	NM_144651	chr8:52325818-52336134|chr8:52567320-52721740	0.121674	0.0492946	0.0498515
NM_014824.8	chr11	72598514	72600990	-	2	105117	circRNA	FCHSD2	NM_014824	chr11:72579071-72598514|chr11:72600990-72613587	1.90078	0.0493619	0.0498515
NM_001304971.10	chr2	159488264	159497271	+	3	189220133	circRNA	PKP4	NM_001304971	chr2:159481939-159488264|chr2:159497271-159498997	0.952561	0.0494148	0.0498515
NM_001128923.1	chr4	152060926	152096826	-	7	73,141,265,62,113,108,1005	circRNA	SH3D19	NM_001128923	chr4:152059014-152060926|chr4:152096826-152097676	0.443451	0.049438	0.0498515
NM_001164750.28	chr8	62593526	62596747	-	2	69150	circRNA	ASPH	NM_001164750	chr8:62566219-62593526|chr8:62596747-62602231	2.40418	0.0494899	0.0498515
NM_001032221.8	chr9	130427525	130444839	+	11	85,131,108,61,66,81,139,110,102,86,155	circRNA	STXBP1	NM_001032221	chr9:130425632-130427525|chr9:130444839-130453053	0.67808	0.0494994	0.0498515
NM_001304443.1	chr3	52238708	52242263	+	4	223185180165	circRNA	ALAS1	NM_001304443	chr3:52238028-52238708|chr3:52242263-52245298	1.34348	0.0495024	0.0498515
NM_006909.11	chr5	80390114	80422982	+	7	67,137,83,249,383,126,90	circRNA	RASGRF2	NM_006909	chr5:80388780-80390114|chr5:80422982-80475993	0.497543	0.0496238	0.0498945
NM_001354666.2	chr3	12353878	12434251	+	4	74228170139	circRNA	PPARG	NM_001354666	chr3:12329174-12353878|chr3:12434251-12447380	0.308933	0.0496607	0.0498945
NM_012338	chr7	120446602	120455857	-	3	144,108,75	circRNA	TSPAN12	NM_012338	chr7:120428951-120446602|chr7:120455857-120478830	1.18999	0.0498131	0.0499474
NM_001370093.1	chr19	5016267	5041262	+	4	83166176115	circRNA	KDM4B	NM_001370093	chr19:4969241-5016267|chr19:5041262-5047486	1.01608	0.0498277	0.0499474
NM_206943.23	chr2	33477743	33505225	+	9	168,228,23,100,99,126,126,123,120	circRNA	LTBP1	NM_206943	chr2:33468851-33477743|chr2:33505225-33518226	0.70611	0.0499326	0.04996

## Sheet: IHD+T2DM vs nonIHD
isoform	chrom	start	end	strand	exonCount	exonSizes	circType	geneName	isoformName	flankIntron	logFC	P.Value	Adj.pvalue.fdr
NM_001308373	chr19	18648410	18649243	-	2	173218	circRNA	FKBP8	NM_001308373	chr19:18644157-18648410|chr19:18649243-18650180	4.9736	9.75e-05	0.026325
NM_000218.3	chr11	2790073	2799267	+	4	76,95,47,62	circRNA	KCNQ1	NM_000218	chr11:2683311-2790073|chr11:2799267-2868996	2.83909	0.000134629	0.026325
NM_014709.116	chr2	61558410	61577828	-	10	96,90,128,116,215,611,131,36,130,126	circRNA	USP34	NM_014709	chr2:61552592-61558410|chr2:61577828-61597455	1.69236	0.000206208	0.026325
NM_015285.15	chr18	54444012	54547396	+	5	99119124114222	circRNA	WDR7	NM_015285	chr18:54426184-54444012|chr18:54547396-54591152	0.701815	0.00023407	0.026325
NM_001297707.12	chr1	200816767	200822623	+	4	702203137221	circRNA	CAMSAP2	NM_001297707	chr1:200816420-200816767|chr1:200822623-200823944	-0.81406	0.000259863	0.026325
NM_178140.1	chr5	31983260	31983762	+	1	502	circRNA	PDZD2	NM_178140	chr5:31799831-31983260|chr5:31983762-31995681	4.96823	0.000266018	0.026325
NM_152716.5	chr11	59426338	59426942	-	2	81218	circRNA	PATL1	NM_152716	chr11:59425197-59426338|chr11:59426942-59434325	4.28173	0.000334267	0.0275786
NM_015306.21	chr1	55589119	55600086	-	8	156,160,229,96,98,156,94,86	circRNA	USP24	NM_015306	chr1:55587179-55589119|chr1:55600086-55603187	1.61334	0.000382925	0.0277875
NM_001034954.10	chr10	97096277	97106209	-	5	774,195,126,115,47	circRNA	SORBS1	NM_001034954	chr10:97081778-97096277|chr10:97106209-97110965	2.3176	0.000677717	0.0424125
NM_000364.6	chr1	201331523	201332423	-	1	900	ciRNA	TNNT2	NM_000364	chr1:201331150-201332423	4.31049	0.000810919	0.0424125
NM_001352078.1	chr12	28408513	28460682	+	6	82,44,79,158,204,105	circRNA	CCDC91	NM_001352078	chr12:28343574-28408513|chr12:28460682-28515370	-1.22003	0.00088963	0.0424125
NR_109830	chr5	138699447	138700432	+	2	164176	circRNA	PAIP2	NR_109830	chr5:138677669-138699447|chr5:138700432-138704421	4.41888	0.00092288	0.0424125
NM_000465.17	chr2	215657020	215661841	-	2	149,57	circRNA	BARD1	NM_000465	chr2:215646233-215657020|chr2:215661841-215674135	2.89247	0.00105687	0.0424125
NM_001300942.16	chr11	76224429	76239510	+	5	150171137174199	circRNA	EMSY	NM_001300942	chr11:76207513-76224429|chr11:76239510-76246938	1.96278	0.00124949	0.0424125
NM_001282735.2	chr2	201194153	201305507	+	7	50,61,109,50,247,207,136	circRNA	SPATS2L	NM_001282735	chr2:201171015-201194153|chr2:201305507-201324491	0.524765	0.00147386	0.0424125
NM_014282.2	chr9	99220660	99233376	+	4	163,162,69,84	circRNA	HABP4	NM_014282	chr9:99212910-99220660|chr9:99233376-99246743	2.23565	0.00147924	0.0424125
NM_001350945	chr7	152508781	152522207	+	6	37,96,108,144,174,93	circRNA	ACTR3B	NM_001350945	chr7:152498816-152508781|chr7:152522207-152549210	1.55488	0.00147938	0.0424125
NM_014991.26	chr4	85660162	85661569	-	2	110230	circRNA	WDFY3	NM_014991	chr4:85658519-85660162|chr4:85661569-85662913	3.38902	0.00148854	0.0424125
NM_001369607.1	chr7	116738666	116778586	+	8	203,83,160,55,116,76,155,98	circRNA	ST7	NM_001369607	chr7:116593745-116738666|chr7:116778586-116810915	1.06752	0.00150393	0.0424125
NR_024522.2	chr8	94798450	94828743	+	16	124,106,57,99,99,87,100,140,141,81,117,117,105,103,143,144	circRNA	TMEM67	NR_024522	chr8:94797606-94798450|chr8:94828743-94831217	-1.50273	0.00156569	0.0424125
NM_001007169.1	chr9	114289547	114296633	+	4	540,89,127,93	circRNA	ZNF483	NM_001007169	chr9:114287542-114289547|chr9:114296633-114338644	2.65802	0.00158742	0.0424125
NM_024605.46	chr4	148827788	148834290	+	3	82,46,66	circRNA	ARHGAP10	NM_024605	chr4:148803083-148827788|chr4:148834290-148860975	2.56504	0.00165933	0.0424125
NM_001030007	chr16	71772844	71773244	-	2	161108	circRNA	AP1G1	NM_001030007	chr16:71768610-71772844|chr16:71773244-71779046	4.03087	0.00169371	0.0424125
NM_001197030.2	chr5	139818045	139828890	+	5	157,148,148,234,95	circRNA	ANKHD1	NM_001197030	chr5:139815842-139818045|chr5:139828890-139838209	1.83891	0.00174414	0.0424125
NM_001355028	chr5	40764615	40771965	-	5	127,487,225,88,145	circRNA	PRKAA1	NM_001355028	chr5:40763124-40764615|chr5:40771965-40775511	-2.44434	0.00208844	0.0470089
NM_003647.1	chr17	54921379	54925426	+	3	160120144	circRNA	DGKE	NM_003647	chr17:54912620-54921379|chr17:54925426-54926056	2.64961	0.00219405	0.0470089
NM_001006617.8	chr9	128419929	128434922	-	3	149,90,328	circRNA	MAPKAP1	NM_001006617	chr9:128348006-128419929|chr9:128434922-128469249	1.65363	0.00224731	0.0470089
NM_152678.6	chr3	57627379	57647278	-	7	95,96,123,56,63,80,106	circRNA	DENND6A	NM_152678	chr3:57620496-57627379|chr3:57647278-57649362	1.16541	0.0022508	0.0470089
NM_022459.4	chr13	21362624	21401318	-	14	1.31119e+41	circRNA	XPO4	NM_022459	chr13:21361737-21362624|chr13:21401318-21417033	0.944398	0.00247271	0.0474882
NR_003370	chr16	21809070	21812158	-	3	109185131	circRNA	RRN3P1	NR_003370	chr16:21808433-21809070|chr16:21812158-21813956	2.62076	0.00255399	0.0474882
NM_014648	chr3	108324181	108335504	+	4	104,70,156,117	circRNA	DZIP3	NM_014648	chr3:108308686-108324181|chr3:108335504-108343290	1.82114	0.00263707	0.0474882
NM_001284382.9	chr15	76168527	76175765	+	4	85,61,91,59	circRNA	UBE2Q2	NM_001284382	chr15:76165909-76168527|chr15:76175765-76182775	1.90229	0.00266371	0.0474882
NM_020443.18	chr1	201786215	201786413	+	1	198	circRNA	NAV1	NM_020443	chr1:201782386-201786215|chr1:201786413-201788964	5.0257	0.00271305	0.0474882
NM_001346339	chr9	125042721	125054119	+	3	156,119,92	circRNA	MRRF	NM_001346339	chr9:125033354-125042721|chr9:125054119-125075505	-1.73156	0.00276127	0.0474882
NM_001167621.5	chr22	46096161	46125470	+	4	97,159,81,166	circRNA	ATXN10	NM_001167621	chr22:46088958-46096161|chr22:46125470-46134610	-1.44606	0.0029565	0.0477135
NM_001105518.9	chr1	185143503	185183787	+	10	742,60,112,102,189,94,146,164,139,149	circRNA	SWT1	NM_001105518	chr1:185137530-185143503|chr1:185183787-185190980	0.905129	0.00314947	0.0477135
NM_001349296.22	chr3	184566858	184717649	+	37	125,87,68,154,60,108,81,171,75,36,91,47,90,47,223,90,52,43,73,120,72,120,57,83,85,99,90,47,148,90,43,104,82,83,81,170,166	circRNA	VPS8	NM_001349296	chr3:184557540-184566858|chr3:184717649-184742123	0.620958	0.0033297	0.0477135
NM_017619.5	chr1	104070316	104093695	+	12	48,119,84,112,69,143,126,152,162,95,59,133	circRNA	RNPC3	NM_017619	chr1:104068884-104070316|chr1:104093695-104094342	1.50535	0.0033897	0.0477135
NM_015308	chr11	47741480	47744868	-	2	158341	circRNA	FNBP4	NM_015308	chr11:47739064-47741480|chr11:47744868-47745579	2.84542	0.00343521	0.0477135
NM_001304792.9	chr6	76344422	76380436	+	6	105,71,146,298,230,168	circRNA	SENP6	NM_001304792	chr6:76343442-76344422|chr6:76380436-76385150	0.963223	0.00373613	0.0477135
NR_136613.2	chr10	103432671	103436193	-	3	133,186,96	circRNA	FBXW4	NR_136613	chr10:103384567-103432671|chr10:103436193-103454137	2.84453	0.0037484	0.0477135
NM_025126	chr12	121853961	121855714	+	2	219408	circRNA	RNF34	NM_025126	chr12:121838021-121853961|chr12:121855714-121858044	3.06518	0.0038763	0.0477135
NM_001191057.29	chr7	31912904	31920473	-	4	117,67,183,114	circRNA	PDE1C	NM_001191057	chr7:31904696-31912904|chr7:31920473-32091165	2.57907	0.00391263	0.0477135
NM_001363741.21	chr20	45891031	45912392	-	4	141,482,116,78	circRNA	ZMYND8	NM_001363741	chr20:45878183-45891031|chr20:45912392-45915972	1.54514	0.00394857	0.0477135
NM_001146071.7	chr13	61013821	61109367	+	11	85,62,161,142,72,150,141,157,126,851,126	circRNA	TDRD3	NM_001146071	chr13:60971144-61013821|chr13:61109367-61141658	1.03795	0.00407219	0.0477135
NM_001082968.1	chr17	17782940	17797124	-	4	117159135150	circRNA	TOM1L2	NM_001082968	chr17:17772787-17782940|chr17:17797124-17801909	1.38048	0.00422412	0.0477135
NM_024605.62	chr4	148860975	148876525	+	3	75,88,59	circRNA	ARHGAP10	NM_024605	chr4:148834290-148860975|chr4:148876525-148886174	1.90243	0.00450695	0.0477135
NM_001349264.2	chr3	129599151	129599405	-	1	254	circRNA	TMCC1	NM_001349264	chr3:129551669-129599151|chr3:129599405-129612336	5.01517	0.00476941	0.0477135
NM_001178083.1	chr11	44129232	44135851	+	3	566,90,117	circRNA	EXT2	NM_001178083	chr11:44117402-44129232|chr11:44135851-44146338	-1.66107	0.00493028	0.0477135
NM_001281740.8	chr18	34232532	34339104	+	15	360,75,114,135,51,215,297,884,159,183,120,162,191,193,24	circRNA	FHOD3	NM_001281740	chr18:34229368-34232532|chr18:34339104-34340570	0.386765	0.00496869	0.0477135
NM_052947.10	chr18	56246045	56247780	-	1	1735	circRNA	ALPK2	NM_052947	chr18:56205456-56246045|chr18:56247780-56274553	0.467699	0.00519484	0.0477135
NM_001306085.42	chr18	77037053	77067234	+	3	143113249	circRNA	ATP9B	NM_001306085	chr18:77013541-77037053|chr18:77067234-77089140	1.12666	0.00537202	0.0477135
NM_001243403.6	chr16	11114049	11118778	+	2	133101	circRNA	CLEC16A	NM_001243403	chr16:11097114-11114049|chr16:11118778-11133610	-2.38207	0.00566805	0.0477135
NM_194291.2	chr8	125332326	125343033	-	5	106,43,55,68,45	circRNA	TMEM65	NM_194291	chr8:125326302-125332326|chr8:125343033-125384094	1.91798	0.00595842	0.0477135
NM_017841	chr11	61205096	61205585	+	2	224110	circRNA	SDHAF2	NM_017841	chr11:61197654-61205096|chr11:61205585-61213412	3.41019	0.00607632	0.0477135
NM_001034956.7	chr10	97082112	97082502	-	1	390	ciRNA	SORBS1	NM_001034956	chr10:97081778-97082502	3.30677	0.00615954	0.0477135
NR_132426.2	chr3	132294615	132298402	-	3	155,72,763	circRNA	ACAD11	NR_132426	chr3:132280061-132294615|chr3:132298402-132322072	1.71593	0.00616849	0.0477135
NM_001093.87	chr12	109696072	109696913	+	2	97136	circRNA	ACACB	NM_001093	chr12:109694041-109696072|chr12:109696913-109698284	2.76072	0.00627718	0.0477135
NM_001077261.38	chr12	124950718	124979914	-	5	114180178128222	circRNA	NCOR2	NM_001077261	chr12:124941708-124950718|chr12:124979914-125020110	-0.977802	0.00627776	0.0477135
NM_004307.4	chr4	40892380	40947090	-	6	128,147,61,86,63,209	circRNA	APBB2	NM_004307	chr4:40832594-40892380|chr4:40947090-41015599	0.780636	0.00633038	0.0477135
NM_001324383.6	chr8	28827559	28837673	+	2	477,86	circRNA	HMBOX1	NM_001324383	chr8:28821407-28827559|chr8:28837673-28866588	1.79832	0.00645564	0.0477135
NM_014709.17	chr2	61447444	61450431	-	5	148,105,45,105,49	circRNA	USP34	NM_014709	chr2:61441829-61447444|chr2:61450431-61454201	2.51191	0.00645598	0.0477135
NM_001304971.10	chr2	159488264	159497271	+	3	189220133	circRNA	PKP4	NM_001304971	chr2:159481939-159488264|chr2:159497271-159498997	1.14445	0.00646371	0.0477135
NM_001163636.13	chr7	74157787	74160750	+	4	72,184,59,75	circRNA	GTF2I	NM_001163636	chr7:74152445-74157787|chr7:74160750-74162351	2.15189	0.00652936	0.0477135
NM_001267035	chr5	159520107	159521072	-	1	965	circRNA	PWWP2A	NM_001267035	chr5:159505175-159520107|chr5:159521072-159545811	3.65109	0.00664635	0.0477135
NM_032027.2	chr1	62160368	62175109	-	3	74,92,109	circRNA	TM2D1	NM_032027	chr1:62149218-62160368|chr1:62175109-62189384	1.0192	0.00665833	0.0477135
NM_001165412	chr4	103446668	103459113	+	4	46,79,38,99	circRNA	NFKB1	NM_001165412	chr4:103422945-103446668|chr4:103459113-103488143	1.91929	0.00669783	0.0477135
NM_001286625.2	chr16	2312278	2314761	-	5	154103192156188	circRNA	RNPS1	NM_001286625	chr16:2305727-2312278|chr16:2314761-2317175	2.12635	0.00679672	0.0477135
NM_000366.22	chr15	63354844	63356078	+	1	1234	ciRNA	TPM1	NM_000366	chr15:63354844-63356262	3.28014	0.00693821	0.0477135
NM_001556.4	chr8	42183487	42186732	+	2	128,91	circRNA	IKBKB	NM_001556	chr8:42180012-42183487|chr8:42186732-42188431	-2.75845	0.00698119	0.0477135
NM_001288579.5	chr1	222897433	222898897	+	2	73106	circRNA	BROX	NM_001288579	chr1:222892701-222897433|chr1:222898897-222900509	2.87001	0.00704937	0.0477135
NM_001392.16	chr18	32386182	32407640	+	7	86,155,106,167,125,9,84	circRNA	DTNA	NM_001392	chr18:32374214-32386182|chr18:32407640-32409004	1.06593	0.00715923	0.0477135
NM_017458	chr16	29845053	29845387	+	2	124132	circRNA	MVP	NM_017458	chr16:29842394-29845053|chr16:29845387-29847024	4.37314	0.00733278	0.0477135
NM_001281768.1	chr7	45688268	45701813	+	4	128159142156	circRNA	ADCY1	NM_001281768	chr7:45662342-45688268|chr7:45701813-45703887	1.33001	0.00739752	0.0477135
NM_001270384.24	chr1	78324622	78329713	+	5	119,73,87,99,135	circRNA	MIGA1	NM_001270384	chr1:78309092-78324622|chr1:78329713-78332022	1.67718	0.00741322	0.0477135
NM_001271012	chr11	128628009	128651918	+	2	212,66	circRNA	FLI1	NM_001271012	chr11:128556596-128628009|chr11:128651918-128675260	1.46249	0.00745968	0.0477135
NM_012294.18	chr7	22347957	22357656	-	4	169,122,107,51	circRNA	RAPGEF5	NM_012294	chr7:22330860-22347957|chr7:22357656-22396448	2.0792	0.0075034	0.0477135
NM_018030.6	chr18	21757976	21759799	-	2	183,98	circRNA	OSBPL1A	NM_018030	chr18:21752447-21757976|chr18:21759799-21761108	3.1648	0.00763115	0.0477135
NM_001352710.72	chr8	141828375	141900868	-	8	78,141,55,63,80,88,167,227	circRNA	PTK2	NM_001352710	chr8:141813749-141828375|chr8:141900868-141935759	0.786123	0.00774747	0.0477135
NM_006939.24	chr14	50616725	50616948	-	1	223	circRNA	SOS2	NM_006939	chr14:50612314-50616725|chr14:50616948-50619787	4.08522	0.00775628	0.0477135
NM_001282500	chr5	159437506	159463810	+	3	359,61,113	circRNA	TTC1	NM_001282500	chr5:159436197-159437506|chr5:159463810-159470139	0.868664	0.00784022	0.0477135
NM_001321571.16	chr4	114430793	114473252	-	9	38,43,84,123,95,84,103,73,66	circRNA	CAMK2D	NM_001321571	chr4:114426191-114430793|chr4:114473252-114530307	0.645711	0.00794987	0.0477135
NM_002718	chr3	135719900	135722335	+	1	2435	circRNA	PPP2R3A	NM_002718	chr3:135684691-135719900|chr3:135722335-135745673	3.06494	0.00797961	0.0477135
NM_001288964.5	chr3	138244331	138251412	-	4	75,89,88,57	circRNA	CEP70	NM_001288964	chr3:138227386-138244331|chr3:138251412-138256019	2.05562	0.00809498	0.0477135
NM_001142649.18	chr11	22242642	22284589	+	13	114,69,285,114,116,135,106,61,152,75,223,170,98	circRNA	ANO5	NM_001142649	chr11:22239833-22242642|chr11:22284589-22291857	1.04706	0.00811274	0.0477135
NM_001369506	chr6	149663820	149691235	+	2	149191	circRNA	TAB2	NM_001369506	chr6:149639151-149663820|chr6:149691235-149699153	-0.988421	0.00825359	0.0477135
NM_001136000.8	chr1	179089324	179091002	-	2	85273	circRNA	ABL2	NM_001136000	chr1:179087899-179089324|chr1:179091002-179095511	-2.84023	0.00826027	0.0477135
NM_003400.4	chr2	61709514	61717911	-	7	1.60135e+20	circRNA	XPO1	NM_003400	chr2:61708416-61709514|chr2:61717911-61719169	-1.98944	0.00840826	0.0477135
NM_001257137.32	chr20	33057852	33069011	+	6	73,72,89,160,134,141	circRNA	ITCH	NM_001257137	chr20:33050026-33057852|chr20:33069011-33077070	-2.10208	0.00848091	0.0477135
NM_014949.3	chr1	155891165	155891709	-	2	254,58	circRNA	KHDC4	NM_014949	chr1:155887463-155891165|chr1:155891709-155893417	4.06237	0.0087228	0.0477135
NM_001256850.674	chr2	179553779	179585929	-	47	84,84,81,84,84,84,81,87,78,78,63,405,48,72,84,60,27,78,210,261,268,90,184,286,93,288,291,288,288,279,279,279,288,279,282,279,282,288,288,279,279,279,288,279,282,279,282	circRNA	TTN	NM_001256850	chr2:179553505-179553779|chr2:179585929-179586573	1.06658	0.00875249	0.0477135
NM_001318918	chr16	4382215	4383520	+	2	238173	circRNA	GLIS2	NM_001318918	chr16:4379170-4382215|chr16:4383520-4384801	2.15301	0.00882553	0.0477135
NM_002618	chr2	61258553	61259248	+	1	695	circRNA	PEX13	NM_002618	chr2:61244986-61258553|chr2:61259248-61272860	3.29136	0.00892415	0.0477135
NM_001316975.2	chr1	9991948	9994918	-	3	82,96,99	circRNA	LZIC	NM_001316975	chr1:9982416-9991948|chr1:9994918-9995549	2.9103	0.00897754	0.0477135
NM_001364905.72	chr4	151814203	151842445	-	13	98,63,80,169,153,109,134,198,147,120,127,122,96	circRNA	LRBA	NM_001364905	chr4:151793907-151814203|chr4:151842445-151849667	0.653831	0.00909872	0.0477135
NM_002662.73	chr3	171451233	171455872	-	5	66106146128191	circRNA	PLD1	NM_002662	chr3:171443866-171451233|chr3:171455872-171528188	2.30228	0.00914518	0.0477135
NM_018590	chr10	43650344	43654379	+	2	914217	circRNA	CSGALNACT2	NM_018590	chr10:43634015-43650344|chr10:43654379-43655941	-2.43496	0.00921997	0.0477135
NM_001276282	chr10	116879948	116889297	+	4	84114129209	circRNA	ATRNL1	NM_001276282	chr10:116853802-116879948|chr10:116889297-116919800	1.34728	0.00926915	0.0477135
NM_014734.1	chr14	70170111	70171459	+	2	198139	circRNA	SUSD6	NM_014734	chr14:70125430-70170111|chr14:70171459-70175393	2.71544	0.00938501	0.0477135
NM_001164342	chr3	114069120	114070725	-	1	1605	circRNA	ZBTB20	NM_001164342	chr3:114058273-114069120|chr3:114070725-114099063	0.817976	0.00970989	0.0477135
NM_001144072	chr13	99890680	99896878	+	3	128120110	circRNA	UBAC2	NM_001144072	chr13:99853193-99890680|chr13:99896878-99966350	0.583381	0.00994278	0.0477135
NM_012343.24	chr5	43624133	43677908	+	14	89,188,134,192,154,162,111,146,196,234,161,180,160,82	circRNA	NNT	NM_012343	chr5:43619221-43624133|chr5:43677908-43700220	0.431041	0.0100531	0.0477135
NM_001035.284	chr1	237729866	237755153	+	5	209175209353115	circRNA	RYR2	NM_001035	chr1:237713991-237729866|chr1:237755153-237756775	0.968623	0.0101953	0.0477135
NM_003384.3	chr14	97299803	97327072	+	10	165,56,70,88,109,93,133,121,59,179	circRNA	VRK1	NM_003384	chr14:97263784-97299803|chr14:97327072-97342366	-1.30656	0.0102621	0.0477135
NM_007027.7	chr3	133341934	133343019	-	3	103147124	circRNA	TOPBP1	NM_007027	chr3:133339191-133341934|chr3:133343019-133347205	2.97319	0.0103202	0.0477135
NM_001352442.9	chr10	116331055	116361720	-	3	110184135	circRNA	ABLIM1	NM_001352442	chr10:116307535-116331055|chr10:116361720-116373415	1.30657	0.0104565	0.0477135
NM_001163315.5	chr5	107521817	107703654	-	5	131108132258123	circRNA	FBXL17	NM_001163315	chr5:107356702-107521817|chr5:107703654-107716399	0.44838	0.0105202	0.0477135
NM_080283.7	chr17	66989156	67030014	-	19	69,120,114,174,108,138,134,167,199,120,140,91,139,120,176,111,59,169,148	circRNA	ABCA9	NM_080283	chr17:66988407-66989156|chr17:67030014-67031386	0.822307	0.0105431	0.0477135
NM_001012750.2	chr10	27047990	27059274	-	4	177101141101	circRNA	ABI1	NM_001012750	chr10:27044670-27047990|chr10:27059274-27060003	-1.4586	0.011198	0.0477135
NM_001329858.10	chr2	160194077	160252345	-	13	206,161,156,274,650,145,63,244,75,215,255,141,66	circRNA	BAZ2B	NM_001329858	chr2:160193588-160194077|chr2:160252345-160253584	0.666588	0.0114606	0.0477135
NM_024813.8	chr1	92798947	92811471	+	3	83,81,69	circRNA	RPAP2	NM_024813	chr1:92789932-92798947|chr1:92811471-92846280	-1.64789	0.0114958	0.0477135
NM_023037.42	chr13	32808710	32814018	+	5	188,95,608,98,171	circRNA	FRY	NM_023037	chr13:32805437-32808710|chr13:32814018-32818178	1.85628	0.0114966	0.0477135
NM_001350158.8	chr1	28800065	28807116	+	3	598185154	circRNA	PHACTR4	NM_001350158	chr1:28793279-28800065|chr1:28807116-28815681	2.00289	0.0115087	0.0477135
NM_001040647	chr7	65592690	65599361	+	2	37,95	circRNA	CRCP	NM_001040647	chr7:65579957-65592690|chr7:65599361-65610429	1.91652	0.0117337	0.0477135
NM_001278185.14	chr10	69714351	69804320	-	17	144,168,99,24,120,173,190,112,60,125,77,161,131,92,222,77,160	circRNA	HERC4	NM_001278185	chr10:69695992-69714351|chr10:69804320-69832639	0.505754	0.0119621	0.0477135
NM_015473.9	chr14	31771500	31844174	-	22	225,273,148,128,249,223,180,69,182,240,180,139,170,190,160,191,106,176,164,110,100,153	circRNA	HEATR5A	NM_015473	chr14:31765269-31771500|chr14:31844174-31849672	0.438664	0.0123584	0.0477135
NM_001354648	chr3	9792628	9793633	+	2	248180	circRNA	OGG1	NM_001354648	chr3:9792107-9792628|chr3:9793633-9798450	3.31869	0.0124701	0.0477135
NM_005908.5	chr4	103571693	103635718	-	9	165,219,168,87,118,152,111,176,124	circRNA	MANBA	NM_005908	chr4:103561014-103571693|chr4:103635718-103644027	0.573969	0.0125135	0.0477135
NM_003760.16	chr1	21220009	21268823	-	5	120,134,247,89,840	circRNA	EIF4G3	NM_003760	chr1:21212864-21220009|chr1:21268823-21276495	0.803101	0.0125365	0.0477135
NM_001322253	chr3	51575604	51624575	+	2	62193	circRNA	RAD54L2	NM_001322253	chr3:51574126-51575604|chr3:51624575-51661568	0.953829	0.012594	0.0477135
NM_020823	chr6	158994451	159010814	+	5	104,56,91,122,111	circRNA	TMEM181	NM_020823	chr6:158957897-158994451|chr6:159010814-159026298	1.49742	0.0127218	0.0477135
NM_001033557.3	chr2	44436348	44445676	+	3	118,112,58	circRNA	PPM1B	NM_001033557	chr2:44429184-44436348|chr2:44445676-44457131	2.00137	0.012781	0.0477135
NM_001293.6	chr11	77336007	77340944	-	3	108102137	circRNA	CLNS1A	NM_001293	chr11:77333718-77336007|chr11:77340944-77348634	2.29336	0.0128635	0.0477135
NM_001105244.6	chr18	7774146	8143777	+	13	123,272,79,116,175,294,309,110,202,103,274,37,133	circRNA	PTPRM	NM_001105244	chr18:7567889-7774146|chr18:8143777-8244055	0.146684	0.0128785	0.0477135
NM_001278341	chr12	49953338	49953511	-	1	173	ciRNA	MCRS1	NM_001278341	chr12:49953318-49953511	3.97804	0.0129155	0.0477135
NM_001166050	chr4	40892380	40947087	-	6	128,147,61,86,63,206	circRNA	APBB2	NM_001166050	chr4:40832594-40892380|chr4:40947087-41015599	0.803137	0.0132282	0.0477135
NM_001166226.4	chr5	122713245	122714029	-	1	784	ciRNA	CEP120	NM_001166226	chr5:122713229-122714029	3.17243	0.0133194	0.0477135
NM_001204747.9	chr4	39328182	39329376	-	2	78233	circRNA	RFC1	NM_001204747	chr4:39325037-39328182|chr4:39329376-39343964	2.86973	0.0133964	0.0477135
NM_005901.6	chr18	45391429	45396935	-	4	75,135,194,90	circRNA	SMAD2	NM_005901	chr18:45377698-45391429|chr18:45396935-45422891	-2.20553	0.0133984	0.0477135
NM_001042492.1	chr17	29579955	29592357	+	6	63,159,98,147,147,111	circRNA	NF1	NM_001042492	chr17:29576137-29579955|chr17:29592357-29652837	1.24606	0.013563	0.0477135
NM_002473.11	chr22	36737414	36745300	-	2	157352	circRNA	MYH9	NM_002473	chr22:36723533-36737414|chr22:36745300-36783851	1.98903	0.0137083	0.0477135
NM_001195215.20	chr1	197552281	197581106	-	4	102,126,102,46	circRNA	DENND1B	NM_001195215	chr1:197522242-197552281|chr1:197581106-197586788	1.49301	0.0138608	0.0477135
NM_006391.22	chr11	9451220	9452550	+	2	161129	circRNA	IPO7	NM_006391	chr11:9450743-9451220|chr11:9452550-9455116	-2.56836	0.0139911	0.0477135
NM_001365029.10	chr9	17330629	17342442	+	4	177126122120	circRNA	CNTLN	NM_001365029	chr9:17309250-17330629|chr9:17342442-17366614	1.53638	0.0140955	0.0477135
NM_001362950.4	chr2	24787163	24905997	+	7	136,85,157,106,167,98,178	circRNA	NCOA1	NM_001362950	chr2:24714471-24787163|chr2:24905997-24914349	0.314804	0.0141063	0.0477135
NM_001105079.1	chr16	30675535	30677862	+	6	302,206,45,96,69,30	circRNA	FBRS	NM_001105079	chr16:30674180-30675535|chr16:30677862-30678239	2.7635	0.0142107	0.0477135
NM_001037131.14	chr2	236839408	236877267	+	2	159162	circRNA	AGAP1	NM_001037131	chr2:236817550-236839408|chr2:236877267-236945204	-0.522706	0.0145655	0.0477135
NM_001077181.1	chr9	99271954	99327765	-	12	117,98,160,139,231,88,63,67,77,93,76,91	circRNA	CDC14B	NM_001077181	chr9:99266071-99271954|chr9:99327765-99329049	0.714552	0.0146689	0.0477135
NM_005578.5	chr3	188326948	188327632	+	1	684	circRNA	LPP	NM_005578	chr3:188242575-188326948|chr3:188327632-188426054	3.31879	0.0146946	0.0477135
NM_001324282.5	chr10	17746429	17747740	+	3	88,55,154	circRNA	STAM	NM_001324282	chr10:17742278-17746429|chr10:17747740-17750774	-3.13878	0.0147085	0.0477135
NR_146190.2	chr7	76739254	76742800	-	2	139,93	circRNA	FAM185BP	NR_146190	chr7:76728268-76739254|chr7:76742800-76748833	-2.07538	0.0147451	0.0477135
NM_001142434.6	chr10	103552595	103567658	-	7	105,86,175,614,285,99,172	circRNA	OGA	NM_001142434	chr10:103551196-103552595|chr10:103567658-103569940	1.56815	0.0148733	0.0477135
NM_015525.1	chr6	82891595	82914675	-	10	150,144,93,164,149,113,122,61,118,102	circRNA	IBTK	NM_015525	chr6:82883155-82891595|chr6:82914675-82920530	0.915701	0.0149	0.0477135
NM_020774.1	chr18	19345732	19359646	+	5	172,130,105,67,205	circRNA	MIB1	NM_020774	chr18:19321773-19345732|chr18:19359646-19371334	0.686988	0.015011	0.0477135
NM_001008660.22	chr11	85707868	85718626	-	5	104,137,124,86,42	circRNA	PICALM	NM_001008660	chr11:85695016-85707868|chr11:85718626-85722072	-1.54885	0.0150236	0.0477135
NM_001002264.5	chr13	43500471	43544806	-	6	94,74,84,74,84,59	circRNA	EPSTI1	NM_001002264	chr13:43493468-43500471|chr13:43544806-43566113	-0.802782	0.0150346	0.0477135
NM_004586.4	chrX	20181081	20185865	-	3	77162159	circRNA	RPS6KA3	NM_004586	chrX:20179879-20181081|chrX:20185865-20187519	-1.664	0.0150477	0.0477135
NM_001252511.3	chr1	179304640	179312770	+	7	152,60,108,283,79,82,46	circRNA	SOAT1	NM_001252511	chr1:179271937-179304640|chr1:179312770-179314081	-1.48175	0.0151156	0.0477135
NM_001318758.4	chr9	33351557	33352717	+	2	231,74	circRNA	NFX1	NM_001318758	chr9:33347115-33351557|chr9:33352717-33354083	2.85629	0.0152795	0.0477135
NM_145004.15	chr8	39044427	39114862	+	9	137,181,93,199,109,184,84,103,157	circRNA	ADAM32	NM_145004	chr8:39027516-39044427|chr8:39114862-39128394	-0.385577	0.0152898	0.0477135
NM_017693.8	chr13	103459495	103486902	+	7	600,127,96,105,95,133,87	circRNA	BIVM	NM_017693	chr13:103457740-103459495|chr13:103486902-103490992	1.28981	0.0153315	0.0477135
NM_000051.15	chr11	108106396	108119829	+	5	165166239164170	circRNA	ATM	NM_000051	chr11:108100050-108106396|chr11:108119829-108121427	-1.43277	0.0153405	0.0477135
NM_001351850.1	chr16	24762046	24788679	+	3	88,22,426	circRNA	TNRC6A	NM_001351850	chr16:24652330-24762046|chr16:24788679-24800552	0.891062	0.0154199	0.0477135
NM_024570.1	chr13	51501542	51509135	+	4	72,108,77,115	circRNA	RNASEH2B	NM_024570	chr13:51484276-51501542|chr13:51509135-51517456	-1.69922	0.0154932	0.0477135
NM_020121.50	chr13	96636057	96651561	-	5	61,100,101,73,97	circRNA	UGGT2	NM_020121	chr13:96624925-96636057|chr13:96651561-96665560	-1.44635	0.0155377	0.0477135
NM_001330272.8	chr11	47505004	47506075	-	2	80135	circRNA	CELF1	NM_001330272	chr11:47504408-47505004|chr11:47506075-47508301	2.79741	0.0157859	0.0477135
NR_033843	chr3	167621093	167639824	+	6	145,193,119,143,227,93	circRNA	LRRC77P	NR_033843	chr3:167613872-167621093|chr3:167639824-167640176	-1.06205	0.0158462	0.0477135
NM_031417.13	chr19	45781180	45783992	+	4	120100110160	circRNA	MARK4	NM_031417	chr19:45774966-45781180|chr19:45783992-45790704	2.34029	0.016139	0.0477135
NM_004268.7	chr11	93523739	93535138	+	7	220,137,85,153,131,185,138	circRNA	MED17	NM_004268	chr11:93521333-93523739|chr11:93535138-93540683	-1.26838	0.0162279	0.0477135
NM_001261406.43	chr9	13216772	13250371	-	9	89,115,210,129,214,140,210,167,73	circRNA	MPDZ	NM_001261406	chr9:13206098-13216772|chr9:13250371-13279398	1.41598	0.0163043	0.0477135
NM_013236.4	chr22	46085591	46136418	+	8	192,83,97,159,81,166,109,170	circRNA	ATXN10	NM_013236	chr22:46068059-46085591|chr22:46136418-46202838	0.872456	0.0163665	0.0477135
NM_001202560	chr7	73100965	73101425	+	3	96,83,97	circRNA	BUD23	NM_001202560	chr7:73098134-73100965|chr7:73101425-73105245	3.78443	0.0164073	0.0477135
NM_022479.7	chr7	71130395	71142291	+	3	186,138,96	circRNA	GALNT17	NM_022479	chr7:71036387-71130395|chr7:71142291-71175745	-1.57718	0.0164955	0.0477135
NM_001330178	chr10	124151818	124152857	+	2	70161	circRNA	PLEKHA1	NM_001330178	chr10:124134322-124151818|chr10:124152857-124157433	3.15732	0.0165089	0.0477135
NM_005609	chr11	64525250	64526176	-	4	132,104,79,102	circRNA	PYGM	NM_005609	chr11:64523030-64525250|chr11:64526176-64527127	3.05412	0.0168682	0.0477135
NM_001363796.12	chr4	65155427	65188510	-	6	58,44,73,106,116,104	circRNA	TECRL	NM_001363796	chr4:65147277-65155427|chr4:65188510-65194229	-0.758779	0.0168788	0.0477135
NM_207363.4	chr2	133538624	133543291	-	2	1783779	circRNA	NCKAP5	NM_207363	chr2:133531467-133538624|chr2:133543291-133547595	2.21829	0.0169097	0.0477135
NM_003803.70	chr18	3126698	3142061	-	6	1.97288e+17	circRNA	MYOM1	NM_003803	chr18:3119993-3126698|chr18:3142061-3149142	1.13199	0.0169954	0.0477135
NM_001174097	chr12	21790004	21799950	-	5	124118174174118	circRNA	LDHB	NM_001174097	chr12:21788643-21790004|chr12:21799950-21807476	-1.50304	0.0170537	0.0477135
NM_014671.22	chr7	156994414	157024021	+	8	87,158,233,105,88,98,133,248	circRNA	UBE3C	NM_014671	chr7:156979715-156994414|chr7:157024021-157041061	-1.22748	0.0171184	0.0477135
NM_001320707.1	chr1	89206670	89226059	+	2	301155	circRNA	PKN2	NM_001320707	chr1:89150311-89206670|chr1:89226059-89236034	1.29532	0.0171992	0.0477135
NM_001305102.13	chr6	36483114	36507981	-	6	155,124,84,123,52,133	circRNA	STK38	NM_001305102	chr6:36475379-36483114|chr6:36507981-36514966	-1.09028	0.0172275	0.0477135
NM_001301018.5	chr5	148590288	148612863	+	4	94,88,59,72	circRNA	ABLIM3	NM_001301018	chr5:148586697-148590288|chr5:148612863-148617010	0.938496	0.017349	0.0477135
NM_000256.13	chr11	47356592	47357562	-	2	168135	circRNA	MYBPC3	NM_000256	chr11:47355561-47356592|chr11:47357562-47358941	3.25712	0.017491	0.0477135
NM_001201965.6	chr2	53941520	53943880	-	2	198178	circRNA	ASB3	NM_001201965	chr2:53927665-53941520|chr2:53943880-53955848	2.65392	0.0174912	0.0477135
NM_001002257.2	chr2	30748452	30791042	+	4	169199147117	circRNA	LCLAT1	NM_001002257	chr2:30670249-30748452|chr2:30791042-30862982	0.881468	0.0175461	0.0477135
NM_016231.7	chr17	26490568	26499644	+	3	86210102	circRNA	NLK	NM_016231	chr17:26488292-26490568|chr17:26499644-26512204	1.7632	0.0177373	0.0477135
NM_001001396.20	chr1	203689676	203690538	+	2	192214	circRNA	ATP2B4	NM_001001396	chr1:203683405-203689676|chr1:203690538-203691605	2.91447	0.0178143	0.0477135
NM_001297707.10	chr1	200816767	200819362	+	2	702203	circRNA	CAMSAP2	NM_001297707	chr1:200816420-200816767|chr1:200819362-200821668	-0.81534	0.0179467	0.0477135
NM_002039.3	chr4	144336629	144361535	+	5	295,226,602,86,304	circRNA	GAB1	NM_002039	chr4:144258413-144336629|chr4:144361535-144380537	1.16761	0.0179484	0.0477135
NM_001006600	chr5	65284462	65290692	+	3	48198118	circRNA	ERBIN	NM_001006600	chr5:65222634-65284462|chr5:65290692-65307876	1.33188	0.0180002	0.0477135
NM_019030.9	chr5	54570441	54577343	-	5	118145141177144	circRNA	DHX29	NM_019030	chr5:54569205-54570441|chr5:54577343-54579030	1.92845	0.0181793	0.0477135
NM_001288805	chr8	144770831	144772293	+	2	640,67	circRNA	ZNF707	NM_001288805	chr8:144770237-144770831|chr8:144772293-144773242	2.60209	0.0183083	0.0477135
NM_002077.12	chr9	127685373	127701145	-	6	129,33,98,75,91,290	circRNA	GOLGA1	NM_002077	chr9:127684171-127685373|chr9:127701145-127702384	-0.965228	0.0183835	0.0477135
NM_017593.2	chr4	79747190	79772210	+	6	119,106,143,122,82,133	circRNA	BMP2K	NM_017593	chr4:79697875-79747190|chr4:79772210-79780737	1.17022	0.0186301	0.0477135
NM_001331008.10	chr21	35138178	35140132	+	2	138116	circRNA	ITSN1	NM_001331008	chr21:35134290-35138178|chr21:35140132-35144364	2.14304	0.0187276	0.0477135
NM_001085487.13	chr1	59137541	59160879	-	11	89,78,104,131,761,99,79,24,78,71,79	circRNA	MYSM1	NM_001085487	chr1:59134710-59137541|chr1:59160879-59165656	-1.71229	0.0188839	0.0477135
NM_183075	chr4	108866125	108868693	+	2	636162	circRNA	CYP2U1	NM_183075	chr4:108853289-108866125|chr4:108868693-108870505	1.48556	0.0193813	0.0477135
NM_015905.11	chr7	138261117	138264277	+	3	73169329	circRNA	TRIM24	NM_015905	chr7:138258387-138261117|chr7:138264277-138265306	1.32933	0.0195114	0.0477135
NM_001145353	chr13	41515056	41515506	-	1	450	circRNA	ELF1	NM_001145353	chr13:41508164-41515056|chr13:41515506-41517087	2.57751	0.0195839	0.0477135
NM_001346043.7	chr4	159772472	159791621	+	6	130,89,147,170,1327,157	circRNA	FNIP2	NM_001346043	chr4:159756628-159772472|chr4:159791621-159812597	1.38216	0.0195908	0.0477135
NM_018026.1	chr11	65977832	65978730	+	2	90126	circRNA	PACS1	NM_018026	chr11:65961044-65977832|chr11:65978730-65983589	2.02066	0.0196138	0.0477135
NM_002916	chr3	186509513	186510736	-	3	126121144	circRNA	RFC4	NM_002916	chr3:186508195-186509513|chr3:186510736-186512446	2.46616	0.0196185	0.0477135
NM_004093.1	chr13	107164876	107165160	-	1	284	circRNA	EFNB2	NM_004093	chr13:107148188-107164876|chr13:107165160-107187190	2.88702	0.0196239	0.0477135
NM_001323638.7	chr10	31749965	31750166	+	1	201	circRNA	ZEB1	NM_001323638	chr10:31676195-31749965|chr10:31750166-31784704	2.87826	0.0196479	0.0477135
NM_001145527.2	chr9	140622800	140657272	+	7	181,158,189,78,121,132,146	circRNA	EHMT1	NM_001145527	chr9:140611634-140622800|chr9:140657272-140669560	1.00706	0.0196609	0.0477135
NM_004713.40	chr14	50298768	50301167	-	4	76,71,74,87	circRNA	NEMF	NM_004713	chr14:50298079-50298768|chr14:50301167-50304856	1.91499	0.0196907	0.0477135
NM_015589	chr14	55168779	55204005	+	2	519264	circRNA	SAMD4A	NM_015589	chr14:55034830-55168779|chr14:55204005-55215532	-0.946859	0.0197665	0.0477135
NM_000014.8	chr12	9247568	9248296	-	2	112162	circRNA	A2M	NM_000014	chr12:9246175-9247568|chr12:9248296-9251202	2.37879	0.0198505	0.0477135
NM_001324320.9	chr1	46488643	46488885	+	1	242	ciRNA	MAST2	NM_001324320	chr1:46488643-46488904	3.21971	0.0198518	0.0477135
NR_135140.1	chr12	42604156	42604482	-	2	100133	circRNA	YAF2	NR_135140	chr12:42555567-42604156|chr12:42604482-42606245	0.893713	0.0198774	0.0477135
NM_005502.4	chr9	107571746	107575003	-	3	99125149	circRNA	ABCA1	NM_005502	chr9:107568711-107571746|chr9:107575003-107576398	1.39573	0.0198798	0.0477135
NM_001261401	chr2	122514815	122516382	+	2	94,97	circRNA	TSN	NM_001261401	chr2:122513421-122514815|chr2:122516382-122518984	2.12234	0.019882	0.0477135
NR_103872.3	chr17	56780556	56798173	+	3	134,132,67	circRNA	RAD51C	NR_103872	chr17:56772550-56780556|chr17:56798173-56801400	0.828585	0.0198936	0.0477135
NM_001317781.2	chr4	186168447	186188309	+	4	85217173187	circRNA	SNX25	NM_001317781	chr4:186125621-186168447|chr4:186188309-186209165	1.44207	0.0198955	0.0477135
NM_001352609.30	chr13	100959445	101077985	+	6	69,76,111,103,103,99	circRNA	PCCA	NM_001352609	chr13:100955252-100959445|chr13:101077985-101101505	0.386938	0.0199517	0.0477135
NM_005829.2	chr15	90431752	90432372	-	2	112,92	circRNA	AP3S2	NM_005829	chr15:90414778-90431752|chr15:90432372-90437112	2.39421	0.019961	0.0477135
NR_147167	chr5	53079796	53080974	-	2	161,65	circRNA	LINC02105	NR_147167	chr5:53074207-53079796|chr5:53080974-53111882	2.0146	0.0199733	0.0477135
NM_001354158.12	chr2	223791734	223799405	+	5	173,75,192,115,158	circRNA	ACSL3	NM_001354158	chr2:223789313-223791734|chr2:223799405-223806214	0.966353	0.0200248	0.0477135
NM_001253676	chr6	134301219	134305809	+	5	179,83,64,104,95	circRNA	TBPL1	NM_001253676	chr6:134273868-134301219|chr6:134305809-134308098	1.87189	0.0201099	0.0477135
NM_001199707	chr7	36396510	36397199	-	1	689	circRNA	KIAA0895	NM_001199707	chr7:36374787-36396510|chr7:36397199-36406312	2.44352	0.0201217	0.0477135
NM_003400.31	chr2	61719169	61722748	-	6	1.64157e+17	circRNA	XPO1	NM_003400	chr2:61717911-61719169|chr2:61722748-61724013	2.1543	0.020148	0.0477135
NR_148052	chr8	38594390	38595033	+	1	643	circRNA	TACC1	NR_148052	chr8:38586189-38594390|chr8:38595033-38599868	2.44261	0.0201654	0.0477135
NM_001256856.3	chr10	103281395	103285956	+	2	232187	circRNA	BTRC	NM_001256856	chr10:103239214-103281395|chr10:103285956-103290993	1.47177	0.020217	0.0477135
NM_001077183.2	chr16	2114272	2126586	+	11	156,117,123,107,151,123,135,190,94,103,95	circRNA	TSC2	NM_001077183	chr16:2113054-2114272|chr16:2126586-2129035	1.01799	0.0203104	0.0477135
NM_020943.7	chr2	180837919	180838529	-	2	54169	circRNA	CWC22	NM_020943	chr2:180835803-180837919|chr2:180838529-180842916	2.71471	0.0204014	0.0477135
NM_001362872	chr22	46572649	46594488	+	2	84247	circRNA	PPARA	NM_001362872	chr22:46547873-46572649|chr22:46594488-46611069	-1.42213	0.0204263	0.0477135
NM_001346230.1	chr18	59888269	59899833	+	9	72,56,114,204,92,294,76,96,24	circRNA	RELCH	NM_001346230	chr18:59878475-59888269|chr18:59899833-59911996	0.882516	0.0205135	0.0477135
NM_001144996.5	chr12	56096655	56096962	-	2	80128	circRNA	ITGA7	NM_001144996	chr12:56094938-56096655|chr12:56096962-56101260	3.07325	0.0206369	0.0477135
NM_001304445.1	chr2	30682417	30756180	+	4	171234169199	circRNA	LCLAT1	NM_001304445	chr2:30670249-30682417|chr2:30756180-30785011	0.664942	0.0206614	0.0477135
NM_005190.2	chr6	100009242	100010824	-	3	70,85,107	circRNA	CCNC	NM_005190	chr6:100006424-100009242|chr6:100010824-100016371	2.10726	0.0206713	0.0477135
NR_073064.2	chr6	532468	556564	-	6	142,117,67,62,60,81	circRNA	EXOC2	NR_073064	chr6:499700-532468|chr6:556564-562783	0.584551	0.0206925	0.0477135
NM_001291918.10	chr17	35800605	35804870	+	3	158,89,73	circRNA	TADA2A	NM_001291918	chr17:35797930-35800605|chr17:35804870-35818625	1.20776	0.0207038	0.0477135
NM_003812.9	chr2	207406775	207414884	+	5	83,64,73,74,66	circRNA	ADAM23	NM_003812	chr2:207395672-207406775|chr2:207414884-207422150	1.16704	0.0207382	0.0477135
NM_021244.5	chr6	90088942	90097309	-	3	115200296	circRNA	RRAGD	NM_021244	chr6:90087532-90088942|chr6:90097309-90121564	1.23763	0.0207682	0.0477135
NM_001145166.6	chr11	20424464	20429578	+	2	66122	circRNA	PRMT3	NM_001145166	chr11:20419267-20424464|chr11:20429578-20448311	1.61739	0.0207715	0.0477135
NM_014824.3	chr11	72578909	72600990	-	3	162105117	circRNA	FCHSD2	NM_014824	chr11:72560934-72578909|chr11:72600990-72613587	0.774947	0.0207726	0.0477135
NM_006796.20	chr18	12358668	12360050	-	2	274125	circRNA	AFG3L2	NM_006796	chr18:12356830-12358668|chr18:12360050-12363780	2.31619	0.0208004	0.0477135
NR_135250.8	chr10	75299201	75302889	-	5	150,147,106,83,114	circRNA	USP54	NR_135250	chr10:75296195-75299201|chr10:75302889-75305295	1.52795	0.0208071	0.0477135
NM_012406.3	chr12	108136973	108140201	-	3	86119150	circRNA	PRDM4	NM_012406	chr12:108136125-108136973|chr12:108140201-108145191	1.58278	0.0208171	0.0477135
NM_001093.59	chr12	109654422	109654725	+	2	89125	circRNA	ACACB	NM_001093	chr12:109650741-109654422|chr12:109654725-109660311	2.8724	0.0208648	0.0477135
NM_014810.2	chr1	179955303	179972422	+	6	86,47,115,160,623,114	circRNA	CEP350	NM_014810	chr1:179924277-179955303|chr1:179972422-179975588	1.16019	0.0208878	0.0477135
NM_206943.9	chr2	33359859	33447218	+	5	168,225,275,103,72	circRNA	LTBP1	NM_206943	chr2:33335818-33359859|chr2:33447218-33468728	0.772012	0.0208904	0.0477135
NM_001143821.24	chr12	19422703	19440490	+	4	116,468,466,84	circRNA	PLEKHA5	NM_001143821	chr12:19418784-19422703|chr12:19440490-19443610	0.6555	0.020919	0.0477135
NM_001001550.5	chr7	50737418	50742355	-	2	142223	circRNA	GRB10	NM_001001550	chr7:50694675-50737418|chr7:50742355-50771517	1.4578	0.0209343	0.0477135
NM_003922.69	chr15	63990926	64008672	-	5	269,52,121,313,172	circRNA	HERC1	NM_003922	chr15:63988538-63990926|chr15:64008672-64010772	0.957202	0.0210278	0.0477135
NM_001256850.710	chr2	179554539	179585390	-	43	84,84,84,81,87,78,78,63,405,48,72,84,60,27,78,210,261,268,90,184,286,93,288,291,288,288,279,279,279,288,279,282,279,282,288,288,279,279,279,288,279,282,279	circRNA	TTN	NM_001256850	chr2:179554322-179554539|chr2:179585390-179585647	0.718405	0.021132	0.0477135
NM_001145673.6	chr4	186532933	186578750	-	14	201,129,115,47,89,188,50,57,159,115,190,45,67,173	circRNA	SORBS2	NM_001145673	chr4:186515089-186532933|chr4:186578750-186583257	0.348373	0.0211347	0.0477135
NM_020808.2	chr1	232551239	232581532	-	9	132,220,154,225,389,104,101,84,258	circRNA	SIPA1L2	NM_020808	chr1:232539924-232551239|chr1:232581532-232596632	0.688616	0.0211654	0.0477135
NM_004362.2	chr4	141330990	141334241	-	3	59,74,153	circRNA	CLGN	NM_004362	chr4:141327237-141330990|chr4:141334241-141348690	1.54701	0.0211932	0.0477135
NM_002311.1	chr17	33310020	33313150	+	2	551144	circRNA	LIG3	NM_002311	chr17:33307641-33310020|chr17:33313150-33316484	1.63513	0.0212526	0.0477135
NM_001350706.1	chr7	14613836	14712652	-	8	161,90,86,75,74,117,36,99	circRNA	DGKB	NM_001350706	chr7:14517850-14613836|chr7:14712652-14722177	0.259147	0.0212868	0.0477135
NM_001142615.9	chr2	63170936	63176297	+	2	49903	circRNA	EHBP1	NM_001142615	chr2:63170031-63170936|chr2:63176297-63182651	1.42065	0.0213114	0.0477135
NM_006421.43	chr8	68211443	68213615	-	2	147157	circRNA	ARFGEF1	NM_006421	chr8:68208845-68211443|chr8:68213615-68214670	1.91617	0.0213463	0.0477135
NM_001100588.2	chr9	125616230	125621381	-	7	135,82,85,214,147,171,434	circRNA	RC3H2	NM_001100588	chr9:125613715-125616230|chr9:125621381-125622195	1.31726	0.0213545	0.0477135
NM_172193.7	chr14	50190591	50196266	+	4	79,84,84,59	circRNA	KLHDC1	NM_172193	chr14:50177099-50190591|chr14:50196266-50199421	1.80544	0.0213563	0.0477135
NM_020791.19	chr17	27809214	27825539	+	5	92,94,82,168,204	circRNA	TAOK1	NM_020791	chr17:27807499-27809214|chr17:27825539-27829606	-0.897036	0.0214287	0.0477135
NM_001271918.3	chr15	85230855	85234875	-	2	150110	circRNA	SEC11A	NM_001271918	chr15:85224063-85230855|chr15:85234875-85257961	1.395	0.0214651	0.0477135
NM_006939.21	chr14	50611887	50619891	-	4	163120223104	circRNA	SOS2	NM_006939	chr14:50606777-50611887|chr14:50619891-50623716	1.17553	0.0216324	0.0477135
NM_001329394.2	chr17	57808781	57851246	+	6	102,136,91,111,168,132	circRNA	VMP1	NM_001329394	chr17:57785438-57808781|chr17:57851246-57886156	1.02068	0.0216686	0.0477135
NM_001184965.29	chrX	117576206	117577650	+	3	102116104	circRNA	WDR44	NM_001184965	chrX:117575522-117576206|chrX:117577650-117578322	1.95747	0.0216996	0.0477135
NM_015151.10	chr21	47957358	47961808	+	4	94120115140	circRNA	DIP2A	NM_015151	chr21:47957201-47957358|chr21:47961808-47965049	1.55396	0.0217485	0.0477135
NM_001256850.474	chr2	179538359	179587664	-	75	78,96,75,75,297,84,84,84,78,84,162,78,93,75,78,207,81,84,84,84,84,78,81,114,102,84,84,81,84,84,84,81,87,78,78,63,405,48,72,84,60,27,78,210,261,268,90,184,286,93,288,291,288,288,279,279,279,288,279,282,279,282,288,288,279,279,279,288,279,282,279,282,288,288,279	circRNA	TTN	NM_001256850	chr2:179537430-179538359|chr2:179587664-179587772	-0.738116	0.0217673	0.0477135
NM_020297.10	chr12	21981891	22017411	-	13	103,93,158,70,149,230,97,126,138,81,85,102,39	circRNA	ABCC9	NM_020297	chr12:21971185-21981891|chr12:22017411-22025558	-0.740523	0.0217809	0.0477135
NM_001318328.8	chr10	88211723	88233730	-	11	165,116,176,77,98,112,228,112,137,153,96	circRNA	WAPL	NM_001318328	chr10:88206206-88211723|chr10:88233730-88256957	1.27439	0.0218147	0.0477135
NM_012287.4	chr3	195016436	195022903	-	4	185,92,70,209	circRNA	ACAP2	NM_012287	chr3:195015540-195016436|chr3:195022903-195027239	1.3497	0.0220037	0.0477135
NM_001144823.2	chr15	65959786	65962526	-	4	255199147176	circRNA	DENND4A	NM_001144823	chr15:65957800-65959786|chr15:65962526-65964129	1.96871	0.0220504	0.0477135
NM_017744.20	chr1	113119607	113134225	-	6	103,73,115,98,155,79	circRNA	ST7L	NM_017744	chr1:113098640-113119607|chr1:113134225-113140592	0.846249	0.0220738	0.0477135
NM_005732.4	chr5	131915008	131925529	+	6	1.86205e+17	circRNA	RAD50	NM_005732	chr5:131911620-131915008|chr5:131925529-131926915	1.10203	0.0221116	0.0477135
NM_030647.18	chr7	139827241	139829453	-	2	142161	circRNA	KDM7A	NM_030647	chr7:139826623-139827241|chr7:139829453-139833338	1.7358	0.0222737	0.0477135
NM_003596.3	chr7	65817491	65821858	+	2	51,47	circRNA	TPST1	NM_003596	chr7:65751696-65817491|chr7:65821858-65824881	1.53932	0.0223299	0.0477135
NM_001199679.1	chr1	95609446	95639445	+	5	166,90,59,95,74	circRNA	TLCD4	NM_001199679	chr1:95558437-95609446|chr1:95639445-95657105	0.6473	0.0223421	0.0477135
NM_001135608.21	chr5	142287268	142311690	+	3	101,95,79	circRNA	ARHGAP26	NM_001135608	chr5:142283234-142287268|chr5:142311690-142393644	0.553793	0.0223953	0.0477135
NM_001350748.8	chr13	101776958	101797247	-	3	74142137	circRNA	NALCN	NM_001350748	chr13:101769357-101776958|chr13:101797247-101828650	1.23042	0.0224995	0.0477135
NM_025181.16	chr2	114489160	114493435	-	3	65,88,82	circRNA	SLC35F5	NM_025181	chr2:114487082-114489160|chr2:114493435-114500268	1.35027	0.0225386	0.0477135
NM_001363823.9	chr2	32339706	32353548	+	5	188,134,94,75,72	circRNA	SPAST	NM_001363823	chr2:32323960-32339706|chr2:32353548-32361631	1.42313	0.0225415	0.0477135
NM_001167856.7	chr12	123798166	123808378	-	9	100,72,113,136,132,176,168,198,152	circRNA	SBNO1	NM_001167856	chr12:123795676-123798166|chr12:123808378-123810048	1.09536	0.0225506	0.0477135
NM_002094.10	chr16	11988810	11991892	-	4	34,228,42,42	circRNA	GSPT1	NM_002094	chr16:11984996-11988810|chr16:11991892-12009225	1.67696	0.0225788	0.0477135
NM_001242837	chr11	1000431	1003804	+	2	167,83	circRNA	AP2A2	NM_001242837	chr11:994245-1000431|chr11:1003804-1006527	1.83343	0.0227162	0.0477135
NM_005121.22	chr17	60059558	60062451	-	4	917,197,215,91	circRNA	MED13	NM_005121	chr17:60050249-60059558|chr17:60062451-60064367	1.82735	0.0228096	0.0477135
NM_001100176.1	chr19	12883003	12883858	-	4	63,68,133,51	circRNA	HOOK2	NM_001100176	chr19:12882291-12883003|chr19:12883858-12885482	2.23096	0.0228503	0.0477135
NM_001113561	chr5	63621012	63626233	+	2	226126	circRNA	RNF180	NM_001113561	chr5:63513223-63621012|chr5:63626233-63665441	2.07935	0.0229413	0.0477135
NM_017794.77	chr9	20881869	20933102	+	9	186,122,93,89,45,109,117,239,90	circRNA	FOCAD	NM_017794	chr9:20874806-20881869|chr9:20933102-20944625	0.724798	0.0229805	0.0477135
NM_206943.34	chr2	33482350	33505225	+	8	228,23,100,99,126,126,123,120	circRNA	LTBP1	NM_206943	chr2:33477911-33482350|chr2:33505225-33518226	1.12608	0.0231267	0.0477135
NM_052911.9	chr18	19140819	19164401	-	7	132,115,61,115,2117,106,131	circRNA	ESCO1	NM_052911	chr18:19119970-19140819|chr18:19164401-19180583	-1.10348	0.0231302	0.0477135
NR_135250.4	chr10	75286404	75299351	-	6	1.34232e+17	circRNA	USP54	NR_135250	chr10:75283508-75286404|chr10:75299351-75301132	0.911018	0.0231679	0.0477135
NM_001101800.27	chr5	137342678	137347634	-	3	158142178	circRNA	FAM13B	NM_001101800	chr5:137324004-137342678|chr5:137347634-137353990	1.86793	0.0231789	0.0477135
NM_001317027.3	chr19	58436990	58441925	-	2	2425130	circRNA	ZNF418	NM_001317027	chr19:58434657-58436990|chr19:58441925-58443797	1.61577	0.0232633	0.0477135
NR_110873.1	chr6	40850760	40870437	-	4	82,165,196,98	circRNA	LOC101929555	NR_110873	chr6:40848191-40850760|chr6:40870437-40990884	0.927723	0.0232875	0.0477135
NM_001278185.39	chr10	69785302	69804320	-	5	131,92,222,77,160	circRNA	HERC4	NM_001278185	chr10:69773943-69785302|chr10:69804320-69832639	1.14425	0.0234342	0.0477135
NM_001128148.29	chr3	195800800	195803993	-	3	196,202,59	circRNA	TFRC	NM_001128148	chr3:195799023-195800800|chr3:195803993-195808913	1.66733	0.0235265	0.0477135
NM_032217.32	chr4	73985878	73991029	-	5	176214143146112	circRNA	ANKRD17	NM_032217	chr4:73984567-73985878|chr4:73991029-74000833	1.36226	0.0235355	0.0477135
NM_001184801.13	chr6	42579908	42585245	+	4	121,108,89,99	circRNA	UBR2	NM_001184801	chr6:42574389-42579908|chr6:42585245-42587205	1.55107	0.0235577	0.0477135
NM_005687.5	chr2	223464646	223513514	-	15	156,118,93,81,208,62,52,62,71,109,151,116,70,155,56	circRNA	FARSB	NM_005687	chr2:223436741-223464646|chr2:223513514-223520734	0.630869	0.0236211	0.0477135
NM_001029884.2	chr6	151116991	151122005	+	2	47151	circRNA	PLEKHG1	NM_001029884	chr6:151107595-151116991|chr6:151122005-151125745	-1.81276	0.0236861	0.0477135
NM_001159601	chr4	13378168	13383218	-	2	78104	circRNA	RAB28	NM_001159601	chr4:13373491-13378168|chr4:13383218-13462322	1.39274	0.023732	0.0477135
NM_001136031.17	chr3	11399891	11468400	+	5	195,204,116,76,123	circRNA	ATG7	NM_001136031	chr3:11389509-11399891|chr3:11468400-11596284	-0.642237	0.0237599	0.0477135
NM_003076	chr12	50488219	50490755	+	2	136123	circRNA	SMARCD1	NM_003076	chr12:50484373-50488219|chr12:50490755-50492496	2.19244	0.0237669	0.0477135
NM_002389	chr1	207930358	207940540	+	5	189,103,86,198,183	circRNA	CD46	NM_002389	chr1:207925654-207930358|chr1:207940540-207940951	1.17076	0.0239685	0.0477135
NM_001166108.9	chr4	169812072	169819865	+	4	136,99,51,222	circRNA	PALLD	NM_001166108	chr4:169633074-169812072|chr4:169819865-169824907	-1.60374	0.0241551	0.0477135
NM_001033045.11	chr2	175324605	175338092	-	8	211,91,85,118,84,156,166,400	circRNA	GPR155	NM_001033045	chr2:175318569-175324605|chr2:175338092-175346224	1.08278	0.0242311	0.0477135
NM_001017975.19	chr1	91840914	91851391	-	9	89,201,159,78,152,133,71,48,260	circRNA	HFM1	NM_001017975	chr1:91818856-91840914|chr1:91851391-91859649	-1.33647	0.0242406	0.0477135
NM_001324297.15	chr10	21959377	21971186	+	4	256,570,45,33	circRNA	MLLT10	NM_001324297	chr10:21957981-21959377|chr10:21971186-22002700	1.06502	0.0242503	0.0477135
NM_001024218.12	chr14	67490349	67589094	+	8	43,138,93,56,120,59,154,122	circRNA	GPHN	NM_001024218	chr14:67432042-67490349|chr14:67589094-67610078	0.256367	0.0243286	0.0477135
NM_025238.3	chr15	83710479	83725297	-	3	198106157	circRNA	BTBD1	NM_025238	chr15:83699080-83710479|chr15:83725297-83735502	0.832179	0.0243286	0.0477135
NM_001835	chr22	19178815	19187352	-	4	132150168108	circRNA	CLTCL1	NM_001835	chr22:19175603-19178815|chr22:19187352-19188839	1.29286	0.0243319	0.0477135
NM_001286495.7	chr15	52885774	52893362	-	3	159,109,80	circRNA	FAM214A	NM_001286495	chr15:52879416-52885774|chr15:52893362-52897329	1.27416	0.0243845	0.0477135
NM_001318758.5	chr9	33351557	33354890	+	4	231,74,102,42	circRNA	NFX1	NM_001318758	chr9:33347115-33351557|chr9:33354890-33364007	2.02465	0.0244363	0.0477135
NM_001014972.59	chr2	71653589	71654544	+	1	955	circRNA	ZNF638	NM_001014972	chr2:71651845-71653589|chr2:71654544-71655676	-2.51437	0.024449	0.0477135
NM_175636.9	chr8	92998351	93027048	-	6	202,86,251,182,90,242	circRNA	RUNX1T1	NM_175636	chr8:92988201-92998351|chr8:93027048-93029453	0.63075	0.0245033	0.0477135
NM_173647.2	chr2	101898320	101911643	-	5	199,97,83,69,251	circRNA	RNF149	NM_173647	chr2:101893743-101898320|chr2:101911643-101924590	1.82174	0.024545	0.0477135
NM_003681.2	chr21	45165959	45168961	+	2	47,86	circRNA	PDXK	NM_003681	chr21:45163688-45165959|chr21:45168961-45170380	1.98853	0.0246641	0.0477685
NM_017934.30	chr6	79752559	79770535	-	3	161,99,151	circRNA	PHIP	NM_017934	chr6:79735881-79752559|chr6:79770535-79787164	1.38431	0.0248134	0.0477941
NR_149135	chr6	82767655	82781962	-	2	67,69	circRNA	LINC02542	NR_149135	chr6:82555626-82767655|chr6:82781962-82811276	1.05633	0.0249239	0.0477941
NM_014709.39	chr2	61468694	61484485	-	9	96,54,79,154,173,95,78,57,147	circRNA	USP34	NM_014709	chr2:61463524-61468694|chr2:61484485-61486845	-1.46299	0.0249873	0.0477941
NM_001035.350	chr1	237756775	237789104	+	8	161,160,87,227,805,201,106,144	circRNA	RYR2	NM_001035	chr1:237755153-237756775|chr1:237789104-237791106	1.05689	0.0249986	0.0477941
NM_002973.23	chr12	111951160	111957880	-	4	183210179198	circRNA	ATXN2	NM_002973	chr12:111948386-111951160|chr12:111957880-111958685	1.33807	0.0251935	0.0480005
NM_001079521.5	chr14	56078736	56108478	+	17	553,138,171,131,117,141,107,133,88,167,69,38,91,69,38,82,69	circRNA	KTN1	NM_001079521	chr14:56047072-56078736|chr14:56108478-56113690	0.723475	0.0253719	0.0481865
NM_001001976.17	chr10	123661905	123683844	-	5	230,246,104,63,64	circRNA	ATE1	NM_001001976	chr10:123659509-123661905|chr10:123683844-123687358	1.22585	0.0256935	0.0483786
NM_018989.5	chr5	145602965	145616995	+	6	125,92,194,261,294,135	circRNA	RBM27	NM_018989	chr5:145598666-145602965|chr5:145616995-145631273	0.917628	0.0257559	0.0483786
NM_007051.21	chr1	51253671	51267349	-	2	206,47	circRNA	FAF1	NM_007051	chr1:51210447-51253671|chr1:51267349-51323600	1.36906	0.025843	0.0483786
NM_001270616	chr1	214169811	214178615	+	2	1792108	circRNA	PROX1	NM_001270616	chr1:214161826-214169811|chr1:214178615-214184863	-1.76282	0.0258769	0.0483786
NM_001032999.9	chr20	32207322	32217720	+	5	90,182,254,86,196	circRNA	CBFA2T2	NM_001032999	chr20:32199141-32207322|chr20:32217720-32224445	1.0666	0.0258901	0.0483786
NM_001660.2	chr3	57569624	57570191	-	2	110,81	circRNA	ARF4	NM_001660	chr3:57563114-57569624|chr3:57570191-57582800	3.23255	0.0260089	0.0483786
NM_002270.2	chr5	72151600	72161556	+	3	150107134	circRNA	TNPO1	NM_002270	chr5:72147146-72151600|chr5:72161556-72168465	0.980544	0.0260473	0.0483786
NM_005552.6	chr14	104135847	104139768	+	4	88102174100	circRNA	KLC1	NM_005552	chr14:104129264-104135847|chr14:104139768-104141888	1.85018	0.0261605	0.0483889
NM_001035.171	chr1	237604618	237713991	+	15	165,122,184,136,96,119,134,242,193,217,105,104,84,160,148	circRNA	RYR2	NM_001035	chr1:237586548-237604618|chr1:237713991-237729866	0.154201	0.0263094	0.0483889
NM_024605.74	chr4	148886174	148944564	+	3	106160151	circRNA	ARHGAP10	NM_024605	chr4:148876525-148886174|chr4:148944564-148968042	0.420593	0.0264281	0.0483889
NM_001308176	chr18	25543320	25573601	-	8	1.6514e+23	circRNA	CDH2	NM_001308176	chr18:25532323-25543320|chr18:25573601-25582960	0.729296	0.0264484	0.0483889
NM_020690	chr5	139862164	139866645	+	4	88128144103	circRNA	ANKHD1-EIF4EBP3	NM_020690	chr5:139844361-139862164|chr5:139866645-139876104	1.39497	0.0266322	0.0483889
NM_002662.63	chr3	171426544	171455449	-	9	84,150,153,93,59,66,106,146,128	circRNA	PLD1	NM_002662	chr3:171417616-171426544|chr3:171455449-171455681	0.653553	0.0266565	0.0483889
NM_004993.8	chr14	92555073	92563182	-	5	88,67,86,45,165	circRNA	ATXN3	NM_004993	chr14:92549602-92555073|chr14:92563182-92572872	1.28067	0.0267494	0.0483889
NM_004010.145	chrX	32632419	32717410	-	5	151182189129182	circRNA	DMD	NM_004010	chrX:32613993-32632419|chrX:32717410-32827609	0.316863	0.0267512	0.0483889
NM_001314039.1	chr9	33036571	33037113	+	2	116101	circRNA	DNAJA1	NM_001314039	chr9:33034328-33036571|chr9:33037113-33038682	-2.90611	0.0267981	0.0483889
NM_016599.6	chr4	120072026	120085549	+	3	170130184	circRNA	MYOZ2	NM_016599	chr4:120057756-120072026|chr4:120085549-120107120	1.62159	0.0271844	0.0486316
NM_001142931.1	chr11	43348056	43357544	+	7	105,90,182,94,57,77,137	circRNA	API5	NM_001142931	chr11:43345186-43348056|chr11:43357544-43363982	-1.64545	0.0272253	0.0486316
NM_001001740.25	chr1	176118141	176133027	-	3	69,120,65	circRNA	COP1	NM_001001740	chr1:176104222-176118141|chr1:176133027-176145045	1.22099	0.0273077	0.0486316
NM_015355.18	chr17	30310017	30315516	+	2	106178	circRNA	SUZ12	NM_015355	chr17:30303633-30310017|chr17:30315516-30320260	1.92354	0.0273677	0.0486316
NM_013233.19	chr2	169018296	169023917	-	3	56142109	circRNA	STK39	NM_013233	chr2:168997268-169018296|chr2:169023917-169038487	2.03458	0.0274977	0.0486316
NM_001143821.7	chr12	19406873	19418784	+	5	84,121,105,73,101	circRNA	PLEKHA5	NM_001143821	chr12:19285384-19406873|chr12:19418784-19422703	1.09094	0.0275109	0.0486316
NM_004013.40	chrX	31947712	31986631	-	3	150148176	circRNA	DMD	NM_004013	chrX:31893490-31947712|chrX:31986631-32173487	0.524748	0.0275196	0.0486316
NM_001351444.1	chr6	87925620	87928449	+	3	155,79,136	circRNA	ZNF292	NM_001351444	chr6:87924860-87925620|chr6:87928449-87943042	0.570261	0.0276155	0.0486316
NM_001256850.844	chr2	179577811	179603087	-	45	2.88279e+134	circRNA	TTN	NM_001256850	chr2:179577702-179577811|chr2:179603087-179603867	0.80319	0.0277681	0.0486316
NM_153816.58	chr6	86267693	86284096	-	6	85,88,44,79,77,121	circRNA	SNX14	NM_153816	chr6:86259597-86267693|chr6:86284096-86303296	1.3678	0.0278445	0.0486316
NM_021090.2	chr22	30366964	30375041	+	3	87,90,117	circRNA	MTMR3	NM_021090	chr22:30353077-30366964|chr22:30375041-30384468	1.57934	0.0280283	0.0486316
NM_000901.9	chr4	149356255	149358014	-	1	1759	circRNA	NR3C2	NM_000901	chr4:149181269-149356255|chr4:149358014-149363311	2.11288	0.0281471	0.0486316
NM_001170765.1	chr10	98667021	98704002	+	3	66,80,133	circRNA	LCOR	NM_001170765	chr10:98593236-98667021|chr10:98704002-98708764	0.548198	0.0281852	0.0486316
NM_033135.2	chr11	103866792	103870965	-	2	181187	circRNA	PDGFD	NM_033135	chr11:103818452-103866792|chr11:103870965-104034531	1.78843	0.0282149	0.0486316
NM_001363131.6	chr8	67986477	68049838	+	15	109,100,104,99,440,99,71,94,58,42,209,122,79,130,148	circRNA	CSPP1	NM_001363131	chr8:67976773-67986477|chr8:68049838-68062017	0.571244	0.0284307	0.0486316
NR_157142.2	chr14	81209418	81244390	-	4	193,60,177,165	circRNA	CEP128	NR_157142	chr14:81046767-81209418|chr14:81244390-81250774	0.713099	0.0286556	0.0486316
NM_004014.3	chrX	31462597	31525570	-	5	147269121157173	circRNA	DMD	NM_004014	chrX:31366751-31462597|chrX:31525570-31526324	0.492906	0.028687	0.0486316
NM_025009.7	chr4	56830439	56865811	+	11	129,216,66,139,224,153,153,78,152,116,155	circRNA	CEP135	NM_025009	chr4:56825932-56830439|chr4:56865811-56874492	-0.840163	0.028705	0.0486316
NM_001166108.17	chr4	169819643	169837178	+	4	222,150,95,133	circRNA	PALLD	NM_001166108	chr4:169817750-169819643|chr4:169837178-169842684	1.06882	0.0287159	0.0486316
NM_016115.1	chr2	53927407	53992722	-	7	2.58198e+20	circRNA	ASB3	NM_016115	chr2:53921151-53927407|chr2:53992722-54013957	0.37963	0.0287965	0.0486316
NM_001145450	chr2	39107319	39108719	+	3	51107137	circRNA	MORN2	NM_001145450	chr2:39103251-39107319|chr2:39108719-39109553	2.58524	0.028926	0.0486316
NM_001352609.7	chr13	100909848	100925600	+	4	79,103,95,151	circRNA	PCCA	NM_001352609	chr13:100888132-100909848|chr13:100925600-100953713	1.30753	0.0289756	0.0486316
NM_006738.63	chr15	86212952	86251317	+	5	109,55,133,175,68	circRNA	AKAP13	NM_006738	chr15:86207986-86212952|chr15:86251317-86253809	0.558248	0.0290104	0.0486316
NM_002410.2	chr2	135075099	135076310	+	2	77,90	circRNA	MGAT5	NM_002410	chr2:135028121-135075099|chr2:135076310-135093787	2.38861	0.0291301	0.0486316
NM_001935.1	chr2	162862254	162904011	-	21	65,100,55,195,70,99,48,122,54,68,108,45,136,113,161,121,73,53,81,92,99	circRNA	DPP4	NM_001935	chr2:162851882-162862254|chr2:162904011-162929908	0.637859	0.0291435	0.0486316
NM_001006600.31	chr5	65349233	65350779	+	1	1546	circRNA	ERBIN	NM_001006600	chr5:65346794-65349233|chr5:65350779-65372143	-2.18752	0.0291918	0.0486316
NM_001300947.1	chr12	69644908	69656342	+	9	2.10104e+26	circRNA	CPSF6	NM_001300947	chr12:69633486-69644908|chr12:69656342-69663291	-1.6115	0.0294072	0.0486316
NM_006336.3	chr9	131503050	131505024	-	4	116,120,42,216	circRNA	ZER1	NM_006336	chr9:131502398-131503050|chr9:131505024-131512894	1.98456	0.0294468	0.0486316
NM_173471.3	chr3	66293626	66313803	+	3	110,105,48	circRNA	SLC25A26	NM_173471	chr3:66287124-66293626|chr3:66313803-66396787	1.23151	0.0294891	0.0486316
NM_001320836.8	chr13	33016524	33018263	-	1	1739	circRNA	N4BP2L2	NM_001320836	chr13:33012874-33016524|chr13:33018263-33091993	-2.63074	0.0295162	0.0486316
NM_017890.13	chr8	100286425	100287482	+	2	135174	circRNA	VPS13B	NM_017890	chr8:100205285-100286425|chr8:100287482-100396435	-2.6154	0.0301306	0.0486316
NM_002976.21	chr2	167328826	167334220	-	4	129,90,119,248	circRNA	SCN7A	NM_002976	chr2:167327216-167328826|chr2:167334220-167343365	-1.85833	0.0301327	0.0486316
NM_001363722.9	chr6	70447833	70462248	-	4	74,89,68,98	circRNA	LMBRD1	NM_001363722	chr6:70428973-70447833|chr6:70462248-70490385	1.17613	0.0304551	0.0486316
NM_206943.23	chr2	33477743	33505225	+	9	168,228,23,100,99,126,126,123,120	circRNA	LTBP1	NM_206943	chr2:33468851-33477743|chr2:33505225-33518226	0.769014	0.0307153	0.0486316
NM_001286515.6	chr12	14576842	14619524	+	9	1565,84,146,138,66,74,89,639,65	circRNA	ATF7IP	NM_001286515	chr12:14518761-14576842|chr12:14619524-14628823	0.707517	0.0307473	0.0486316
NM_001122665	chrY	15021270	15024974	+	4	48130156100	circRNA	DDX3Y	NM_001122665	chrY:15019505-15021270|chrY:15024974-15025629	2.34516	0.0308243	0.0486316
NR_023312	chr19	1274439	1274625	+	1	186	ciRNA	CIRBP	NR_023312	chr19:1274439-1274647	4.04265	0.0310054	0.0486316
NM_003922.66	chr15	63988322	64008672	-	6	216,269,52,121,313,172	circRNA	HERC1	NM_003922	chr15:63987093-63988322|chr15:64008672-64010772	0.807124	0.0310226	0.0486316
NM_001168221.12	chr2	202430451	202436743	-	2	144,80	circRNA	C2CD6	NM_001168221	chr2:202412333-202430451|chr2:202436743-202438931	1.57099	0.0312183	0.0486316
NM_001267550.53	chr2	179519171	179592098	-	124	90,84,84,84,81,81,81,84,84,90,84,84,84,81,81,81,84,84,90,84,84,84,84,84,78,84,75,84,84,78,84,84,84,75,84,78,81,297,75,69,78,96,75,84,75,87,297,84,84,84,78,84,162,78,93,75,78,207,81,84,84,84,84,78,81,114,102,84,84,81,84,84,84,81,87,78,78,63,405,48,72,84,60,27,78,210,261,268,90,184,286,93,288,291,288,288,279,279,279,288,279,282,279,282,288,288,279,279,279,288,279,282,279,282,288,288,279,279,279,288…	circRNA	TTN	NM_001267550	chr2:179519018-179519171|chr2:179592098-179592311	0.888036	0.0316191	0.0486316
NM_001039619.1	chr14	23395341	23396869	-	4	164,50,113,135	circRNA	PRMT5	NM_001039619	chr14:23394249-23395341|chr14:23396869-23397334	2.87928	0.0316875	0.0486316
NM_001199327.17	chr1	74797133	74808863	+	4	99139145105	circRNA	FPGT-TNNI3K	NM_001199327	chr1:74737392-74797133|chr1:74808863-74818949	1.47293	0.0317183	0.0486316
NM_001005743.1	chr14	73749066	73763993	-	5	147,294,205,141,75	circRNA	NUMB	NM_001005743	chr14:73746132-73749066|chr14:73763993-73783097	0.848507	0.0317614	0.0486316
NM_002553.11	chr7	103828698	103844682	-	5	131,112,75,201,93	circRNA	ORC5	NM_002553	chr7:103824619-103828698|chr7:103844682-103848280	1.35837	0.0321346	0.0486316
NM_001144823.13	chr15	65964129	66048810	-	23	95,190,1097,132,117,129,142,129,207,136,134,146,219,101,176,145,59,67,239,170,70,250,333	circRNA	DENND4A	NM_001144823	chr15:65962526-65964129|chr15:66048810-66053697	0.302933	0.0322502	0.0486316
NM_001286715.6	chr9	88190229	88261333	-	14	161,177,132,130,181,154,145,88,149,87,84,713,117,98	circRNA	AGTPBP1	NM_001286715	chr9:88162201-88190229|chr9:88261333-88270057	-0.802266	0.0323055	0.0486316
NM_001243137.9	chr15	85610244	85626875	+	4	191,57,55,89	circRNA	PDE8A	NM_001243137	chr15:85607657-85610244|chr15:85626875-85632568	1.23976	0.0323077	0.0486316
NM_001005388	chr1	204921138	204971876	+	23	106,197,123,171,112,185,132,144,112,167,148,125,45,102,198,71,223,123,174,15,237,117,153	circRNA	NFASC	NM_001005388	chr1:204919702-204921138|chr1:204971876-204978684	0.404692	0.0325582	0.0486316
NM_001370062.47	chr9	33971648	34017187	-	7	104,55,78,154,111,78,140	circRNA	UBAP2	NM_001370062	chr9:33963789-33971648|chr9:34017187-34048822	0.716457	0.0327919	0.0486316
NM_001173.1	chr14	32559707	32586493	+	2	3885145	circRNA	ARHGAP5	NM_001173	chr14:32546641-32559707|chr14:32586493-32615468	-0.252497	0.0328393	0.0486316
NM_014899.9	chr5	95084036	95103870	+	5	155112366113121	circRNA	RHOBTB3	NM_014899	chr5:95072779-95084036|chr5:95103870-95115955	-1.18605	0.0329545	0.0486316
NM_173812.11	chr12	63987866	63994166	-	4	47,72,102,81	circRNA	DPY19L2	NM_173812	chr12:63977616-63987866|chr12:63994166-64002395	-1.79645	0.0329731	0.0486316
NM_001168221.13	chr2	202430451	202440049	-	4	144,80,69,45	circRNA	C2CD6	NM_001168221	chr2:202412333-202430451|chr2:202440049-202446817	1.71783	0.0334224	0.0486316
NM_015525.9	chr6	82900789	82914675	-	9	144,93,164,149,113,122,61,118,102	circRNA	IBTK	NM_015525	chr6:82891745-82900789|chr6:82914675-82920530	-1.44088	0.0334754	0.0486316
NM_013236.2	chr22	46085591	46114373	+	5	192,83,97,159,81	circRNA	ATXN10	NM_013236	chr22:46068059-46085591|chr22:46114373-46125304	0.940898	0.033531	0.0486316
NM_001159969.10	chr1	51868106	51874004	-	4	91114204198	circRNA	EPS15	NM_001159969	chr1:51866625-51868106|chr1:51874004-51875206	1.1731	0.0336104	0.0486316
NM_000855.7	chr11	106849344	106856857	-	2	122,62	circRNA	GUCY1A2	NM_000855	chr11:106810904-106849344|chr11:106856857-106888478	1.83728	0.0336176	0.0486316
NM_001191057.15	chr7	31848644	31920473	-	14	78,231,176,121,82,121,102,129,101,141,117,67,183,114	circRNA	PDE1C	NM_001191057	chr7:31815346-31848644|chr7:31920473-32091165	0.48137	0.0337597	0.0486316
NM_001370062.50	chr9	33986757	34017187	-	5	78,154,111,78,140	circRNA	UBAP2	NM_001370062	chr9:33973235-33986757|chr9:34017187-34048822	-1.12338	0.0337675	0.0486316
NM_001297755.23	chr4	84361015	84370114	-	5	146,99,98,73,179	circRNA	HELQ	NM_001297755	chr4:84358250-84361015|chr4:84370114-84374383	1.25087	0.0339203	0.0486316
NM_024870	chr8	68930080	68934375	+	3	72123105	circRNA	PREX2	NM_024870	chr8:68864770-68930080|chr8:68934375-68939456	1.56827	0.0339997	0.0486316
NM_001328662.6	chr1	180772523	180780624	+	4	224,150,84,82	circRNA	XPR1	NM_001328662	chr1:180756990-180772523|chr1:180780624-180793888	-1.26103	0.0340967	0.0486316
NM_001009921	chr3	184542332	184552530	+	4	241,69,131,94	circRNA	VPS8	NM_001009921	chr3:184530013-184542332|chr3:184552530-184556501	1.52279	0.034129	0.0486316
NM_001282799.13	chr2	136389287	136418963	+	10	60,141,109,96,38,51,227,149,303,124	circRNA	R3HDM1	NM_001282799	chr2:136380302-136389287|chr2:136418963-136432901	-0.723887	0.0343807	0.0486316
NM_001369137	chr17	19554859	19561175	+	4	232,86,209,118	circRNA	ALDH3A2	NM_001369137	chr17:19552437-19554859|chr17:19561175-19564439	-1.63682	0.0344975	0.0486316
NM_025179.3	chr1	208266130	208270228	-	3	115,97,154	circRNA	PLXNA2	NM_025179	chr1:208257925-208266130|chr1:208270228-208272190	-1.53099	0.0345481	0.0486316
NM_001286782	chr8	52744003	52746249	-	2	124172	circRNA	PCMTD1	NM_001286782	chr8:52733278-52744003|chr8:52746249-52811489	-1.59915	0.0345785	0.0486316
NM_003822.1	chr1	200012901	200090083	+	5	119142647120148	circRNA	NR5A2	NM_003822	chr1:199997039-200012901|chr1:200090083-200143090	0.305174	0.0347545	0.0486316
NM_003592.4	chr7	148463652	148464841	+	2	163131	circRNA	CUL1	NM_003592	chr7:148457588-148463652|chr7:148464841-148480874	-2.1792	0.0348029	0.0486316
NM_001206901.2	chr7	27788136	27839709	+	12	169,103,188,159,149,91,186,225,147,124,104,126	circRNA	TAX1BP1	NM_001206901	chr7:27779169-27788136|chr7:27839709-27855967	-0.387709	0.0348875	0.0486316
NM_001286238.8	chr1	48821389	48869554	-	6	52,185,41,88,294,81	circRNA	SPATA6	NM_001286238	chr1:48771550-48821389|chr1:48869554-48877135	0.466504	0.0348948	0.0486316
NM_001347702.7	chr6	152456238	152464900	-	5	129201212127143	circRNA	SYNE1	NM_001347702	chr6:152454623-152456238|chr6:152464900-152466621	1.6579	0.0350529	0.0486316
NM_152756.18	chr5	38971978	38978752	-	3	83,68,68	circRNA	RICTOR	NM_152756	chr5:38968132-38971978|chr5:38978752-38981968	-1.14644	0.0350624	0.0486316
NM_001282661.2	chr22	40948109	40990739	-	2	262,62	circRNA	MRTFA	NM_001282661	chr22:40859290-40948109|chr22:40990739-41032481	0.877167	0.0351044	0.0486316
NM_004713.39	chr14	50298016	50301167	-	5	63,76,71,74,87	circRNA	NEMF	NM_004713	chr14:50296144-50298016|chr14:50301167-50304856	-1.76292	0.0351474	0.0486316
NM_001145128.12	chr6	109931567	109954526	-	7	149,84,114,96,145,181,140	circRNA	AK9	NM_001145128	chr6:109907275-109931567|chr6:109954526-109962720	-0.517426	0.0351637	0.0486316
NM_001282926.2	chr2	204231599	204267457	+	7	168,177,98,147,125,183,159	circRNA	ABI2	NM_001282926	chr2:204193354-204231599|chr2:204267457-204281630	0.627179	0.0352324	0.0486316
NM_001142551.3	chr1	109544845	109547337	-	2	179124	circRNA	WDR47	NM_001142551	chr1:109538459-109544845|chr1:109547337-109553537	-1.72047	0.0352661	0.0486316
NM_030621.1	chr14	95606995	95608085	-	2	101,66	circRNA	DICER1	NM_030621	chr14:95599840-95606995|chr14:95608085-95624267	-1.87184	0.0353155	0.0486316
NM_001301110.2	chr15	84488562	84506967	+	2	237127	circRNA	ADAMTSL3	NM_001301110	chr15:84473447-84488562|chr15:84506967-84527517	-0.668405	0.0353266	0.0486316
NM_001353159.37	chr13	20638590	20657916	+	6	9.51692e+16	circRNA	ZMYM2	NM_001353159	chr13:20637111-20638590|chr13:20657916-20659961	-0.651122	0.03537	0.0486316
NM_001366278.3	chr1	33097427	33100393	-	4	53,83,122,25	circRNA	ZBTB8OS	NM_001366278	chr1:33093145-33097427|chr1:33100393-33116033	-1.66811	0.0354367	0.0486316
NM_147147	chr6	105563560	105564743	-	2	142168	circRNA	BVES	NM_147147	chr6:105549088-105563560|chr6:105564743-105572421	-2.06643	0.0355206	0.0486316
NM_001289938.3	chr17	37864573	37866734	+	5	214,135,69,116,142	circRNA	ERBB2	NM_001289938	chr17:37863394-37864573|chr17:37866734-37868180	2.31785	0.0357414	0.0486316
NM_001345975.1	chr5	112868575	112871495	+	3	167103157	circRNA	YTHDC2	NM_001345975	chr5:112862482-112868575|chr5:112871495-112874770	-1.74318	0.0357815	0.0486316
NM_001290048.3	chr11	63419407	63420047	-	2	51105	circRNA	ATL3	NM_001290048	chr11:63414035-63419407|chr11:63420047-63426232	-2.33603	0.035944	0.0486316
NM_018130.7	chr3	72890195	72893574	-	3	155,123,65	circRNA	SHQ1	NM_018130	chr3:72881632-72890195|chr3:72893574-72897348	-1.39082	0.0359992	0.0486316
NM_001013848.14	chr10	94669183	94715471	+	12	205,156,69,84,47,121,72,98,106,110,112,135	circRNA	EXOC6	NM_001013848	chr10:94659401-94669183|chr10:94715471-94733809	-0.3799	0.0361165	0.0486316
NR_026938.1	chr6	41076043	41090988	+	12	205,956,134,85,190,56,184,223,135,129,158,273	circRNA	ADCY10P1	NR_026938	chr6:41072887-41076043|chr6:41090988-41092223	-0.713101	0.0361601	0.0486316
NM_001271751.6	chr2	188243666	188252483	-	6	92,113,111,133,87,91	circRNA	CALCRL	NM_001271751	chr2:188228229-188243666|chr2:188252483-188312765	-1.96002	0.0361993	0.0486316
NM_002973.31	chr12	111990083	111990781	-	2	151,72	circRNA	ATXN2	NM_002973	chr12:111963120-111990083|chr12:111990781-111991961	-2.21699	0.0362586	0.0486316
NM_001207044.34	chr3	33633886	33686395	-	14	102,18,24,174,56,168,78,60,71,136,146,93,80,147	circRNA	CLASP2	NM_001207044	chr3:33626412-33633886|chr3:33686395-33700465	-0.314578	0.036286	0.0486316
NM_001281747.1	chr6	54001512	54122159	+	10	1572,72,66,84,60,45,45,129,204,54	circRNA	MLIP	NM_001281747	chr6:53989663-54001512|chr6:54122159-54130747	0.274849	0.0363252	0.0486316
NM_003074.29	chr3	47716964	47719801	-	3	114154114	circRNA	SMARCC1	NM_003074	chr3:47712207-47716964|chr3:47719801-47721926	-1.71992	0.036372	0.0486316
NM_022346	chr4	17816475	17816981	+	2	146,85	circRNA	NCAPG	NM_022346	chr4:17814768-17816475|chr4:17816981-17818883	2.74115	0.0363991	0.0486316
NM_001363891.4	chr16	53907697	53968021	+	4	80144120125	circRNA	FTO	NM_001363891	chr16:53878210-53907697|chr16:53968021-54145673	0.410675	0.0364145	0.0486316
NM_001146032.24	chr5	72370568	72383580	+	6	112,156,133,200,65,165	circRNA	FCHO2	NM_001146032	chr5:72364606-72370568|chr5:72383580-72383894	-1.0527	0.0364564	0.0486316
NM_001365627.12	chr3	33725850	33738425	-	5	98,76,92,104,79	circRNA	CLASP2	NM_001365627	chr3:33705007-33725850|chr3:33738425-33759299	1.33338	0.0365155	0.0486316
NM_014296.1	chr3	15253610	15262488	+	4	109,158,68,201	circRNA	CAPN7	NM_014296	chr3:15248104-15253610|chr3:15262488-15264981	-1.35218	0.0365308	0.0486316
NM_001283043.33	chr14	36103779	36143915	-	11	184,135,69,111,109,59,126,129,156,99,194	circRNA	RALGAPA1	NM_001283043	chr14:36097157-36103779|chr14:36143915-36147155	-0.618066	0.0365609	0.0486316
NM_001282660.1	chr22	40825609	40831558	-	3	162,76,56	circRNA	MRTFA	NM_001282660	chr22:40820385-40825609|chr22:40831558-40859224	-1.459	0.0365669	0.0486316
NM_173630	chr18	67684642	67698217	-	6	268,203,127,78,98,106	circRNA	RTTN	NM_173630	chr18:67673720-67684642|chr18:67698217-67715206	-0.870961	0.0365773	0.0486316
NM_001164750.28	chr8	62593526	62596747	-	2	69150	circRNA	ASPH	NM_001164750	chr8:62566219-62593526|chr8:62596747-62602231	2.16559	0.0365824	0.0486316
NM_001282681.1	chr9	128103455	128109220	+	3	88,81,123	circRNA	GAPVD1	NM_001282681	chr9:128099870-128103455|chr9:128109220-128111668	-1.13219	0.0366392	0.0486316
NM_001290307.7	chr5	138145726	138163407	+	4	167120270204	circRNA	CTNNA1	NM_001290307	chr5:138119061-138145726|chr5:138163407-138221900	1.48303	0.0367429	0.0486316
NM_024693	chr10	11789347	11791591	+	2	122,98	circRNA	ECHDC3	NM_024693	chr10:11784745-11789347|chr10:11791591-11797406	1.78218	0.0367486	0.0486316
NM_005054.11	chr2	111304130	111309388	-	5	124,176,182,210,88	circRNA	RGPD5	NM_005054	chr2:111303208-111304130|chr2:111309388-111315428	-1.21272	0.0367674	0.0486316
NM_001287528.8	chr2	29356520	29368233	+	4	162119237136	circRNA	CLIP4	NM_001287528	chr2:29355111-29356520|chr2:29368233-29375550	1.21006	0.0368009	0.0486316
NR_146589.2	chrX	102119969	102160665	+	7	111,666,191,83,111,141,77	circRNA	LINC00630	NR_146589	chrX:102100948-102119969|chrX:102160665-102213575	-0.555133	0.0368276	0.0486316
NM_001350197.4	chr1	93029198	93170301	-	17	96,96,147,159,141,135,147,33,54,61,98,90,144,126,75,225,190	circRNA	EVI5	NM_001350197	chr1:92979527-93029198|chr1:93170301-93201954	0.322082	0.0368527	0.0486316
NM_001198778.21	chr10	35349801	35360267	-	3	95103141	circRNA	CUL2	NM_001198778	chr10:35343467-35349801|chr10:35360267-35363119	1.10168	0.0369453	0.0486316
NM_001350748.18	chr13	101910793	101944717	-	4	132,87,105,143	circRNA	NALCN	NM_001350748	chr13:101890273-101910793|chr13:101944717-101997616	0.700639	0.0369483	0.0486316
NM_001257181.6	chr8	42294506	42323435	-	6	589,204,117,97,86,141	circRNA	SLC20A2	NM_001257181	chr8:42287767-42294506|chr8:42323435-42329619	0.602602	0.0371526	0.0486316
NM_005236.1	chr16	14028048	14029600	+	2	111598	circRNA	ERCC4	NM_005236	chr16:14026142-14028048|chr16:14029600-14031622	2.49366	0.0371672	0.0486316
NM_001190447.14	chr3	135820848	135825164	+	3	176119107	circRNA	PPP2R3A	NM_001190447	chr3:135809509-135820848|chr3:135825164-135863884	1.99885	0.0374631	0.0486316
NM_001365671.14	chr2	165578584	165586625	-	5	237,98,39,229,202	circRNA	COBLL1	NM_001365671	chr2:165561615-165578584|chr2:165586625-165600196	-1.10547	0.0375265	0.0486316
NM_032773.6	chr3	197541778	197566268	+	9	145,127,106,137,110,94,121,149,77	circRNA	LRCH3	NM_032773	chr3:197518411-197541778|chr3:197566268-197574279	0.801238	0.037607	0.0486316
NM_025083.5	chr15	74963795	74967483	-	2	320182	circRNA	EDC3	NM_025083	chr15:74948409-74963795|chr15:74967483-74988220	1.96047	0.0376399	0.0486316
NM_001304792.13	chr6	76357446	76380436	+	5	71146298230168	circRNA	SENP6	NM_001304792	chr6:76344527-76357446|chr6:76380436-76385150	-1.07432	0.0376687	0.0486316
NM_032217.25	chr4	73981537	74043250	-	22	96,163,176,214,143,146,112,149,753,103,144,128,88,110,192,238,95,234,148,148,157,154	circRNA	ANKRD17	NM_032217	chr4:73979625-73981537|chr4:74043250-74123992	0.65395	0.0377191	0.0486316
NM_130386.1	chr18	346294	357522	-	3	1047,99,123	circRNA	COLEC12	NM_130386	chr18:335230-346294|chr18:357522-480706	-1.01625	0.0378173	0.0486316
NM_001144932	chr14	23502576	23502883	-	1	307	circRNA	PSMB5	NM_001144932	chr14:23497038-23502576|chr14:23502883-23503892	3.33459	0.0378593	0.0486316
NM_177995.2	chr9	96827015	96857736	+	5	88,172,81,119,138	circRNA	PTPDC1	NM_177995	chr9:96793409-96827015|chr9:96857736-96859602	-0.824648	0.0378944	0.0486316
NM_002265.6	chr17	45741524	45752148	+	8	111,102,225,192,131,148,72,145	circRNA	KPNB1	NM_002265	chr17:45740544-45741524|chr17:45752148-45753774	-0.970945	0.0379687	0.0486316
NM_004272	chr5	78692645	78697878	-	3	81111157	circRNA	HOMER1	NM_004272	chr5:78672020-78692645|chr5:78697878-78734832	-1.28107	0.0379714	0.0486316
NM_001105244.20	chr18	7926565	7955412	+	3	116175294	circRNA	PTPRM	NM_001105244	chr18:7906581-7926565|chr18:7955412-8069683	-0.89679	0.0379795	0.0486316
NM_001286609.15	chr6	109249290	109286343	+	7	1.461e+20	circRNA	ARMC2	NM_001286609	chr6:109233761-109249290|chr6:109286343-109294559	-0.787025	0.0382464	0.0486316
NM_020759.9	chr15	42957450	42961535	+	3	78,63,180	circRNA	STARD9	NM_020759	chr15:42956115-42957450|chr15:42961535-42966637	-1.40711	0.0382467	0.0486316
NM_001351787.2	chr19	48722127	48725112	-	2	142126	circRNA	CARD8	NM_001351787	chr19:48718641-48722127|chr19:48725112-48733694	-1.56969	0.0382521	0.0486316
NM_001035.123	chr1	237550580	237664203	+	13	100,97,75,157,165,122,184,136,96,119,134,242,193	circRNA	RYR2	NM_001035	chr1:237540735-237550580|chr1:237664203-237666588	0.267144	0.0382644	0.0486316
NM_001323352	chr3	98475212	98492827	+	5	172,100,78,104,64	circRNA	ST3GAL6	NM_001323352	chr3:98451376-98475212|chr3:98492827-98503788	-1.05636	0.0382844	0.0486316
NM_016227.2	chr1	172520651	172548407	+	12	115,155,138,151,124,125,68,108,106,56,92,66	circRNA	SUCO	NM_016227	chr1:172502637-172520651|chr1:172548407-172554157	0.930673	0.0382881	0.0486316
NM_173812.57	chr12	64038182	64055261	-	3	94121138	circRNA	DPY19L2	NM_173812	chr12:64020306-64038182|chr12:64055261-64057537	-0.857304	0.0385852	0.0486316
NM_003566.24	chr12	93244886	93246801	-	3	156122114	circRNA	EEA1	NM_003566	chr12:93236357-93244886|chr12:93246801-93247690	1.99753	0.0386825	0.0486316
NM_000722.44	chr7	81689743	81714216	-	4	100,51,70,132	circRNA	CACNA2D1	NM_000722	chr7:81667551-81689743|chr7:81714216-81746359	-0.573989	0.0387325	0.0486316
NM_001093.3	chr12	109604665	109605839	+	2	133139	circRNA	ACACB	NM_001093	chr12:109577863-109604665|chr12:109605839-109609609	2.72878	0.0387755	0.0486316
NM_001113347.6	chr1	21573713	21585332	-	4	143,192,66,147	circRNA	ECE1	NM_001113347	chr1:21571596-21573713|chr1:21585332-21586763	-0.856557	0.0388155	0.0486316
NR_145445	chr19	53883974	53887309	+	1	3335	circRNA	ZNF525	NR_145445	chr19:53879149-53883974|chr19:53887309-53888222	-1.73194	0.0389179	0.0486316
NM_001079673.38	chr13	49765150	49772710	+	6	1.06176e+17	circRNA	FNDC3A	NM_001079673	chr13:49762769-49765150|chr13:49772710-49775935	-1.09882	0.0391043	0.0486316
NR_027889	chr20	48760038	48767852	-	2	120104	circRNA	TMEM189	NR_027889	chr20:48747484-48760038|chr20:48767852-48770053	-1.34661	0.0392378	0.0486316
NM_001256850.862	chr2	179583890	179592098	-	15	2.88279e+44	circRNA	TTN	NM_001256850	chr2:179583700-179583890|chr2:179592098-179592311	1.48072	0.0392674	0.0486316
NM_001146156.3	chr3	119582265	119624699	-	3	187,96,98	circRNA	GSK3B	NM_001146156	chr3:119562200-119582265|chr3:119624699-119631550	-0.9376	0.039542	0.0486316
NM_001352710.89	chr8	141856697	141900868	-	4	80,88,167,227	circRNA	PTK2	NM_001352710	chr8:141856421-141856697|chr8:141900868-141935759	0.595524	0.0395683	0.0486316
NM_001002860.8	chr14	93760203	93761283	-	1	1080	circRNA	BTBD7	NM_001002860	chr14:93730339-93760203|chr14:93761283-93762315	2.6999	0.0395739	0.0486316
NR_104627.21	chr9	99126745	99130587	-	2	87,34	circRNA	SLC35D2	NR_104627	chr9:99122503-99126745|chr9:99130587-99145758	1.50826	0.0396386	0.0486316
NM_182898	chr7	28527792	28547355	+	3	72,94,122	circRNA	CREB5	NM_182898	chr7:28452536-28527792|chr7:28547355-28609982	0.895827	0.0397326	0.0486316
NM_001035.302	chr1	237753092	237756936	+	4	209353115161	circRNA	RYR2	NM_001035	chr1:237732619-237753092|chr1:237756936-237758797	-1.58036	0.0398594	0.0486316
NM_001276277.13	chr5	102482230	102495032	+	12	155,102,162,122,102,87,76,110,86,126,122,183	circRNA	PPIP5K2	NM_001276277	chr5:102474173-102482230|chr5:102495032-102502882	1.30832	0.039867	0.0486316
NM_001281435.9	chr17	11998891	12016677	+	4	120,120,52,128	circRNA	MAP2K4	NM_001281435	chr17:11984847-11998891|chr17:12016677-12028610	1.22833	0.0399989	0.0486316
NM_177538.9	chr2	204143295	204157049	+	5	116,55,121,112,65	circRNA	CYP20A1	NM_177538	chr2:204137471-204143295|chr2:204157049-204161196	-0.952335	0.040006	0.0486316
NM_001349975	chr2	33736776	33747169	+	6	133,197,103,63,132,148	circRNA	RASGRP3	NM_001349975	chr2:33706371-33736776|chr2:33747169-33748945	-0.935295	0.0400329	0.0486316
NM_001365635.28	chr3	56700287	56707753	-	6	125,162,92,73,93,146	circRNA	TASOR	NM_001365635	chr3:56697600-56700287|chr3:56707753-56716703	1.23466	0.0400362	0.0486316
NM_024817.12	chr15	71704025	71953073	+	2	137205	circRNA	THSD4	NM_024817	chr15:71549054-71704025|chr15:71953073-72020887	0.130195	0.0401856	0.0486316
NM_001136123.12	chr10	102683731	102690835	+	5	998,71,123,168,103	circRNA	SLF2	NM_001136123	chr10:102678198-102683731|chr10:102690835-102697158	-1.45155	0.0401916	0.0486316
NM_173569.19	chr7	138951078	138957186	+	3	71130119	circRNA	UBN2	NM_173569	chr7:138946487-138951078|chr7:138957186-138958042	1.63154	0.0401937	0.0486316
NM_001199327.1	chr1	74701785	74737392	+	4	109,86,98,111	circRNA	FPGT-TNNI3K	NM_001199327	chr1:74667094-74701785|chr1:74737392-74797133	0.543957	0.040277	0.0486316
NM_014709.82	chr2	61512009	61520685	-	3	83,201,87	circRNA	USP34	NM_014709	chr2:61510584-61512009|chr2:61520685-61522083	-1.29515	0.0402826	0.0486316
NM_030625.11	chr10	70411602	70446464	+	7	91,94,212,151,90,138,352	circRNA	TET1	NM_030625	chr10:70406762-70411602|chr10:70446464-70450564	0.531113	0.040331	0.0486316
NM_030623.3	chr2	228881121	228892259	-	4	3751,256,135,60	circRNA	SPHKAP	NM_030623	chr2:228860410-228881121|chr2:228892259-228973547	-0.837392	0.0404041	0.0486316
NM_003074.26	chr3	47703823	47755980	-	13	259,60,114,154,114,72,122,38,60,125,122,126,76	circRNA	SMARCC1	NM_003074	chr3:47702945-47703823|chr3:47755980-47762155	-0.361952	0.0406686	0.0486316
NM_173500.23	chr15	43120125	43132631	-	3	105,141,74	circRNA	TTBK2	NM_173500	chr15:43109295-43120125|chr15:43132631-43164808	0.832411	0.0406808	0.0486316
NM_006437.6	chr13	25051838	25067871	-	7	157,184,96,138,161,174,138	circRNA	PARP4	NM_006437	chr13:25049734-25051838|chr13:25067871-25068710	-1.11035	0.0407119	0.0486316
NM_001145269	chr7	102398300	102401858	+	2	93139	circRNA	FAM185A	NM_001145269	chr7:102389864-102398300|chr7:102401858-102412855	1.87612	0.0408452	0.0486316
NM_024894.13	chr2	10799297	10808849	-	4	79,86,61,66	circRNA	NOL10	NM_024894	chr2:10798017-10799297|chr2:10808849-10811679	1.37373	0.0409201	0.0486316
NM_015028.1	chr3	170786636	170819422	-	9	1.50101e+26	circRNA	TNIK	NM_015028	chr3:170784524-170786636|chr3:170819422-170824971	-0.589943	0.0410578	0.0486316
NM_032012.19	chr9	111812562	111826847	-	5	146,123,132,99,91	circRNA	TMEM245	NM_032012	chr9:111800397-111812562|chr9:111826847-111835635	-1.19519	0.0412158	0.0486316
NM_030623.1	chr2	228881121	228884872	-	1	3751	circRNA	SPHKAP	NM_030623	chr2:228860410-228881121|chr2:228884872-228886426	0.44665	0.0412184	0.0486316
NM_032236	chr1	22007300	22021714	-	4	27,49,126,156	circRNA	USP48	NM_032236	chr1:22005932-22007300|chr1:22021714-22027990	1.06359	0.04123	0.0486316
NM_001101417	chr7	16255690	16298637	-	3	132,93,93	circRNA	CRPPA	NM_001101417	chr7:16131424-16255690|chr7:16298637-16317753	-0.368856	0.0414946	0.0486316
NR_033698.4	chr8	42927323	42932507	+	2	127149	circRNA	FNTA	NR_033698	chr8:42924802-42927323|chr8:42932507-42938260	1.58935	0.0415552	0.0486316
NM_007318	chr14	73614502	73614802	+	2	82128	circRNA	PSEN1	NM_007318	chr14:73603291-73614502|chr14:73614802-73637504	2.99488	0.0415563	0.0486316
NM_006788.5	chr18	9524591	9525849	+	2	162132	circRNA	RALBP1	NM_006788	chr18:9522507-9524591|chr18:9525849-9530831	2.77085	0.0417058	0.0486316
NM_001330640.24	chr9	19290701	19300329	+	5	173,239,67,59,145	circRNA	DENND4C	NM_001330640	chr9:19288663-19290701|chr9:19300329-19305349	-0.987751	0.0417621	0.0486316
NM_001042683	chr6	146240483	146254314	-	9	144,226,63,174,143,108,93,89,122	circRNA	SHPRH	NM_001042683	chr6:146239368-146240483|chr6:146254314-146256042	1.49389	0.0417732	0.0486316
NM_004555.21	chr16	68224670	68248335	+	2	1008104	circRNA	NFATC3	NM_004555	chr16:68217269-68224670|chr16:68248335-68260252	0.813652	0.0418958	0.0486316
NM_001256850.387	chr2	179527692	179587664	-	81	90,78,81,297,75,69,78,96,75,75,297,84,84,84,78,84,162,78,93,75,78,207,81,84,84,84,84,78,81,114,102,84,84,81,84,84,84,81,87,78,78,63,405,48,72,84,60,27,78,210,261,268,90,184,286,93,288,291,288,288,279,279,279,288,279,282,279,282,288,288,279,279,279,288,279,282,279,282,288,288,279	circRNA	TTN	NM_001256850	chr2:179523982-179527692|chr2:179587664-179587772	-0.532192	0.0419377	0.0486316
NM_001366319.10	chr6	168271065	168290006	+	5	113164161158112	circRNA	AFDN	NM_001366319	chr6:168265426-168271065|chr6:168290006-168291541	0.918582	0.0419538	0.0486316
NM_001282707.4	chr2	10931920	10933328	-	2	131107	circRNA	PDIA6	NM_001282707	chr2:10930959-10931920|chr2:10933328-10937206	2.44226	0.0419628	0.0486316
NM_001252641.4	chr19	30476129	30503438	+	8	79,136,92,58,169,349,143,247	circRNA	URI1	NM_001252641	chr19:30462134-30476129|chr19:30503438-30506442	1.1368	0.0420491	0.0486316
NM_001351361.8	chr12	107236366	107237725	+	2	229,96	circRNA	RIC8B	NM_001351361	chr12:107219598-107236366|chr12:107237725-107245227	2.76567	0.0420964	0.0486316
NM_002836.7	chr20	2944917	2945848	+	2	79342	circRNA	PTPRA	NM_002836	chr20:2928670-2944917|chr20:2945848-2955860	2.82705	0.0421225	0.0486316
NM_173611	chr15	38757469	38766499	+	4	135,179,81,117	circRNA	FAM98B	NM_173611	chr15:38756378-38757469|chr15:38766499-38773492	-1.18805	0.0421497	0.0486316
NM_032410.26	chr8	42805530	42823357	+	6	68,63,84,164,141,202	circRNA	HOOK3	NM_032410	chr8:42798588-42805530|chr8:42823357-42828431	-0.616687	0.0423006	0.0486316
NM_001284278.6	chr22	28290542	28293880	-	4	84,75,8,92	circRNA	PITPNB	NM_001284278	chr22:28269803-28290542|chr22:28293880-28306951	1.85054	0.0423415	0.0486316
NM_015548.36	chr6	56416981	56438685	-	11	1472,496,200,130,242,63,127,157,167,318,209	circRNA	DST	NM_015548	chr6:56401738-56416981|chr6:56438685-56443611	0.80635	0.0423902	0.0486316
NM_001193466.5	chr17	44127898	44172067	-	5	172196119102142	circRNA	KANSL1	NM_001193466	chr17:44117250-44127898|chr17:44172067-44248220	0.703175	0.0424874	0.0486316
NM_001244959.5	chr9	85950430	85987870	-	4	124,98,79,43	circRNA	FRMD3	NM_001244959	chr9:85928662-85950430|chr9:85987870-86004518	-0.595994	0.0426261	0.0486316
NM_001286124.3	chr1	220771672	220792097	+	6	49,66,71,57,237,120	circRNA	MARK1	NM_001286124	chr1:220754460-220771672|chr1:220792097-220804376	0.750354	0.0426998	0.0486316
NM_018963.90	chr21	40650668	40670508	-	6	71,101,222,161,99,151	circRNA	BRWD1	NM_018963	chr21:40649277-40650668|chr21:40670508-40684766	-0.80763	0.0427411	0.0486316
NM_014023.16	chr10	1130342	1142186	+	4	136,72,45,77	circRNA	WDR37	NM_014023	chr10:1126416-1130342|chr10:1142186-1149541	1.15516	0.0427945	0.0486316
NM_001008660.25	chr11	85707868	85742653	-	11	104,137,124,86,42,107,112,94,103,76,143	circRNA	PICALM	NM_001008660	chr11:85695016-85707868|chr11:85742653-85779692	-0.522348	0.042904	0.0486316
NM_000719.7	chr12	2558141	2622150	+	6	1.4014e+17	circRNA	CACNA1C	NM_000719	chr12:2229596-2558141|chr12:2622150-2659108	0.835756	0.0429767	0.0486316
NM_080282.4	chr17	67151159	67152066	-	2	118121	circRNA	ABCA10	NM_080282	chr17:67150467-67151159|chr17:67152066-67152972	2.9444	0.0430158	0.0486316
NM_153251.2	chr13	21955572	21975824	-	6	113,90,127,133,121,33	circRNA	ZDHHC20	NM_153251	chr13:21950794-21955572|chr13:21975824-21976935	-0.701301	0.0430771	0.0486316
NM_001363705.9	chr6	42582808	42600642	+	5	108,89,99,164,100	circRNA	UBR2	NM_001363705	chr6:42580029-42582808|chr6:42600642-42603155	-0.841231	0.0431597	0.0486316
NM_001256135.6	chr20	47682728	47689234	+	6	102,146,91,108,93,130	circRNA	CSE1L	NM_001256135	chr20:47679881-47682728|chr20:47689234-47691321	-1.1867	0.0433096	0.0486316
NM_002269.15	chr6	117037381	117045538	+	3	100,164,79	circRNA	KPNA5	NM_002269	chr6:117026323-117037381|chr6:117045538-117046913	-1.2449	0.0434273	0.0486316
NM_006901.75	chr15	72338064	72338975	-	1	911	circRNA	MYO9A	NM_006901	chr15:72324929-72338064|chr15:72338975-72410020	2.75479	0.0434682	0.0486316
NM_016290.1	chr5	176370335	176378578	-	2	154104	circRNA	UIMC1	NM_016290	chr5:176338390-176370335|chr5:176378578-176382959	1.59492	0.0435114	0.0486316
NM_001077653.2	chr7	35271115	35289815	-	5	77159109165253	circRNA	TBX20	NM_001077653	chr7:35244194-35271115|chr7:35289815-35293104	1.13395	0.0437083	0.0486316
NM_001128179	chr2	110919179	110920709	-	2	95,85	circRNA	NPHP1	NM_001128179	chr2:110917832-110919179|chr2:110920709-110922264	0.945025	0.0437798	0.0486316
NM_000297.4	chr4	88957371	88973310	+	5	134251225229168	circRNA	PKD2	NM_000297	chr4:88940723-88957371|chr4:88973310-88977237	-1.26641	0.0437958	0.0486316
NM_001243137.20	chr15	85641178	85661070	+	9	89,52,43,78,71,165,49,136,199	circRNA	PDE8A	NM_001243137	chr15:85634412-85641178|chr15:85661070-85664027	-0.75773	0.0438102	0.0486316
NM_001286715.13	chr9	88200377	88248289	-	10	132,130,181,154,145,88,149,87,84,713	circRNA	AGTPBP1	NM_001286715	chr9:88194011-88200377|chr9:88248289-88257741	-0.852815	0.0439057	0.0486503
NM_001134364.19	chr3	47960208	47969840	-	3	123114123	circRNA	MAP4	NM_001134364	chr3:47958664-47960208|chr3:47969840-48019354	-1.291	0.0440821	0.0487463
NM_001321781	chr2	62227835	62228117	+	1	282	circRNA	COMMD1	NM_001321781	chr2:62115977-62227835|chr2:62228117-62362965	3.52509	0.0444124	0.0489553
NM_176814.1	chr7	127013395	127026209	-	3	1693,144,96	circRNA	ZNF800	NM_176814	chr7:127011868-127013395|chr7:127026209-127031550	-0.916265	0.0444923	0.0489553
NM_198920	chr6	83667030	83748204	-	5	139,164,109,70,70	circRNA	UBE3D	NM_198920	chr6:83602761-83667030|chr6:83748204-83754146	-0.440005	0.0445167	0.0489553
NM_001429.23	chr22	41531816	41536261	+	3	94138118	circRNA	EP300	NM_001429	chr22:41527637-41531816|chr22:41536261-41537051	1.98381	0.0446618	0.0489627
NM_001035.119	chr1	237550580	237620035	+	8	100,97,75,157,165,122,184,136	circRNA	RYR2	NM_001035	chr1:237540735-237550580|chr1:237620035-237632391	0.691786	0.0448556	0.0489627
NM_001284222.4	chr8	28013458	28019595	+	4	91,66,228,82	circRNA	ELP3	NM_001284222	chr8:27995408-28013458|chr8:28019595-28047165	-1.9169	0.0449474	0.0489627
NM_001193466.13	chr17	44248220	44249598	-	1	1378	circRNA	KANSL1	NM_001193466	chr17:44172067-44248220|chr17:44249598-44269784	0.507708	0.044962	0.0489627
NM_170601	chr11	124517260	124518071	-	2	134110	circRNA	SIAE	NM_170601	chr11:124509763-124517260|chr11:124518071-124519514	2.60917	0.0449986	0.0489627
NM_001301043	chr11	115080293	115111140	-	7	8.41731e+19	circRNA	CADM1	NM_001301043	chr11:115069158-115080293|chr11:115111140-115374988	-0.61952	0.0451272	0.0489627
NM_152334.12	chr15	102244061	102255166	-	5	79,65,118,122,124	circRNA	TARSL2	NM_152334	chr15:102242588-102244061|chr15:102255166-102261328	-0.974944	0.0451344	0.0489627
NM_001130047.1	chr11	120916382	120924441	+	3	150140182	circRNA	TBCEL	NM_001130047	chr11:120894863-120916382|chr11:120924441-120925760	-1.08336	0.045268	0.0489627
NM_001308097.1	chr14	31066625	31077275	+	6	1.07117e+17	circRNA	G2E3	NM_001308097	chr14:31062845-31066625|chr14:31077275-31081412	-1.10701	0.0452814	0.0489627
NR_027467.1	chr2	110673528	110674233	+	2	121150	circRNA	LIMS3	NR_027467	chr2:110672054-110673528|chr2:110674233-110677065	2.30098	0.0454667	0.0490005
NM_001319943.20	chr5	102309819	102345570	+	8	321,54,130,117,73,211,201,116	circRNA	PAM	NM_001319943	chr5:102296933-102309819|chr5:102345570-102353037	0.660157	0.0454931	0.0490005
NM_001278185.26	chr10	69748419	69804320	-	12	173,190,112,60,125,77,161,131,92,222,77,160	circRNA	HERC4	NM_001278185	chr10:69726559-69748419|chr10:69804320-69832639	-0.653943	0.0456232	0.0490005
NM_001160372.4	chr8	140998933	141263028	-	4	111143125153	circRNA	TRAPPC9	NM_001160372	chr8:140922544-140998933|chr8:141263028-141285756	0.179903	0.0456514	0.0490005
NM_183061.9	chr3	111936288	111999630	-	13	120,98,126,167,82,175,144,103,162,129,166,129,101	circRNA	SLC9C1	NM_183061	chr3:111927220-111936288|chr3:111999630-112005550	-0.762544	0.0461762	0.0491067
NM_001035.126	chr1	237550580	237693810	+	17	100,97,75,157,165,122,184,136,96,119,134,242,193,217,105,104,84	circRNA	RYR2	NM_001035	chr1:237540735-237550580|chr1:237693810-237711730	0.572163	0.0462536	0.0491067
NM_001130523.7	chr1	115267841	115280693	-	11	113,176,108,165,141,213,126,129,82,98,110	circRNA	CSDE1	NM_001130523	chr1:115266623-115267841|chr1:115280693-115282312	1.29658	0.0462883	0.0491067
NR_002833.21	chr7	35161118	35184702	-	6	102,81,60,87,78,100	circRNA	DPY19L2P1	NR_002833	chr7:35159332-35161118|chr7:35184702-35187402	-0.806921	0.0463142	0.0491067
NM_006045.9	chr20	50290691	50307358	-	4	161,77,76,81	circRNA	ATP9A	NM_006045	chr20:50287796-50290691|chr20:50307358-50310546	0.969796	0.0463822	0.0491067
NM_001037328.7	chr20	47768118	47790806	-	3	166,139,75	circRNA	STAU1	NM_001037328	chr20:47752468-47768118|chr20:47790806-47795658	-0.565736	0.0464231	0.0491067
NM_001193489.18	chr15	49319561	49329966	-	6	116,25,230,136,325,179	circRNA	SECISBP2L	NM_001193489	chr15:49311749-49319561|chr15:49329966-49338472	0.937588	0.0465231	0.0491067
NM_007190.6	chr10	121657938	121680496	+	11	533,211,194,90,121,90,142,209,119,153,96	circRNA	SEC23IP	NM_007190	chr10:121652457-121657938|chr10:121680496-121685547	-0.597133	0.0467345	0.0491067
NM_032012.29	chr9	111819470	111826847	-	3	132,99,91	circRNA	TMEM245	NM_032012	chr9:111812972-111819470|chr9:111826847-111835635	-1.60924	0.046744	0.0491067
NM_007124.88	chr6	145103057	145124283	+	5	202,86,158,167,112	circRNA	UTRN	NM_007124	chr6:145095500-145103057|chr6:145124283-145142017	-0.824378	0.046906	0.0491067
NM_001242924.3	chr14	74358729	74376133	+	8	182,136,51,219,192,151,182,90	circRNA	ZNF410	NM_001242924	chr14:74353618-74358729|chr14:74376133-74387682	0.986212	0.0469201	0.0491067
NM_001077207.34	chr4	83787960	83788469	-	2	153162	circRNA	SEC31A	NM_001077207	chr4:83785751-83787960|chr4:83788469-83791477	2.62287	0.0469951	0.0491067
NM_032142.16	chr18	12999419	13073184	+	29	168,126,176,53,121,149,136,125,340,144,65,210,127,131,823,127,172,919,149,231,126,144,64,140,93,119,174,91,177	circRNA	CEP192	NM_032142	chr18:12991436-12999419|chr18:13073184-13087015	0.701308	0.0470397	0.0491067
NM_001145152.2	chr8	17125766	17143936	+	9	115,101,226,71,128,59,69,144,81	circRNA	VPS37A	NM_001145152	chr8:17104878-17125766|chr8:17143936-17152495	1.16123	0.0470994	0.0491067
NM_001080449.14	chr10	70218860	70229920	-	4	132146184183	circRNA	DNA2	NM_001080449	chr10:70210004-70218860|chr10:70229920-70231547	-1.2789	0.0471125	0.0491067
NM_004654.17	chrY	14832521	14851563	+	9	149,80,113,219,116,252,139,153,105	circRNA	USP9Y	NM_004654	chrY:14821476-14832521|chrY:14851563-14869121	1.35407	0.0471899	0.0491067
NM_001001894.25	chr21	38480691	38536517	+	22	55,163,46,124,64,61,85,135,81,113,121,123,102,93,65,137,327,252,47,57,74,165	circRNA	TTC3	NM_001001894	chr21:38468943-38480691|chr21:38536517-38537851	-0.77232	0.0472391	0.0491067
NM_001278470.1	chr12	62877949	62895478	+	6	64,128,132,130,98,126	circRNA	MON2	NM_001278470	chr12:62861098-62877949|chr12:62895478-62902065	-1.03627	0.0472608	0.0491067
NM_001365635.23	chr3	56694758	56707753	-	10	104,104,106,32,125,162,92,73,93,146	circRNA	TASOR	NM_001365635	chr3:56683085-56694758|chr3:56707753-56716703	0.531707	0.0473764	0.0491441
NM_001366221.34	chr3	196863412	196876667	-	5	137,170,125,51,54	circRNA	DLG1	NM_001366221	chr3:196857542-196863412|chr3:196876667-196888510	1.03388	0.0475911	0.0492746
NM_001164097	chr5	82832825	82838087	+	1	5262	circRNA	VCAN	NM_001164097	chr5:82808215-82832825|chr5:82838087-82841355	-1.5095	0.0479796	0.0495087
NM_001352917.5	chr2	20482707	20527139	-	11	285,144,139,143,126,94,271,170,188,109,69	circRNA	PUM2	NM_001352917	chr2:20478580-20482707|chr2:20527139-20550570	-0.513644	0.048058	0.0495087
NM_032142.15	chr18	12999419	13069855	+	26	168,126,176,53,121,149,136,125,340,144,65,210,127,131,823,127,172,919,149,231,126,144,64,140,93,119	circRNA	CEP192	NM_032142	chr18:12991436-12999419|chr18:13069855-13071037	-0.553694	0.0480662	0.0495087
NM_001160308.2	chr13	50025688	50042096	+	4	357,126,66,97	circRNA	SETDB2	NM_001160308	chr13:50018993-50025688|chr13:50042096-50050611	1.24067	0.0483978	0.0497505
NM_002439.27	chr5	80071512	80109560	+	5	65117108112158	circRNA	MSH3	NM_002439	chr5:80064822-80071512|chr5:80109560-80149948	0.641944	0.0485674	0.0497505
NM_001031812.4	chr5	122881110	122911657	+	5	425,41,70,149,235	circRNA	CSNK1G3	NM_001031812	chr5:122848264-122881110|chr5:122911657-122923761	-0.857558	0.0485761	0.0497505
NM_022750	chr7	139734034	139757834	-	7	9.71422e+19	circRNA	PARP12	NM_022750	chr7:139728488-139734034|chr7:139757834-139762321	-0.584862	0.0486862	0.0497505
NM_000719.32	chr12	2666116	2721179	+	19	27,161,226,208,121,115,121,70,133,130,60,107,88,108,53,147,202,159,111	circRNA	CACNA1C	NM_000719	chr12:2659199-2666116|chr12:2721179-2743462	0.823421	0.0487317	0.0497505
NM_023073.92	chr5	37221425	37247847	-	14	165,81,209,770,150,250,183,104,157,107,233,120,136,128	circRNA	CPLANE1	NM_023073	chr5:37213834-37221425|chr5:37247847-37249346	-0.763825	0.048884	0.0498167
NM_015562.6	chr3	196094898	196129890	-	6	128,91,147,113,66,68	circRNA	UBXN7	NM_015562	chr3:196089558-196094898|chr3:196129890-196134116	0.695919	0.0490988	0.0498416
NM_001009921.58	chr3	184642649	184689540	+	11	120,57,83,85,99,90,47,148,90,43,104	circRNA	VPS8	NM_001009921	chr3:184637986-184642649|chr3:184689540-184700353	0.738842	0.049139	0.0498416
NM_001271723.4	chr5	147774276	147796767	+	11	191,134,164,166,138,138,94,131,171,143,211	circRNA	FBXO38	NM_001271723	chr5:147763602-147774276|chr5:147796767-147803560	1.06103	0.049164	0.0498416
NM_006738.64	chr15	86212952	86253876	+	6	109,55,133,175,68,67	circRNA	AKAP13	NM_006738	chr15:86207986-86212952|chr15:86253876-86259018	-0.822519	0.0494048	0.0498504
NM_002858.26	chr1	94955280	94965170	+	7	92,73,64,78,66,90,120	circRNA	ABCD3	NM_002858	chr1:94953539-94955280|chr1:94965170-94972093	1.33182	0.0494895	0.0498504
NM_001184786.4	chr10	34558584	34573173	-	2	243111	circRNA	PARD3	NM_001184786	chr10:34420511-34558584|chr10:34573173-34606034	1.28913	0.0496435	0.0498504
NM_012287.17	chr3	195047613	195066046	-	5	75,96,45,184,59	circRNA	ACAP2	NM_012287	chr3:195041542-195047613|chr3:195066046-195101737	-0.909094	0.0496515	0.0498504
NM_001136029.1	chr22	32154531	32164849	+	5	88,47,86,84,50	circRNA	DEPDC5	NM_001136029	chr22:32150965-32154531|chr22:32164849-32174084	1.18326	0.0496569	0.0498504
NM_001130523.16	chr1	115276352	115280693	-	5	126,129,82,98,110	circRNA	CSDE1	NM_001130523	chr1:115275437-115276352|chr1:115280693-115282312	1.66021	0.0496761	0.0498504
NM_001164160.50	chr11	68334481	68377491	+	15	153,150,65,116,86,87,98,55,131,122,154,107,151,18,120	circRNA	PPP6R3	NM_001164160	chr11:68331900-68334481|chr11:68377491-68380533	-0.547382	0.0498638	0.04987
NM_001199327.19	chr1	74797133	74836076	+	12	99,139,145,105,95,150,87,57,93,58,195,105	circRNA	FPGT-TNNI3K	NM_001199327	chr1:74737392-74797133|chr1:74836076-74901763	1.04038	0.0498693	0.04987

## Sheet: IHD+T2DM vs IHD
isoform	chrom	start	end	strand	exonCount	exonSizes	circType	geneName	isoformName	flankIntron	logFC	P.Value	Adj.pvalue.fdr
NM_001007098	chr1	53407467	53427301	+	4	58,72,65,127	circRNA	SCP2	NM_001007098	chr1:53393137-53407467|chr1:53427301-53440440	1.73117	0.000226075	0.0486241
NM_001007122.3	chr15	83433917	83434783	-	2	133134	circRNA	FSD2	NM_001007122	chr15:83431030-83433917|chr15:83434783-83437631	-4.69727	0.000229366	0.0486241
NM_001024383.3	chr12	78334098	78452895	+	11	118,53,73,184,69,140,1027,116,109,384,120	circRNA	NAV3	NM_001024383	chr12:78225484-78334098|chr12:78452895-78510551	-0.442829	0.000393491	0.0486241
NM_001006617.8	chr9	128419929	128434922	-	3	149,90,328	circRNA	MAPKAP1	NM_001006617	chr9:128348006-128419929|chr9:128434922-128469249	2.02949	0.000680961	0.0486241
NM_001330178	chr10	124151818	124152857	+	2	70161	circRNA	PLEKHA1	NM_001330178	chr10:124134322-124151818|chr10:124152857-124157433	4.20348	0.000819537	0.0486241
NM_032012.29	chr9	111819470	111826847	-	3	132,99,91	circRNA	TMEM245	NM_032012	chr9:111812972-111819470|chr9:111826847-111835635	-2.41808	0.00105601	0.0486241
NM_001300743.21	chr16	19656207	19663412	+	3	64,99,115	circRNA	VPS35L	NM_001300743	chr16:19653798-19656207|chr16:19663412-19680481	2.53691	0.00111677	0.0486241
NM_004872.3	chr1	54506428	54513045	-	5	82,82,153,95,106	circRNA	TMEM59	NM_004872	chr1:54502391-54506428|chr1:54513045-54518672	-2.57104	0.00131422	0.0486241
NM_001164160.62	chr11	68358127	68370960	+	6	5.51311e+16	circRNA	PPP6R3	NM_001164160	chr11:68355492-68358127|chr11:68370960-68377078	-1.55645	0.00144134	0.0486241
NM_017919.2	chr9	102722198	102722437	+	2	116,51	circRNA	STX17	NM_017919	chr9:102713567-102722198|chr9:102722437-102729934	2.02679	0.00151631	0.0486241
NM_001369506	chr6	149663820	149691235	+	2	149191	circRNA	TAB2	NM_001369506	chr6:149639151-149663820|chr6:149691235-149699153	-1.26911	0.00171383	0.0486241
NM_001244676.2	chr2	88482217	88482592	+	2	149126	circRNA	THNSL2	NM_001244676	chr2:88478532-88482217|chr2:88482592-88485069	-4.77676	0.00190294	0.0486241
NM_001271012	chr11	128628009	128651918	+	2	212,66	circRNA	FLI1	NM_001271012	chr11:128556596-128628009|chr11:128651918-128675260	1.56231	0.00195933	0.0486241
NM_002265.6	chr17	45741524	45752148	+	8	111,102,225,192,131,148,72,145	circRNA	KPNB1	NM_002265	chr17:45740544-45741524|chr17:45752148-45753774	-1.72076	0.00219105	0.0486241
NM_032410.34	chr8	42812236	42819617	+	3	63,84,164	circRNA	HOOK3	NM_032410	chr8:42805598-42812236|chr8:42819617-42821615	2.60376	0.00221085	0.0486241
NM_020808.3	chr1	232551239	232596907	-	10	132,220,154,225,389,104,101,84,258,275	circRNA	SIPA1L2	NM_020808	chr1:232539924-232551239|chr1:232596907-232600585	0.949916	0.00221258	0.0486241
NM_001330320.1	chr17	46189392	46190763	+	3	81,87,101	circRNA	SNX11	NM_001330320	chr17:46185200-46189392|chr17:46190763-46196065	3.65972	0.00252189	0.0486241
NM_201593.18	chr10	18816516	18825125	+	3	110,152,96	circRNA	CACNB2	NM_201593	chr10:18807897-18816516|chr10:18825125-18827108	2.12006	0.00266102	0.0486241
NM_001300866.1	chr6	76022112	76024918	-	1	2806	circRNA	FILIP1	NM_001300866	chr6:76018613-76022112|chr6:76024918-76063254	-2.95872	0.00274254	0.0486241
NM_001011513.13	chr4	95561426	95578698	+	3	175181121	circRNA	PDLIM5	NM_001011513	chr4:95539342-95561426|chr4:95578698-95583572	-1.8525	0.00304047	0.0486241
NM_001134438	chr3	111632165	111651244	+	4	384144138129	circRNA	PHLDB2	NM_001134438	chr3:111604259-111632165|chr3:111651244-111658321	-1.55674	0.00309792	0.0486241
NM_001352710.88	chr8	141856358	141935848	-	6	63,80,88,167,227,89	circRNA	PTK2	NM_001352710	chr8:141840625-141856358|chr8:141935848-142010978	-0.449798	0.00330213	0.0486241
NM_001278604.1	chr4	128995614	129003460	+	4	59,60,175,141	circRNA	LARP1B	NM_001278604	chr4:128982556-128995614|chr4:129003460-129012155	1.97939	0.00346147	0.0486241
NM_001256850.474	chr2	179538359	179587664	-	75	78,96,75,75,297,84,84,84,78,84,162,78,93,75,78,207,81,84,84,84,84,78,81,114,102,84,84,81,84,84,84,81,87,78,78,63,405,48,72,84,60,27,78,210,261,268,90,184,286,93,288,291,288,288,279,279,279,288,279,282,279,282,288,288,279,279,279,288,279,282,279,282,288,288,279	circRNA	TTN	NM_001256850	chr2:179537430-179538359|chr2:179587664-179587772	-0.707455	0.00360548	0.0486241
NM_001130976.12	chr2	71788881	71791343	+	2	193156	circRNA	DYSF	NM_001130976	chr2:71783201-71788881|chr2:71791343-71795080	3.02149	0.00372275	0.0486241
NM_001329858.9	chr2	160194077	160245996	-	12	206,161,156,274,650,145,63,244,75,215,255,141	circRNA	BAZ2B	NM_001329858	chr2:160193588-160194077|chr2:160245996-160252279	-0.952149	0.00375625	0.0486241
NM_001292003.4	chr4	88104354	88116842	-	3	187549367	circRNA	KLHL8	NM_001292003	chr4:88099772-88104354|chr4:88116842-88141186	1.85707	0.00405253	0.0486241
NM_002553.11	chr7	103828698	103844682	-	5	131,112,75,201,93	circRNA	ORC5	NM_002553	chr7:103824619-103828698|chr7:103844682-103848280	1.71569	0.00434761	0.0486241
NM_001286715.6	chr9	88190229	88261333	-	14	161,177,132,130,181,154,145,88,149,87,84,713,117,98	circRNA	AGTPBP1	NM_001286715	chr9:88162201-88190229|chr9:88261333-88270057	-1.03704	0.00447757	0.0486241
NM_144651.58	chr8	52359563	52370227	-	4	159117267170	circRNA	PXDNL	NM_144651	chr8:52339318-52359563|chr8:52370227-52384746	-2.23596	0.00451835	0.0486241
NM_030581.22	chr16	74972047	74985441	-	5	117,89,38,81,86	circRNA	WDR59	NM_030581	chr16:74957901-74972047|chr16:74985441-74990372	1.32408	0.00474889	0.0486241
NM_001184965.1	chrX	117512381	117532433	+	7	34,75,640,131,96,137,84	circRNA	WDR44	NM_001184965	chrX:117480543-117512381|chrX:117532433-117538300	-0.873557	0.00488482	0.0486241
NR_146190.2	chr7	76739254	76742800	-	2	139,93	circRNA	FAM185BP	NR_146190	chr7:76728268-76739254|chr7:76742800-76748833	-2.32334	0.00494406	0.0486241
NM_014967.1	chr15	31200320	31206294	+	3	141202234	circRNA	FAN1	NM_014967	chr15:31198100-31200320|chr15:31206294-31210366	-1.58055	0.00529114	0.0486241
NM_001370298.26	chr12	32772631	32786623	+	5	173,31,93,126,141	circRNA	FGD4	NM_001370298	chr12:32764217-32772631|chr12:32786623-32791588	-1.59222	0.00554273	0.0486241
NM_178140.1	chr5	31983260	31983762	+	1	502	circRNA	PDZD2	NM_178140	chr5:31799831-31983260|chr5:31983762-31995681	4.32524	0.00567255	0.0486241
NM_001366278.3	chr1	33097427	33100393	-	4	53,83,122,25	circRNA	ZBTB8OS	NM_001366278	chr1:33093145-33097427|chr1:33100393-33116033	-2.25279	0.0059093	0.0486241
NM_170606.38	chr7	151891093	151896544	-	5	120,33,129,105,181	circRNA	KMT2C	NM_170606	chr7:151884932-151891093|chr7:151896544-151900018	-1.68279	0.00606889	0.0486241
NM_001366177.47	chr1	155408117	155452240	-	3	7421024564	circRNA	ASH1L	NM_001366177	chr1:155385714-155408117|chr1:155452240-155490890	-0.914056	0.0062446	0.0486241
NM_001145901	chr19	39408363	39409453	-	5	110,88,46,109,48	circRNA	SARS2	NM_001145901	chr19:39406954-39408363|chr19:39409453-39410401	-3.09976	0.00629124	0.0486241
NM_006738.43	chr15	86198647	86236682	+	7	371,66,193,109,55,133,175	circRNA	AKAP13	NM_006738	chr15:86189185-86198647|chr15:86236682-86251249	-1.2463	0.00633341	0.0486241
NM_001085487.13	chr1	59137541	59160879	-	11	89,78,104,131,761,99,79,24,78,71,79	circRNA	MYSM1	NM_001085487	chr1:59134710-59137541|chr1:59160879-59165656	-1.30204	0.00636024	0.0486241
NM_004268.7	chr11	93523739	93535138	+	7	220,137,85,153,131,185,138	circRNA	MED17	NM_004268	chr11:93521333-93523739|chr11:93535138-93540683	-1.38391	0.00649128	0.0486241
NM_001177599.4	chr3	67546221	67559327	-	3	143,162,97	circRNA	SUCLG2	NM_001177599	chr3:67451275-67546221|chr3:67559327-67568670	1.74704	0.0065017	0.0486241
NM_001178083.1	chr11	44129232	44135851	+	3	566,90,117	circRNA	EXT2	NM_001178083	chr11:44117402-44129232|chr11:44135851-44146338	-1.73061	0.00654203	0.0486241
NM_004349.2	chr8	93017343	93029591	-	4	182,90,242,138	circRNA	RUNX1T1	NM_004349	chr8:93004117-93017343|chr8:93029591-93074773	-1.73171	0.00676284	0.0486241
NM_024831.3	chr8	56695306	56717595	+	9	65,173,823,118,87,175,307,150,144	circRNA	TGS1	NM_024831	chr8:56686278-56695306|chr8:56717595-56723439	-0.986822	0.00677382	0.0486241
NM_004272.3	chr5	78692645	78752841	-	7	81,111,157,140,93,132,157	circRNA	HOMER1	NM_004272	chr5:78672020-78692645|chr5:78752841-78808592	-0.954201	0.00680968	0.0486241
NM_001370093.8	chr19	5039846	5047680	+	3	176115194	circRNA	KDM4B	NM_001370093	chr19:5033042-5039846|chr19:5047680-5071020	1.95727	0.00698169	0.0486241
NM_001278185.26	chr10	69748419	69804320	-	12	173,190,112,60,125,77,161,131,92,222,77,160	circRNA	HERC4	NM_001278185	chr10:69726559-69748419|chr10:69804320-69832639	-0.716229	0.00710889	0.0486241
NM_002270.9	chr5	72157634	72189530	+	14	107,134,82,123,119,61,169,153,226,172,87,108,159,88	circRNA	TNPO1	NM_002270	chr5:72151750-72157634|chr5:72189530-72192284	-0.939167	0.00734498	0.0486241
NM_001283043.45	chr14	36121010	36143915	-	9	69,111,109,59,126,129,156,99,194	circRNA	RALGAPA1	NM_001283043	chr14:36104804-36121010|chr14:36143915-36147155	-1.11557	0.0074028	0.0486241
NM_020925.10	chr1	65095037	65107652	+	4	127145217150	circRNA	CACHD1	NM_020925	chr1:65068595-65095037|chr1:65107652-65113483	1.98734	0.00791713	0.0486241
NM_001317061	chr6	3076997	3078169	+	2	224157	circRNA	RIPK1	NM_001317061	chr6:3074036-3076997|chr6:3078169-3081212	-3.64003	0.00808365	0.0486241
NM_001135021.2	chr2	85595808	85596953	+	2	69,92	circRNA	ELMOD3	NM_001135021	chr2:85590289-85595808|chr2:85596953-85598208	-3.14566	0.00808643	0.0486241
NM_001278470.1	chr12	62877949	62895478	+	6	64,128,132,130,98,126	circRNA	MON2	NM_001278470	chr12:62861098-62877949|chr12:62895478-62902065	-1.07842	0.00813549	0.0486241
NM_030958.6	chr8	70667658	70674110	-	2	218133	circRNA	SLCO5A1	NM_030958	chr8:70650439-70667658|chr8:70674110-70744001	2.13531	0.0081908	0.0486241
NM_015306.21	chr1	55589119	55600086	-	8	156,160,229,96,98,156,94,86	circRNA	USP24	NM_015306	chr1:55587179-55589119|chr1:55600086-55603187	1.3873	0.00829286	0.0486241
NM_001130926	chr15	100211527	100215663	+	3	132,220,60	circRNA	MEF2A	NM_001130926	chr15:100185969-100211527|chr15:100215663-100230445	2.12846	0.00871604	0.0486241
NM_001256850.454	chr2	179538359	179554623	-	29	78,96,75,75,297,84,84,84,78,84,162,78,93,75,78,207,81,84,84,84,84,78,81,114,102,84,84,81,84	circRNA	TTN	NM_001256850	chr2:179537430-179538359|chr2:179554623-179556742	-1.48832	0.0089138	0.0486241
NM_001290307.7	chr5	138145726	138163407	+	4	167120270204	circRNA	CTNNA1	NM_001290307	chr5:138119061-138145726|chr5:138163407-138221900	1.82278	0.00897422	0.0486241
NM_001281435.3	chr17	11958205	12016677	+	6	103,175,120,120,52,128	circRNA	MAP2K4	NM_001281435	chr17:11935615-11958205|chr17:12016677-12028610	0.809406	0.00915481	0.0486241
NM_000465.8	chr2	215617170	215657169	-	5	109,173,81,950,149	circRNA	BARD1	NM_000465	chr2:215610578-215617170|chr2:215657169-215661784	-0.823519	0.0095158	0.0486241
NR_003370	chr16	21809070	21812158	-	3	109185131	circRNA	RRN3P1	NR_003370	chr16:21808433-21809070|chr16:21812158-21813956	2.4481	0.00959332	0.0486241
NM_001256850.573	chr2	179543140	179584559	-	63	84,84,78,84,162,78,93,75,78,207,81,84,84,84,84,78,81,114,102,84,84,81,84,84,84,81,87,78,78,63,405,48,72,84,60,27,78,210,261,268,90,184,286,93,288,291,288,288,279,279,279,288,279,282,279,282,288,288,279,279,279,288,279	circRNA	TTN	NM_001256850	chr2:179542935-179543140|chr2:179584559-179584709	-0.75337	0.00997924	0.0486241
NM_032184.7	chr1	85647780	85656435	-	2	1103696	circRNA	SYDE2	NM_032184	chr1:85643955-85647780|chr1:85656435-85665934	-1.53494	0.0103551	0.0486241
NM_001317993.7	chr5	153409048	153414527	-	4	92,93,100,224	circRNA	FAM114A2	NM_001317993	chr5:153407843-153409048|chr5:153414527-153417947	1.85867	0.010436	0.0486241
NM_001300979	chr19	37203287	37203769	+	2	127,87	circRNA	ZNF567	NM_001300979	chr19:37185778-37203287|chr19:37203769-37209849	-3.43091	0.0106883	0.0486241
NM_001483.1	chr7	56049902	56052571	+	3	71,141,32	circRNA	NIPSNAP2	NM_001483	chr7:56049260-56049902|chr7:56052571-56062586	-2.46227	0.0110537	0.0486241
NM_001363705.9	chr6	42582808	42600642	+	5	108,89,99,164,100	circRNA	UBR2	NM_001363705	chr6:42580029-42582808|chr6:42600642-42603155	-1.17667	0.0110901	0.0486241
NM_003647.1	chr17	54921379	54925426	+	3	160120144	circRNA	DGKE	NM_003647	chr17:54912620-54921379|chr17:54925426-54926056	2.19277	0.0115132	0.0486241
NM_001163435.7	chr4	107092251	107133992	-	4	176,162,37,86	circRNA	TBCK	NM_001163435	chr4:107037535-107092251|chr4:107133992-107151519	-1.02947	0.0116164	0.0486241
NM_001352078.1	chr12	28408513	28460682	+	6	82,44,79,158,204,105	circRNA	CCDC91	NM_001352078	chr12:28343574-28408513|chr12:28460682-28515370	-1.1626	0.0116318	0.0486241
NM_153029.4	chr16	48587449	48596355	-	2	1311691	circRNA	N4BP1	NM_153029	chr16:48585393-48587449|chr16:48596355-48643685	-2.02879	0.0116878	0.0486241
NM_001330575.3	chr8	91029351	91049168	+	5	203,58,87,148,100	circRNA	DECR1	NM_001330575	chr8:91018505-91029351|chr8:91049168-91054955	-1.47128	0.0117684	0.0486241
NM_006336.3	chr9	131503050	131505024	-	4	116,120,42,216	circRNA	ZER1	NM_006336	chr9:131502398-131503050|chr9:131505024-131512894	2.33837	0.0119549	0.0486241
NM_000064.2	chr19	6702137	6702590	-	2	86109	circRNA	C3	NM_000064	chr19:6697805-6702137|chr19:6702590-6707086	3.6058	0.0122845	0.0486241
NM_020693.1	chr11	117647505	117651525	-	2	147318	circRNA	DSCAML1	NM_020693	chr11:117403237-117647505|chr11:117651525-117667748	1.75073	0.0123113	0.0486241
NM_001093.87	chr12	109696072	109696913	+	2	97136	circRNA	ACACB	NM_001093	chr12:109694041-109696072|chr12:109696913-109698284	2.76072	0.0123695	0.0486241
NM_138400.1	chr7	156758963	156759786	+	2	133132	circRNA	NOM1	NM_138400	chr7:156756720-156758963|chr7:156759786-156761780	2.92348	0.0123839	0.0486241
NM_001290049.16	chr4	76727638	76733528	+	4	87,99,108,216	circRNA	USO1	NM_001290049	chr4:76726456-76727638|chr4:76733528-76734358	1.71216	0.0124503	0.0486241
NM_001256850.274	chr2	179504425	179507044	-	5	90,63,90,75,81	circRNA	TTN	NM_001256850	chr2:179502146-179504425|chr2:179507044-179509274	2.10451	0.0126304	0.0486241
NM_001163636.13	chr7	74157787	74160750	+	4	72,184,59,75	circRNA	GTF2I	NM_001163636	chr7:74152445-74157787|chr7:74160750-74162351	2.15189	0.0127968	0.0486241
NM_016252.36	chr2	32639836	32641231	+	1	1395	circRNA	BIRC6	NM_016252	chr2:32631625-32639836|chr2:32641231-32654213	-2.63673	0.0129259	0.0486241
NM_014614.44	chr2	54122143	54128696	-	7	70,154,82,130,54,137,210	circRNA	PSME4	NM_014614	chr2:54120936-54122143|chr2:54128696-54131161	1.59857	0.0129605	0.0486241
NM_001113561	chr5	63621012	63626233	+	2	226126	circRNA	RNF180	NM_001113561	chr5:63513223-63621012|chr5:63626233-63665441	2.36837	0.0131338	0.0486241
NM_001040647	chr7	65592690	65599361	+	2	37,95	circRNA	CRCP	NM_001040647	chr7:65579957-65592690|chr7:65599361-65610429	1.48023	0.0132851	0.0486241
NM_004993.8	chr14	92555073	92563182	-	5	88,67,86,45,165	circRNA	ATXN3	NM_004993	chr14:92549602-92555073|chr14:92563182-92572872	1.48286	0.013393	0.0486241
NM_001168221.6	chr2	202410265	202440049	-	6	79,106,144,80,69,45	circRNA	C2CD6	NM_001168221	chr2:202402202-202410265|chr2:202440049-202446817	-1.38783	0.0135104	0.0486241
NM_001194937.2	chr1	151400298	151414681	-	6	1.92291e+17	circRNA	POGZ	NM_001194937	chr1:151397537-151400298|chr1:151414681-151431627	1.41845	0.0135618	0.0486241
NM_006348.18	chr7	107002477	107053077	-	4	78113166131	circRNA	COG5	NM_006348	chr7:106964966-107002477|chr7:107053077-107167681	-0.99531	0.0137068	0.0486241
NM_001080481.2	chr6	99887644	99913012	-	5	87,98,667,144,57	circRNA	USP45	NM_001080481	chr6:99885275-99887644|chr6:99913012-99914547	0.578354	0.0138403	0.0486241
NM_001172713.21	chr3	37327504	37337710	+	4	48,57,99,133	circRNA	GOLGA4	NM_001172713	chr3:37323763-37327504|chr3:37337710-37340323	1.52173	0.0138528	0.0486241
NM_001135694.1	chr8	42259305	42260979	+	2	228151	circRNA	VDAC3	NM_001135694	chr8:42257221-42259305|chr8:42260979-42262384	-2.96019	0.0138532	0.0486241
NM_016290.1	chr5	176370335	176378578	-	2	154104	circRNA	UIMC1	NM_016290	chr5:176338390-176370335|chr5:176378578-176382959	2.01495	0.0139012	0.0486241
NM_024605.54	chr4	148830882	148887990	+	7	46,66,75,88,59,106,160	circRNA	ARHGAP10	NM_024605	chr4:148827870-148830882|chr4:148887990-148944413	-0.754137	0.0139572	0.0486241
NM_001080541.4	chr15	41988272	41989221	+	1	949	circRNA	MGA	NM_001080541	chr15:41962156-41988272|chr15:41989221-41991060	2.18287	0.014064	0.0486241
NM_173566.10	chr22	32108068	32113277	-	1	5209	circRNA	PRR14L	NM_173566	chr22:32100712-32108068|chr22:32113277-32121523	1.64548	0.0141262	0.0486241
NM_001366519.5	chr14	35044961	35078948	-	8	87,40,76,106,96,124,122,105	circRNA	SNX6	NM_001366519	chr14:35037219-35044961|chr14:35078948-35099112	1.19964	0.0142374	0.0486241
NM_001270384.24	chr1	78324622	78329713	+	5	119,73,87,99,135	circRNA	MIGA1	NM_001270384	chr1:78309092-78324622|chr1:78329713-78332022	1.67718	0.0142766	0.0486241
NM_001105531.23	chr6	71242862	71248104	+	4	92,98,152,111	circRNA	FAM135A	NM_001105531	chr6:71238155-71242862|chr6:71248104-71266452	1.88446	0.0143513	0.0486241
NR_047659.6	chr2	214174782	214215369	+	4	119138108118	circRNA	SPAG16	NR_047659	chr2:214162081-214174782|chr2:214215369-214228799	0.976619	0.0145812	0.0486241
NM_006190.4	chr2	201784944	201802689	-	8	172,147,97,133,110,99,194,61	circRNA	ORC2	NM_006190	chr2:201778715-201784944|chr2:201802689-201805970	1.29132	0.0148205	0.0486241
NM_001142273.41	chr2	122204912	122216551	-	7	171,50,168,78,60,71,136	circRNA	CLASP1	NM_001142273	chr2:122202538-122204912|chr2:122216551-122217555	1.35135	0.0149333	0.0486241
NM_012430.2	chr3	122942405	122978436	+	4	164,195,116,66	circRNA	SEC22A	NM_012430	chr3:122928246-122942405|chr3:122978436-122990368	-0.903018	0.0149366	0.0486241
NM_001297755.23	chr4	84361015	84370114	-	5	146,99,98,73,179	circRNA	HELQ	NM_001297755	chr4:84358250-84361015|chr4:84370114-84374383	1.47186	0.0150547	0.0486241
NM_000553.14	chr8	30938382	30958471	+	10	430,81,81,145,76,68,109,69,83,107	circRNA	WRN	NM_000553	chr8:30933803-30938382|chr8:30958471-30969130	1.01268	0.0153029	0.0486241
NM_001286188.1	chr6	155095122	155114110	+	4	84,45,162,154	circRNA	SCAF8	NM_001286188	chr6:155055064-155095122|chr6:155114110-155116142	0.863807	0.0153155	0.0486241
NM_001142936.6	chr7	6472467	6476164	-	2	123172	circRNA	DAGLB	NM_001142936	chr7:6465745-6472467|chr7:6476164-6485583	2.11998	0.0157531	0.0486241
NM_017794.13	chr9	20715320	20823114	+	14	89,75,155,105,102,205,207,88,203,258,105,102,131,127	circRNA	FOCAD	NM_017794	chr9:20694563-20715320|chr9:20823114-20862576	0.726214	0.0159446	0.0486241
NM_001347004.7	chr15	43440952	43452992	+	5	125123156160114	circRNA	TMEM62	NM_001347004	chr15:43438832-43440952|chr15:43452992-43461790	1.31603	0.0163794	0.0486241
NM_001256422.8	chr4	84508407	84516113	+	4	75,90,94,116	circRNA	GPAT3	NM_001256422	chr4:84502985-84508407|chr4:84516113-84518010	-1.86455	0.0164573	0.0486241
NM_001145152.2	chr8	17125766	17143936	+	9	115,101,226,71,128,59,69,144,81	circRNA	VPS37A	NM_001145152	chr8:17104878-17125766|chr8:17143936-17152495	1.3757	0.0170072	0.0486241
NR_130744.1	chr12	2929251	2930958	+	5	140,149,98,54,101	circRNA	ITFG2	NR_130744	chr12:2927519-2929251|chr12:2930958-2931959	-2.79139	0.0170632	0.0486241
NM_001365660.4	chr4	17963525	17974508	-	3	130,80,66	circRNA	LCORL	NM_001365660	chr4:17910968-17963525|chr4:17974508-18023220	1.94797	0.0172307	0.0486241
NM_173515.18	chr6	154762425	154763424	-	2	88203	circRNA	CNKSR3	NM_173515	chr6:154754641-154762425|chr6:154763424-154771228	-2.22079	0.0172792	0.0486241
NM_006699.2	chr1	117944807	117963271	+	4	256,97,119,81	circRNA	MAN1A2	NM_006699	chr1:117911107-117944807|chr1:117963271-117984852	-1.4005	0.0172836	0.0486241
NM_001243515.6	chr1	216850417	216850833	-	1	416	circRNA	ESRRG	NM_001243515	chr1:216824431-216850417|chr1:216850833-216887857	-2.96891	0.0173162	0.0486241
NR_159808.4	chrX	38182105	38182777	-	2	93126	circRNA	RPGR	NR_159808	chrX:38180342-38182105|chrX:38182777-38185025	-2.41772	0.0173556	0.0486241
NM_001199849.5	chr1	155686796	155695810	+	4	123,102,109,93	circRNA	DAP3	NM_001199849	chr1:155679615-155686796|chr1:155695810-155697398	-1.07528	0.0173732	0.0486241
NR_144392.16	chr6	43523572	43535091	-	7	129,91,126,84,100,77,186	circRNA	XPO5	NR_144392	chr6:43521240-43523572|chr6:43535091-43536447	-0.932131	0.0174012	0.0486241
NM_020151.1	chr2	96860695	96861287	-	2	50209	circRNA	STARD7	NM_020151	chr2:96859090-96860695|chr2:96861287-96873882	-2.66792	0.0174344	0.0486241
NM_003757.2	chr1	32694099	32694809	+	3	111,90,74	circRNA	EIF3I	NM_003757	chr1:32692131-32694099|chr1:32694809-32696527	-2.74895	0.0175009	0.0486241
NM_006184.3	chr19	49414405	49416821	+	3	104,186,91	circRNA	NUCB1	NM_006184	chr19:49409142-49414405|chr19:49416821-49421982	-1.8344	0.0175237	0.0486241
NM_006023.2	chr10	12257738	12280484	+	6	96,107,49,76,123,29	circRNA	CDC123	NM_006023	chr10:12252321-12257738|chr10:12280484-12288147	1.11859	0.0175585	0.0486241
NM_017909.9	chr6	151766442	151766960	-	1	518	circRNA	RMND1	NM_017909	chr6:151757689-151766442|chr6:151766960-151773150	-2.66079	0.017578	0.0486241
NM_015295.47	chr18	2732262	2752550	+	10	228,149,89,119,168,126,80,158,116,65	circRNA	SMCHD1	NM_015295	chr18:2729407-2732262|chr18:2752550-2760649	-0.934289	0.0175986	0.0486241
NM_001142640.17	chr17	76089013	76089844	+	2	192144	circRNA	TNRC6C	NM_001142640	chr17:76087688-76089013|chr17:76089844-76093825	-2.56434	0.0176327	0.0486241
NM_017892.2	chr2	153519116	153525784	-	6	96,138,117,92,115,134	circRNA	PRPF40A	NM_017892	chr2:153515870-153519116|chr2:153525784-153526744	-1.79832	0.0176586	0.0486241
NM_006796.16	chr18	12356692	12358942	-	2	138274	circRNA	AFG3L2	NM_006796	chr18:12353157-12356692|chr18:12358942-12359925	-1.83543	0.0176924	0.0486241
NM_001127511.10	chr5	112157592	112164669	+	4	96,140,78,117	circRNA	APC	NM_001127511	chr5:112155041-112157592|chr5:112164669-112170647	-1.13813	0.0177128	0.0486241
NM_001144823.26	chr15	65992881	65994228	-	3	129142129	circRNA	DENND4A	NM_001144823	chr15:65989721-65992881|chr15:65994228-65994642	-2.45155	0.0177372	0.0486241
NM_023034.6	chr8	38153313	38157108	-	2	157147	circRNA	NSD3	NM_023034	chr8:38148195-38153313|chr8:38157108-38162104	-2.05587	0.0178064	0.0486241
NM_022780.5	chr2	86997145	86998835	+	2	103155	circRNA	RMND5A	NM_022780	chr2:86993147-86997145|chr2:86998835-87000470	-2.05655	0.017843	0.0486241
NM_001142273.21	chr2	122154715	122165291	-	5	144,79,164,67,245	circRNA	CLASP1	NM_001142273	chr2:122145482-122154715|chr2:122165291-122166599	-1.01165	0.0178972	0.0486241
NM_016287.11	chr1	21091869	21103243	-	5	155,81,144,160,154	circRNA	HP1BP3	NM_016287	chr1:21083749-21091869|chr1:21103243-21106304	-0.916602	0.018	0.0486241
NM_006035.9	chr14	103465901	103478525	-	4	149,96,84,92	circRNA	CDC42BPB	NM_006035	chr14:103452917-103465901|chr14:103478525-103523335	-0.925751	0.018027	0.0486241
NM_006200.7	chr9	78682870	78722267	+	4	89173213101	circRNA	PCSK5	NM_006200	chr9:78641953-78682870|chr9:78722267-78749024	0.728461	0.0180318	0.0486241
NM_022098.8	chr22	41303590	41310328	+	3	63,114,86	circRNA	XPNPEP3	NM_022098	chr22:41282519-41303590|chr22:41310328-41318336	-1.38438	0.0181621	0.0486241
NM_001317231.12	chr11	47650504	47652639	-	3	94,60,52	circRNA	MTCH2	NM_001317231	chr11:47648679-47650504|chr11:47652639-47653205	-2.11228	0.0182452	0.0486241
NM_004850.7	chr2	11341082	11342247	-	3	187,104,70	circRNA	ROCK2	NM_004850	chr2:11338900-11341082|chr2:11342247-11347851	-2.44092	0.0182521	0.0486241
NM_207363.4	chr2	133538624	133543291	-	2	1783779	circRNA	NCKAP5	NM_207363	chr2:133531467-133538624|chr2:133543291-133547595	2.27416	0.0182798	0.0486241
NM_004713.39	chr14	50298016	50301167	-	5	63,76,71,74,87	circRNA	NEMF	NM_004713	chr14:50296144-50298016|chr14:50301167-50304856	-1.71306	0.0182873	0.0486241
NM_022479.1	chr7	70800535	70853387	+	2	184167	circRNA	GALNT17	NM_022479	chr7:70598026-70800535|chr7:70853387-70880874	-0.589338	0.0183077	0.0486241
NM_020774.13	chr18	19358063	19359646	+	2	67205	circRNA	MIB1	NM_020774	chr18:19353689-19358063|chr18:19359646-19371334	-2.89249	0.0183285	0.0486241
NM_172070.42	chr2	170802797	170843304	+	5	105,174,461,89,150	circRNA	UBR3	NM_172070	chr2:170799144-170802797|chr2:170843304-170850832	-0.410388	0.0183891	0.0486241
NM_001330272.8	chr11	47505004	47506075	-	2	80135	circRNA	CELF1	NM_001330272	chr11:47504408-47505004|chr11:47506075-47508301	2.98391	0.0184425	0.0486241
NM_001282681.1	chr9	128103455	128109220	+	3	88,81,123	circRNA	GAPVD1	NM_001282681	chr9:128099870-128103455|chr9:128109220-128111668	-1.53307	0.0184466	0.0486241
NM_001698.1	chr9	94058302	94118437	-	5	57,93,87,88,68	circRNA	AUH	NM_001698	chr9:93983274-94058302|chr9:94118437-94123909	-0.412986	0.0185253	0.0486241
NM_001193529.1	chr17	33255980	33267640	-	6	73,103,134,148,97,83	circRNA	CCT6B	NM_001193529	chr17:33255136-33255980|chr17:33267640-33269502	-0.927872	0.0185501	0.0486241
NR_145445	chr19	53883974	53887309	+	1	3335	circRNA	ZNF525	NR_145445	chr19:53879149-53883974|chr19:53887309-53888222	-1.88098	0.0186213	0.0486241
NM_138991.1	chr21	42598192	42629253	+	6	8.92171e+16	circRNA	BACE2	NM_138991	chr21:42540502-42598192|chr21:42629253-42647297	-1.32382	0.0186776	0.0486241
NM_033071.83	chr6	152831327	152847310	-	5	179,93,21,84,96	circRNA	SYNE1	NM_033071	chr6:152826532-152831327|chr6:152847310-152861094	-0.892464	0.0187174	0.0486241
NM_006391.22	chr11	9451220	9452550	+	2	161129	circRNA	IPO7	NM_006391	chr11:9450743-9451220|chr11:9452550-9455116	-2.22682	0.0187399	0.0486241
NM_017983.6	chr17	66426136	66430767	-	3	165,108,71	circRNA	WIPI1	NM_017983	chr17:66425077-66426136|chr17:66430767-66431760	-1.47888	0.0187839	0.0486241
NM_001366177.41	chr1	155385534	155408859	-	2	180742	circRNA	ASH1L	NM_001366177	chr1:155365344-155385534|chr1:155408859-155429587	0.965908	0.0189409	0.0486241
NM_001297755.18	chr4	84350676	84370114	-	9	223,105,142,240,146,99,98,73,179	circRNA	HELQ	NM_001297755	chr4:84348873-84350676|chr4:84370114-84374383	-0.709271	0.0189767	0.0486241
NM_001098638.2	chr11	74521228	74528759	+	2	147119	circRNA	RNF169	NM_001098638	chr11:74500744-74521228|chr11:74528759-74545720	-1.17149	0.0190131	0.0486241
NM_001077261.22	chr12	124904502	124941708	-	8	99,55,179,91,173,67,53,57	circRNA	NCOR2	NM_001077261	chr12:124887107-124904502|chr12:124941708-124950718	-1.02805	0.0191379	0.0486241
NM_001014972	chr2	71575882	71582910	+	2	1519,62	circRNA	ZNF638	NM_001014972	chr2:71558995-71575882|chr2:71582910-71590282	-1.2431	0.0191389	0.0486241
NR_026938.2	chr6	41076043	41092559	+	13	205,956,134,85,190,56,184,223,135,129,158,273,336	circRNA	ADCY10P1	NR_026938	chr6:41072887-41076043|chr6:41092559-41095283	-0.829259	0.0191585	0.0486241
NM_001042734	chr4	110384056	110384800	+	1	744	circRNA	SEC24B	NM_001042734	chr4:110355158-110384056|chr4:110384800-110394159	-2.65928	0.0192574	0.0486241
NM_080283.7	chr17	66989156	67030014	-	19	69,120,114,174,108,138,134,167,199,120,140,91,139,120,176,111,59,169,148	circRNA	ABCA9	NM_080283	chr17:66988407-66989156|chr17:67030014-67031386	0.822307	0.0193375	0.0486241
NM_015144.2	chr16	87451065	87452507	-	2	283,55	circRNA	ZCCHC14	NM_015144	chr16:87448973-87451065|chr16:87452507-87453388	-2.32378	0.0195843	0.0486241
NM_001321386	chr7	136935976	136939721	-	3	162174116	circRNA	PTN	NM_001321386	chr7:136912822-136935976|chr7:136939721-136953070	2.39878	0.0196186	0.0486241
NM_001351850.2	chr16	24762046	24803138	+	4	88,22,426,2586	circRNA	TNRC6A	NM_001351850	chr16:24652330-24762046|chr16:24803138-24804793	-0.97619	0.0197712	0.0486241
NM_002518.19	chr2	101584742	101598839	+	6	148,85,142,110,90,147	circRNA	NPAS2	NM_002518	chr2:101582228-101584742|chr2:101598839-101604540	-0.866171	0.0198391	0.0486241
NM_001256850.862	chr2	179583890	179592098	-	15	2.88279e+44	circRNA	TTN	NM_001256850	chr2:179583700-179583890|chr2:179592098-179592311	1.34482	0.019908	0.0486241
NM_001353159.37	chr13	20638590	20657916	+	6	9.51692e+16	circRNA	ZMYM2	NM_001353159	chr13:20637111-20638590|chr13:20657916-20659961	-0.759132	0.0199259	0.0486241
NM_001113490.1	chrX	112048174	112059105	-	4	146,93,145,520	circRNA	AMOT	NM_001113490	chrX:112035209-112048174|chrX:112059105-112065482	-1.22347	0.0199507	0.0486241
NM_001282707.4	chr2	10931920	10933328	-	2	131107	circRNA	PDIA6	NM_001282707	chr2:10930959-10931920|chr2:10933328-10937206	2.85104	0.0199746	0.0486241
NM_001136006	chr21	34906884	34911662	-	3	175,96,186	circRNA	GART	NM_001136006	chr21:34904762-34906884|chr21:34911662-34914965	-1.65574	0.0200091	0.0486241
NM_001037328.5	chr20	47752369	47790806	-	4	99,166,139,75	circRNA	STAU1	NM_001037328	chr20:47741142-47752369|chr20:47790806-47795658	0.699026	0.0200903	0.0486241
NM_001206739.1	chr1	63944434	63955889	-	2	70136	circRNA	ITGB3BP	NM_001206739	chr1:63920639-63944434|chr1:63955889-63974198	-0.947413	0.02013	0.0486241
NM_001366712.2	chr13	72131155	72147144	-	3	135136173	circRNA	DACH1	NM_001366712	chr13:72063280-72131155|chr13:72147144-72147549	-0.795007	0.0203135	0.0486241
NM_006364.9	chr14	39517855	39536500	-	6	78,154,107,90,81,124	circRNA	SEC23A	NM_006364	chr14:39514528-39517855|chr14:39536500-39543618	-0.957838	0.0204076	0.0486241
NM_001282677.13	chr7	92140257	92147569	-	5	104124120767115	circRNA	PEX1	NM_001282677	chr7:92138725-92140257|chr7:92147569-92148308	-1.18865	0.0204232	0.0486241
NM_030647.20	chr7	139827241	139838990	-	4	142,161,118,86	circRNA	KDM7A	NM_030647	chr7:139826623-139827241|chr7:139838990-139876543	-1.07449	0.0204235	0.0486241
NR_036627.11	chr3	50144199	50147121	+	5	98,88,78,73,86	circRNA	RBM5	NR_036627	chr3:50143142-50144199|chr3:50147121-50147811	-1.8995	0.0204858	0.0486241
NM_001318726.9	chr18	56601664	56615461	+	3	182177163	circRNA	ZNF532	NM_001318726	chr18:56587865-56601664|chr18:56615461-56620749	-1.29713	0.020556	0.0486241
NM_012090.41	chr1	39815149	39854330	+	17	150,234,225,519,177,124,209,318,167,157,118,63,242,130,200,496,1472	circRNA	MACF1	NM_012090	chr1:39793025-39815149|chr1:39854330-39888045	-0.517238	0.0205887	0.0486241
NM_001135629.13	chr2	48701821	48718309	+	4	137,93,128,153	circRNA	PPP1R21	NM_001135629	chr2:48698506-48701821|chr2:48718309-48722817	-0.760204	0.0207973	0.0486241
NM_002372.16	chr5	109152973	109159538	+	4	166219123115	circRNA	MAN2A1	NM_002372	chr5:109125228-109152973|chr5:109159538-109178028	-1.38751	0.0209261	0.0486241
NM_001005861.8	chr3	133907680	133914026	-	3	87135101	circRNA	RYK	NM_001005861	chr3:133901915-133907680|chr3:133914026-133921573	2.27023	0.0209474	0.0486241
NM_032773.18	chr3	197557640	197574892	+	6	94,121,149,77,52,150	circRNA	LRCH3	NM_032773	chr3:197556544-197557640|chr3:197574892-197579431	-0.890244	0.0209889	0.0486241
NM_006437.6	chr13	25051838	25067871	-	7	157,184,96,138,161,174,138	circRNA	PARP4	NM_006437	chr13:25049734-25051838|chr13:25067871-25068710	-1.22148	0.0210024	0.0486241
NM_022750	chr7	139734034	139757834	-	7	9.71422e+19	circRNA	PARP12	NM_022750	chr7:139728488-139734034|chr7:139757834-139762321	-0.679551	0.0211275	0.0486241
NM_018170	chr18	33606862	33613800	-	5	176,127,98,107,130	circRNA	RPRD1A	NM_018170	chr18:33573263-33606862|chr18:33613800-33647216	1.95746	0.0213297	0.0486241
NM_001349553	chr5	78914469	78915906	+	3	77,174,90	circRNA	TENT2	NM_001349553	chr5:78913422-78914469|chr5:78915906-78919074	2.27586	0.0216214	0.0486241
NM_152678.6	chr3	57627379	57647278	-	7	95,96,123,56,63,80,106	circRNA	DENND6A	NM_152678	chr3:57620496-57627379|chr3:57647278-57649362	0.999877	0.0217513	0.0486241
NM_001278185.19	chr10	69726439	69785433	-	9	120,173,190,112,60,125,77,161,131	circRNA	HERC4	NM_001278185	chr10:69718893-69726439|chr10:69785433-69792534	0.725352	0.021783	0.0486241
NM_001035.407	chr1	237787064	237886562	+	36	106,144,274,115,133,104,136,187,106,121,170,221,91,141,164,79,90,138,78,76,124,116,65,122,50,61,239,82,131,321,241,88,93,171,60,135	circRNA	RYR2	NM_001035	chr1:237780786-237787064|chr1:237886562-237889572	-0.330945	0.0217896	0.0486241
NM_022477.6	chr20	35293448	35299800	-	4	52,66,104,57	circRNA	NDRG3	NM_022477	chr20:35288787-35293448|chr20:35299800-35309218	-1.81538	0.0217954	0.0486241
NM_001317100	chr1	78478734	78479303	+	1	569	circRNA	DNAJB4	NM_001317100	chr1:78458550-78478734|chr1:78479303-78481697	3.32176	0.0218166	0.0486241
NM_007271.3	chr6	36483114	36507984	-	6	155,124,84,123,52,136	circRNA	STK38	NM_007271	chr6:36475379-36483114|chr6:36507984-36514966	-1.10268	0.021818	0.0486241
NM_001008660.22	chr11	85707868	85718626	-	5	104,137,124,86,42	circRNA	PICALM	NM_001008660	chr11:85695016-85707868|chr11:85718626-85722072	-1.58415	0.0218181	0.0486241
NM_001367479	chr1	225140371	225211567	+	10	110,140,150,131,153,116,63,145,132,251	circRNA	DNAH14	NM_001367479	chr1:225117537-225140371|chr1:225211567-225226395	0.494255	0.021909	0.0486241
NM_032217.6	chr4	73950965	73979625	-	7	1.98163e+21	circRNA	ANKRD17	NM_032217	chr4:73944607-73950965|chr4:73979625-73981537	-0.616637	0.0219305	0.0486241
NM_001127202.1	chr13	113845185	113854830	-	6	104,55,40,68,74,90	circRNA	PCID2	NM_001127202	chr13:113839874-113845185|chr13:113854830-113862912	-1.19921	0.0219646	0.0486241
NM_018723.7	chr16	7629778	7703949	+	7	144,54,93,61,54,81,133	circRNA	RBFOX1	NM_018723	chr16:7568391-7629778|chr16:7703949-7714930	-0.742624	0.0220019	0.0486241
NM_198097.4	chr7	6840578	6862991	-	10	128,159,118,34,112,62,82,176,84,48	circRNA	CCZ1B	NM_198097	chr7:6838910-6840578|chr7:6862991-6863719	-0.950486	0.0220811	0.0486241
NM_001282873.40	chr8	103339969	103358623	-	6	1.55111e+17	circRNA	UBR5	NM_001282873	chr8:103338891-103339969|chr8:103358623-103359130	-0.901637	0.0221661	0.0486241
NM_015473.9	chr14	31771500	31844174	-	22	225,273,148,128,249,223,180,69,182,240,180,139,170,190,160,191,106,176,164,110,100,153	circRNA	HEATR5A	NM_015473	chr14:31765269-31771500|chr14:31844174-31849672	0.438664	0.0221747	0.0486241
NM_016252.53	chr2	32664575	32702651	+	20	179,134,162,132,98,148,134,135,188,315,100,215,209,347,220,134,111,128,132,216	circRNA	BIRC6	NM_016252	chr2:32661252-32664575|chr2:32702651-32703702	-0.895102	0.0222564	0.0486241
NM_007348	chr1	161748033	161753886	+	3	77,88,107	circRNA	ATF6	NM_007348	chr1:161736232-161748033|chr1:161753886-161761197	-1.89261	0.0223924	0.0486241
NM_001284388	chr10	103916775	103917971	+	4	56140125166	circRNA	NOLC1	NM_001284388	chr10:103912287-103916775|chr10:103917971-103918949	-2.41544	0.0224601	0.0486241
NM_001301029.8	chr11	113682997	113700067	-	7	229,71,209,180,96,128,149	circRNA	USP28	NM_001301029	chr11:113679976-113682997|chr11:113700067-113701588	-0.965328	0.0227786	0.0486241
NM_022763.16	chr3	171965322	171969331	+	2	244282	circRNA	FNDC3B	NM_022763	chr3:171944737-171965322|chr3:171969331-172003715	-0.613305	0.0229087	0.0486241
NM_001278668.1	chr6	57058639	57075243	-	5	93,83,157,86,220	circRNA	RAB23	NM_001278668	chr6:57055398-57058639|chr6:57075243-57086140	1.1883	0.0229234	0.0486241
NM_001134477.19	chr16	14680174	14698083	-	4	44,78,57,81	circRNA	PARN	NM_001134477	chr16:14678648-14680174|chr16:14698083-14700340	-0.934035	0.0230616	0.0486241
NM_001035.83	chr1	237538016	237608822	+	8	79,113,100,97,75,157,165,122	circRNA	RYR2	NM_001035	chr1:237532908-237538016|chr1:237608822-237617690	-0.93759	0.0232057	0.0486241
NM_001145098.4	chr3	170077486	170109048	+	6	178,1062,98,233,242,225	circRNA	SKIL	NM_001145098	chr3:170075551-170077486|chr3:170109048-170110046	-0.82933	0.0232326	0.0486241
NM_005445.4	chr10	112356155	112358048	+	2	153152	circRNA	SMC3	NM_005445	chr10:112352981-112356155|chr10:112358048-112359411	2.89489	0.0232413	0.0486241
NM_173834	chrX	67731690	67742759	+	5	129,79,43,126,158	circRNA	YIPF6	NM_173834	chrX:67718965-67731690|chrX:67742759-67751722	1.41951	0.0232651	0.0486241
NM_001031835.2	chr16	47531309	47581459	+	6	90,139,100,108,81,116	circRNA	PHKB	NM_001031835	chr16:47497904-47531309|chr16:47581459-47614205	-0.912932	0.0232945	0.0486241
NR_102743	chr15	96813076	96834012	-	6	149,96,158,134,92,154	circRNA	NR2F2-AS1	NR_102743	chr15:96809818-96813076|chr15:96834012-96870427	-0.905301	0.0233459	0.0486241
NM_001316990.2	chr17	62515438	62525545	+	7	1.16126e+20	circRNA	CEP95	NM_001316990	chr17:62510476-62515438|chr17:62525545-62527043	-1.10933	0.0235156	0.0486241
NM_001322253	chr3	51575604	51624575	+	2	62193	circRNA	RAD54L2	NM_001322253	chr3:51574126-51575604|chr3:51624575-51661568	0.914818	0.0236637	0.0486241
NM_001199327.17	chr1	74797133	74808863	+	4	99139145105	circRNA	FPGT-TNNI3K	NM_001199327	chr1:74737392-74797133|chr1:74808863-74818949	1.67957	0.0237974	0.0486241
NM_001135608.11	chr5	142264862	142311690	+	7	102,111,105,130,101,95,79	circRNA	ARHGAP26	NM_001135608	chr5:142259010-142264862|chr5:142311690-142393644	1.03175	0.0238775	0.0486241
NR_033328.5	chr7	23180387	23183644	+	2	176175	circRNA	KLHL7	NR_033328	chr7:23164791-23180387|chr7:23183644-23191685	-1.93247	0.0238883	0.0486241
NM_003620.2	chr17	58700881	58725443	+	3	229125191	circRNA	PPM1D	NM_003620	chr17:58678247-58700881|chr17:58725443-58733959	-0.782369	0.0239733	0.0486241
NM_006901.15	chr15	72152075	72180457	-	8	62,112,48,192,117,224,143,113	circRNA	MYO9A	NM_006901	chr15:72146910-72152075|chr15:72180457-72186019	-0.874905	0.0239746	0.0486241
NR_156451	chr8	94718272	94731016	+	3	152105114	circRNA	FAM92A	NR_156451	chr8:94717768-94718272|chr8:94731016-94738621	-1.03057	0.0241724	0.0486241
NM_172070.81	chr2	170871790	170917953	+	6	8.61031e+16	circRNA	UBR3	NM_172070	chr2:170865450-170871790|chr2:170917953-170929937	0.667468	0.0242977	0.0486241
NM_001363722.1	chr6	70407454	70451769	-	9	79,150,105,103,65,153,126,74,89	circRNA	LMBRD1	NM_001363722	chr6:70386433-70407454|chr6:70451769-70459232	-0.635139	0.0243974	0.0486241
NM_144651.56	chr8	52336134	52567320	-	13	157,113,159,117,267,170,118,170,72,72,72,72,72	circRNA	PXDNL	NM_144651	chr8:52325818-52336134|chr8:52567320-52721740	-0.13979	0.024436	0.0486241
NM_001308155.4	chr3	167754623	167759262	-	2	159,83	circRNA	GOLIM4	NM_001308155	chr3:167750640-167754623|chr3:167759262-167761166	-1.8692	0.0245089	0.0486241
NM_001136031.17	chr3	11399891	11468400	+	5	195,204,116,76,123	circRNA	ATG7	NM_001136031	chr3:11389509-11399891|chr3:11468400-11596284	-0.641515	0.0246279	0.0486241
NM_001283043.33	chr14	36103779	36143915	-	11	184,135,69,111,109,59,126,129,156,99,194	circRNA	RALGAPA1	NM_001283043	chr14:36097157-36103779|chr14:36143915-36147155	-0.683265	0.0246752	0.0486241
NR_138364.4	chr15	65042541	65043837	-	2	39,78	circRNA	RBPMS2	NR_138364	chr15:65041692-65042541|chr15:65043837-65053329	-2.69637	0.0247488	0.0486241
NM_003803.50	chr18	3112295	3119993	-	3	115185127	circRNA	MYOM1	NM_003803	chr18:3102628-3112295|chr18:3119993-3126698	-1.63756	0.0247795	0.0486241
NM_001281746.19	chr6	54013853	54054712	+	6	72,66,84,60,45,45	circRNA	MLIP	NM_001281746	chr6:54003084-54013853|chr6:54054712-54066902	0.44544	0.0248902	0.0486241
NM_001105568.29	chr6	17825998	17834302	-	5	167,87,131,135,111	circRNA	KIF13A	NM_001105568	chr6:17817464-17825998|chr6:17834302-17837108	-1.25642	0.0248965	0.0486241
NM_003047.1	chr1	27432375	27440777	-	4	203218251461	circRNA	SLC9A1	NM_003047	chr1:27429803-27432375|chr1:27440777-27480473	-1.2451	0.0249468	0.0486241
NM_001193466.9	chr17	44159806	44172067	-	2	102142	circRNA	KANSL1	NM_001193466	chr17:44145033-44159806|chr17:44172067-44248220	1.38214	0.025088	0.0486241
NM_002830.23	chr2	120658293	120692534	+	6	89,64,173,69,126,159	circRNA	PTPN4	NM_002830	chr2:120643458-120658293|chr2:120692534-120702656	-0.601038	0.0251038	0.0486241
NM_001008660.25	chr11	85707868	85742653	-	11	104,137,124,86,42,107,112,94,103,76,143	circRNA	PICALM	NM_001008660	chr11:85695016-85707868|chr11:85742653-85779692	-0.640431	0.0252776	0.0486241
NM_005313	chr15	44046021	44048964	+	2	79118	circRNA	PDIA3	NM_005313	chr15:44038904-44046021|chr15:44048964-44053621	-2.50391	0.0253294	0.0486241
NM_001143821.7	chr12	19406873	19418784	+	5	84,121,105,73,101	circRNA	PLEKHA5	NM_001143821	chr12:19285384-19406873|chr12:19418784-19422703	1.18648	0.0255068	0.0486241
NM_001166050	chr4	40892380	40947087	-	6	128,147,61,86,63,206	circRNA	APBB2	NM_001166050	chr4:40832594-40892380|chr4:40947087-41015599	0.732593	0.0255194	0.0486241
NM_002830.33	chr2	120684173	120702816	+	4	69126159160	circRNA	PTPN4	NM_002830	chr2:120677817-120684173|chr2:120702816-120703916	1.3899	0.0257544	0.0486241
NM_206943.21	chr2	33477743	33488459	+	5	168,228,23,100,99	circRNA	LTBP1	NM_206943	chr2:33468851-33477743|chr2:33488459-33498722	-1.14387	0.0258625	0.0486241
NM_001198851.8	chr1	42693553	42744343	-	3	84,75,325	circRNA	FOXJ3	NM_001198851	chr1:42671534-42693553|chr1:42744343-42776720	-0.527358	0.0259946	0.0486241
NM_001323352	chr3	98475212	98492827	+	5	172,100,78,104,64	circRNA	ST3GAL6	NM_001323352	chr3:98451376-98475212|chr3:98492827-98503788	-1.27917	0.0261577	0.0486241
NM_001366010.53	chr1	227381486	227400920	-	3	149,96,84	circRNA	CDC42BPA	NM_001366010	chr1:227348337-227381486|chr1:227400920-227441764	1.40628	0.0264378	0.0486241
NM_002410.10	chr2	135093787	135107509	+	5	72162170135134	circRNA	MGAT5	NM_002410	chr2:135076310-135093787|chr2:135107509-135119845	-1.36026	0.0265762	0.0486241
NM_001168344.9	chr6	7187666	7211942	+	4	90164145137	circRNA	RREB1	NM_001168344	chr6:7182315-7187666|chr6:7211942-7226699	-0.739175	0.0265807	0.0486241
NM_007249.2	chr13	74339074	74420510	-	3	63136547	circRNA	KLF12	NM_007249	chr13:74289662-74339074|chr13:74420510-74518117	-0.261663	0.0265817	0.0486241
NM_001242338.17	chr2	24021007	24046439	-	4	186187136312	circRNA	ATAD2B	NM_001242338	chr2:24011517-24021007|chr2:24046439-24051718	1.00004	0.0267635	0.0486241
NM_001282959.25	chr10	70545892	70546449	+	2	83147	circRNA	CCAR1	NM_001282959	chr10:70532856-70545892|chr10:70546449-70547683	-3.33098	0.0270994	0.0486241
NM_001128179	chr2	110919179	110920709	-	2	95,85	circRNA	NPHP1	NM_001128179	chr2:110917832-110919179|chr2:110920709-110922264	1.1916	0.0271809	0.0486241
NM_019024.36	chr2	37259771	37268435	-	4	145170190160	circRNA	HEATR5B	NM_019024	chr2:37256063-37259771|chr2:37268435-37276795	1.59675	0.027216	0.0486241
NM_001348768.18	chr2	197105172	197172809	-	11	114,121,110,84,97,103,135,186,125,104,151	circRNA	HECW2	NM_001348768	chr2:197092978-197105172|chr2:197172809-197181997	0.627935	0.0272379	0.0486241
NM_032437.1	chr1	63991242	64011728	+	6	188,212,87,196,122,142	circRNA	EFCAB7	NM_032437	chr1:63989305-63991242|chr1:64011728-64017395	0.834484	0.0274724	0.0486241
NM_001130912.6	chr13	53232533	53254290	+	10	70,71,96,54,17,23,97,108,91,182	circRNA	SUGT1	NM_001130912	chr13:53231757-53232533|chr13:53254290-53261868	-0.845685	0.0276157	0.0486241
NM_001350531.6	chr4	129035724	129083472	+	3	173363124	circRNA	LARP1B	NM_001350531	chr4:129028468-129035724|chr4:129083472-129099666	-0.59746	0.027631	0.0486241
NM_173511.2	chr2	203620260	203624076	+	3	144226121	circRNA	FAM117B	NM_173511	chr2:203591086-203620260|chr2:203624076-203630168	-2.12329	0.0279304	0.0486241
NM_018383.4	chr2	128525762	128528578	-	3	105,69,227	circRNA	WDR33	NM_018383	chr2:128522843-128525762|chr2:128528578-128568585	-1.92198	0.0279703	0.0486241
NM_001198851.9	chr1	42693553	42776781	-	4	84,75,325,61	circRNA	FOXJ3	NM_001198851	chr1:42671534-42693553|chr1:42776781-42781016	0.568402	0.0280831	0.0486241
NM_139015.3	chr12	121220457	121248689	-	5	113,79,120,89,78	circRNA	SPPL3	NM_139015	chr12:121206862-121220457|chr12:121248689-121341647	-0.942471	0.028121	0.0486241
NM_000719.28	chr12	2659108	2721179	+	20	91,27,161,226,208,121,115,121,70,133,130,60,107,88,108,53,147,202,159,111	circRNA	CACNA1C	NM_000719	chr12:2622150-2659108|chr12:2721179-2743462	-0.886255	0.0281217	0.0486241
NM_015378.20	chr1	12359258	12368698	+	3	183223211	circRNA	VPS13D	NM_015378	chr1:12353761-12359258|chr1:12368698-12371510	-1.48752	0.028137	0.0486241
NM_001349774.13	chr1	168007608	168014465	+	4	118,116,87,328	circRNA	DCAF6	NM_001349774	chr1:167992285-168007608|chr1:168014465-168032858	1.87585	0.0282975	0.0486241
NM_001286116.1	chr11	82984689	82989872	-	5	54,72,42,102,104	circRNA	CCDC90B	NM_001286116	chr11:82977021-82984689|chr11:82989872-82991183	2.16699	0.0284624	0.0486241
NM_015461.1	chr18	22775123	22902151	-	3	853353180	circRNA	ZNF521	NM_015461	chr18:22672045-22775123|chr18:22902151-22930870	-0.494582	0.0284786	0.0486241
NM_012329	chr17	53478829	53481229	-	2	70102	circRNA	MMD	NM_012329	chr17:53471895-53478829|chr17:53481229-53485106	2.05877	0.0285272	0.0486241
NM_000426.6	chr6	129371062	129513998	+	11	171,113,243,180,90,118,179,100,161,141,174	circRNA	LAMA2	NM_000426	chr6:129204502-129371062|chr6:129513998-129571256	-0.563492	0.029139	0.0486241
NM_005121.36	chr17	60087910	60140662	-	8	6.84111e+23	circRNA	MED13	NM_005121	chr17:60072726-60087910|chr17:60140662-60142500	-0.838906	0.0291579	0.0486241
NM_001037131.14	chr2	236839408	236877267	+	2	159162	circRNA	AGAP1	NM_001037131	chr2:236817550-236839408|chr2:236877267-236945204	-0.517287	0.0291816	0.0486241
NM_001079521.10	chr14	56078736	56146403	+	42	553,138,171,131,117,141,107,133,88,167,69,38,91,69,38,82,69,35,91,69,38,91,69,38,91,69,38,91,69,38,91,87,90,81,90,93,72,84,84,84,93,121	circRNA	KTN1	NM_001079521	chr14:56047072-56078736|chr14:56146403-56150816	0.462675	0.0293026	0.0486241
NR_024522.2	chr8	94798450	94828743	+	16	124,106,57,99,99,87,100,140,141,81,117,117,105,103,143,144	circRNA	TMEM67	NR_024522	chr8:94797606-94798450|chr8:94828743-94831217	-0.710956	0.029369	0.0486241
NM_005993.40	chr17	80858526	80869665	+	6	81,74,118,61,23,32	circRNA	TBCD	NM_005993	chr17:80851508-80858526|chr17:80869665-80878431	1.36231	0.0294318	0.0486241
NM_001244816.7	chr3	71348970	71542706	-	3	61,95,130	circRNA	FOXP1	NM_001244816	chr3:71247543-71348970|chr3:71542706-71592574	-0.180195	0.0295717	0.0486241
NM_006939	chr14	50586992	50625364	-	12	110,42,262,117,173,118,163,120,223,104,123,82	circRNA	SOS2	NM_006939	chr14:50585571-50586992|chr14:50625364-50626148	-0.794909	0.029609	0.0486241
NM_017742.7	chr18	60223435	60232329	+	6	95,84,58,136,65,95	circRNA	ZCCHC2	NM_017742	chr18:60217693-60223435|chr18:60232329-60237335	-1.36239	0.0297647	0.0486241
NM_001136000.8	chr1	179089324	179091002	-	2	85273	circRNA	ABL2	NM_001136000	chr1:179087899-179089324|chr1:179091002-179095511	-2.3956	0.0297828	0.0486241
NM_025000.3	chr2	172305190	172314585	+	4	137,79,90,105	circRNA	DCAF17	NM_025000	chr2:172300123-172305190|chr2:172314585-172314881	-1.70823	0.0300375	0.0486241
NM_007282.2	chr3	149563797	149613347	+	4	130,81,126,88	circRNA	RNF13	NM_007282	chr3:149531813-149563797|chr3:149613347-149619858	0.797654	0.0301352	0.0486241
NM_001363722.10	chr6	70447833	70500364	-	6	74,89,68,98,61,177	circRNA	LMBRD1	NM_001363722	chr6:70428973-70447833|chr6:70500364-70506185	-1.05138	0.0303196	0.0486241
NM_001366165.3	chr1	65243305	65255197	+	3	470192127	circRNA	RAVER2	NM_001366165	chr1:65234405-65243305|chr1:65255197-65268658	-1.36063	0.0304746	0.0486241
NM_001105518.13	chr1	185143503	185245800	+	14	742,60,112,102,189,94,146,164,139,149,188,132,67,65	circRNA	SWT1	NM_001105518	chr1:185137530-185143503|chr1:185245800-185259805	-0.413512	0.0307046	0.0486241
NM_001363131.26	chr8	68015271	68044315	+	9	99,71,94,58,42,209,122,79,130	circRNA	CSPP1	NM_001363131	chr8:68007967-68015271|chr8:68044315-68049690	-0.665059	0.0307612	0.0486241
NM_004544.4	chr2	240929490	240961757	-	8	109,86,55,80,122,87,216,169	circRNA	NDUFA10	NM_004544	chr2:240900603-240929490|chr2:240961757-240964643	-0.830641	0.0308034	0.0486241
NM_016551.8	chr12	27143382	27152609	-	4	178172121151	circRNA	TM7SF3	NM_016551	chr12:27135792-27143382|chr12:27152609-27156168	-1.21923	0.0308959	0.0486241
NM_001145673	chr4	186510832	186556565	-	10	107,50,201,129,115,47,89,188,50,57	circRNA	SORBS2	NM_001145673	chr4:186508842-186510832|chr4:186556565-186560030	-0.658902	0.0309156	0.0486241
NM_001002796.15	chr5	94244955	94259726	-	4	131,171,78,60	circRNA	MCTP1	NM_001002796	chr5:94230540-94244955|chr5:94259726-94267657	1.37161	0.0309398	0.0486241
NM_012414.6	chr1	220355598	220356273	-	2	94218	circRNA	RAB3GAP2	NM_012414	chr1:220346084-220355598|chr1:220356273-220357377	3.36771	0.0310365	0.0486241
NM_001261406.41	chr9	13216772	13224582	-	7	8.91152e+19	circRNA	MPDZ	NM_001261406	chr9:13206098-13216772|chr9:13224582-13247633	-1.49717	0.0311602	0.0486241
NM_001321083.1	chr6	105192034	105198347	-	3	71,99,132	circRNA	HACE1	NM_001321083	chr6:105178291-105192034|chr6:105198347-105219067	-2.18523	0.0312062	0.0486241
NM_001331008.10	chr21	35138178	35140132	+	2	138116	circRNA	ITSN1	NM_001331008	chr21:35134290-35138178|chr21:35140132-35144364	2.09709	0.0312897	0.0486241
NM_024686.13	chr1	84376847	84412965	-	10	199,87,136,74,148,95,159,165,217,159	circRNA	TTLL7	NM_024686	chr1:84373344-84376847|chr1:84412965-84414310	-0.861519	0.0313386	0.0486241
NM_001112808.7	chr1	74901763	74957950	+	6	53,53,133,110,60,170	circRNA	FPGT-TNNI3K	NM_001112808	chr1:74836076-74901763|chr1:74957950-75005917	-0.881587	0.0314961	0.0486241
NM_017684.18	chr15	62283198	62336454	-	15	95,130,63,172,107,128,58,81,60,60,110,102,96,43,44	circRNA	VPS13C	NM_017684	chr15:62277198-62283198|chr15:62336454-62352473	0.568736	0.0317102	0.0486241
NM_001304792.1	chr6	76331247	76344527	+	4	94,61,146,105	circRNA	SENP6	NM_001304792	chr6:76312292-76331247|chr6:76344527-76357446	-1.34097	0.0317554	0.0486241
NM_001256619	chr10	99915849	99923154	+	3	55,93,105	circRNA	R3HCC1L	NM_001256619	chr10:99894463-99915849|chr10:99923154-99967857	-1.38696	0.0318412	0.0486241
NM_001001330.6	chr10	65369946	65379560	+	2	148146	circRNA	REEP3	NM_001001330	chr10:65359043-65369946|chr10:65379560-65380572	1.22516	0.0318989	0.0486241
NM_003620.4	chr17	58711213	58725443	+	2	125191	circRNA	PPM1D	NM_003620	chr17:58701110-58711213|chr17:58725443-58733959	1.26905	0.0319154	0.0486241
NM_015057.51	chr13	77798585	77818086	-	5	82120108102146	circRNA	MYCBP2	NM_015057	chr13:77792092-77798585|chr13:77818086-77825285	-1.24293	0.0319906	0.0486241
NM_001035.50	chr1	237532833	237608822	+	9	75,79,113,100,97,75,157,165,122	circRNA	RYR2	NM_001035	chr1:237527672-237532833|chr1:237608822-237617690	-0.800158	0.0320972	0.0486241
NM_001113575.13	chr5	133647982	133686118	-	4	89140113179	circRNA	CDKL3	NM_001113575	chr5:133644418-133647982|chr5:133686118-133695587	-0.553561	0.0325199	0.0486241
NM_001035.153	chr1	237586391	237620035	+	5	157165122184136	circRNA	RYR2	NM_001035	chr1:237580423-237586391|chr1:237620035-237632391	-1.05016	0.0328692	0.0486241
NM_004637.3	chr3	128525214	128526514	+	2	219129	circRNA	RAB7A	NM_004637	chr3:128516912-128525214|chr3:128526514-128532169	2.02301	0.0329691	0.0486241
NM_001113361	chr4	6925099	6925838	+	1	739	circRNA	TBC1D14	NM_001113361	chr4:6911232-6925099|chr4:6925838-6969030	2.56019	0.0330268	0.0486241
NM_001323638.7	chr10	31749965	31750166	+	1	201	circRNA	ZEB1	NM_001323638	chr10:31676195-31749965|chr10:31750166-31784704	2.87826	0.0330386	0.0486241
NM_018248	chr4	178274461	178274882	+	1	421	circRNA	NEIL3	NM_018248	chr4:178272703-178274461|chr4:178274882-178281656	2.48285	0.0330424	0.0486241
NM_001042681.8	chr1	8555122	8601377	-	4	100,125,49,105	circRNA	RERE	NM_001042681	chr1:8526083-8555122|chr1:8601377-8616533	0.82093	0.0330849	0.0486241
NM_001008844.7	chr6	7580005	7580049	+	1	44	ciRNA	DSP	NM_001008844	chr6:7580005-7582874	-4.22518	0.0331369	0.0486241
NM_001010875.2	chr13	45975217	45980112	-	4	125,96,86,95	circRNA	SLC25A30	NM_001010875	chr13:45973213-45975217|chr13:45980112-45983061	-1.52411	0.0332475	0.0486241
NM_005502.4	chr9	107571746	107575003	-	3	99125149	circRNA	ABCA1	NM_005502	chr9:107568711-107571746|chr9:107575003-107576398	1.39573	0.033374	0.0486241
NM_015336.7	chr12	77242012	77243250	+	2	158,95	circRNA	ZDHHC17	NM_015336	chr12:77240459-77242012|chr12:77243250-77244626	2.08098	0.0334324	0.0486241
NM_182643.16	chr8	13251061	13259128	-	2	141150	circRNA	DLC1	NM_182643	chr8:13162811-13251061|chr8:13259128-13356557	0.977692	0.0334647	0.0486241
NM_015276.3	chr17	20914463	20919212	-	3	159106148	circRNA	USP22	NM_015276	chr17:20911309-20914463|chr17:20919212-20921254	1.9131	0.0335573	0.0486241
NM_001184965.9	chrX	117521302	117527234	+	2	75640	circRNA	WDR44	NM_001184965	chrX:117512415-117521302|chrX:117527234-117528017	1.18193	0.03356	0.0486241
NM_033285.6	chr8	95952556	95953057	-	1	501	ciRNA	TP53INP1	NM_033285	chr8:95952448-95953057	2.89815	0.0335746	0.0486241
NM_001321813.24	chr3	105452852	105470462	-	6	132,88,138,122,144,157	circRNA	CBLB	NM_001321813	chr3:105439094-105452852|chr3:105470462-105495239	-0.96809	0.0335991	0.0486241
NM_016252.113	chr2	32713654	32718734	+	4	127111134128	circRNA	BIRC6	NM_016252	chr2:32712868-32713654|chr2:32718734-32724613	1.23127	0.0336694	0.0486241
NM_001166059.2	chr1	24143164	24147083	-	3	96,108,84	circRNA	HMGCL	NM_001166059	chr1:24134813-24143164|chr1:24147083-24151845	1.79511	0.0336729	0.0486241
NM_015477.13	chr15	75702176	75705386	-	4	156153252283	circRNA	SIN3A	NM_015477	chr15:75699485-75702176|chr15:75705386-75706545	1.71214	0.0337255	0.0486241
NM_017906.1	chr6	10703637	10705077	+	3	53,146,98	circRNA	PAK1IP1	NM_017906	chr6:10702872-10703637|chr6:10705077-10707647	2.00947	0.0337614	0.0486241
NR_037639	chr1	55117516	55119830	+	2	1401305	circRNA	MROH7-TTC4	NR_037639	chr1:55107641-55117516|chr1:55119830-55124787	1.92402	0.033782	0.0486241
NR_148052	chr8	38594390	38595033	+	1	643	circRNA	TACC1	NR_148052	chr8:38586189-38594390|chr8:38595033-38599868	2.44261	0.0337857	0.0486241
NM_001278389	chr12	46591502	46592526	-	3	98142119	circRNA	SLC38A1	NM_001278389	chr12:46582854-46591502|chr12:46592526-46594880	2.19178	0.0338175	0.0486241
NM_001077183.2	chr16	2114272	2126586	+	11	156,117,123,107,151,123,135,190,94,103,95	circRNA	TSC2	NM_001077183	chr16:2113054-2114272|chr16:2126586-2129035	1.01799	0.0339952	0.0486241
NM_001973	chr1	205588084	205589966	-	2	117873	circRNA	ELK4	NM_001973	chr1:205585772-205588084|chr1:205589966-205592803	2.0429	0.0342058	0.0486241
NM_032142.16	chr18	12999419	13073184	+	29	168,126,176,53,121,149,136,125,340,144,65,210,127,131,823,127,172,919,149,231,126,144,64,140,93,119,174,91,177	circRNA	CEP192	NM_032142	chr18:12991436-12999419|chr18:13073184-13087015	0.594739	0.034357	0.0486241
NM_015442.3	chr3	32774914	32778982	+	3	122,177,81	circRNA	CNOT10	NM_015442	chr3:32769362-32774914|chr3:32778982-32800949	-1.99982	0.0343598	0.0486241
NM_001256427	chr4	95494501	95585186	+	11	43,92,18,173,37,188,175,181,121,116,58	circRNA	PDLIM5	NM_001256427	chr4:95445026-95494501|chr4:95585186-95587175	0.26367	0.0343903	0.0486241
NM_001351732	chr3	44670565	44672713	+	2	471160	circRNA	ZNF660-ZNF197	NM_001351732	chr3:44627705-44670565|chr3:44672713-44673596	1.74882	0.0344448	0.0486241
NM_001270449	chr12	109919441	109921786	+	3	106182121	circRNA	UBE3B	NM_001270449	chr12:109915914-109919441|chr12:109921786-109923816	1.56233	0.0345567	0.0486241
NM_001163022.2	chr20	21195172	21196286	+	2	166,66	circRNA	KIZ	NM_001163022	chr20:21186222-21195172|chr20:21196286-21209648	2.03236	0.0346216	0.0486241
NM_015113.21	chr17	3969740	3976050	-	4	94,80,241,149	circRNA	ZZEF1	NM_015113	chr17:3968123-3969740|chr17:3976050-3977443	2.14164	0.0346377	0.0486241
NM_001145166.6	chr11	20424464	20429578	+	2	66122	circRNA	PRMT3	NM_001145166	chr11:20419267-20424464|chr11:20429578-20448311	1.61739	0.0346574	0.0486241
NM_006796.20	chr18	12358668	12360050	-	2	274125	circRNA	AFG3L2	NM_006796	chr18:12356830-12358668|chr18:12360050-12363780	2.31619	0.0346986	0.0486241
NM_173602.5	chr12	51064968	51074546	+	5	213,156,120,198,92	circRNA	DIP2B	NM_173602	chr12:51054102-51064968|chr12:51074546-51076920	-1.3245	0.0347346	0.0486241
NM_022045	chr8	121466086	121473495	+	5	59,145,118,135,95	circRNA	MTBP	NM_022045	chr8:121463562-121466086|chr8:121473495-121475931	1.03682	0.034759	0.0486241
NM_001013406.14	chr7	91855033	91864237	-	3	108157116	circRNA	KRIT1	NM_001013406	chr7:91852292-91855033|chr7:91864237-91864716	1.22141	0.03476	0.0486241
NM_001271.49	chr15	93540186	93541851	+	3	139151123	circRNA	CHD2	NM_001271	chr15:93536228-93540186|chr15:93541851-93543741	1.93063	0.0347661	0.0486241
NM_006364.23	chr14	39543618	39561831	-	6	116,159,145,80,237,87	circRNA	SEC23A	NM_006364	chr14:39536500-39543618|chr14:39561831-39562390	0.697735	0.0347963	0.0486241
NM_017672.81	chr15	50929618	50941082	-	4	172125214199	circRNA	TRPM7	NM_017672	chr15:50926753-50929618|chr15:50941082-50949977	-1.39864	0.034885	0.0486241
NM_001369379.8	chr11	2991032	2993473	-	3	132,87,142	circRNA	NAP1L4	NM_001369379	chr11:2985981-2991032|chr11:2993473-2997253	1.73571	0.0348867	0.0486241
NM_001318758.5	chr9	33351557	33354890	+	4	231,74,102,42	circRNA	NFX1	NM_001318758	chr9:33347115-33351557|chr9:33354890-33364007	2.00264	0.0349116	0.0486241
NM_003922.69	chr15	63990926	64008672	-	5	269,52,121,313,172	circRNA	HERC1	NM_003922	chr15:63988538-63990926|chr15:64008672-64010772	0.957202	0.0350255	0.0486241
NM_152334.6	chr15	102241288	102244140	-	3	99,147,79	circRNA	TARSL2	NM_152334	chr15:102226265-102241288|chr15:102244140-102245885	1.78528	0.0351083	0.0486241
NM_001031847.17	chr11	68560782	68564401	-	3	88,108,78	circRNA	CPT1A	NM_001031847	chr11:68552478-68560782|chr11:68564401-68566685	1.57006	0.0352364	0.0486241
NM_002154.11	chr5	132426884	132428481	+	2	182,90	circRNA	HSPA4	NM_002154	chr5:132425387-132426884|chr5:132428481-132431789	2.57102	0.0352983	0.0486241
NM_002311.1	chr17	33310020	33313150	+	2	551144	circRNA	LIG3	NM_002311	chr17:33307641-33310020|chr17:33313150-33316484	1.63513	0.0353466	0.0486241
NM_001077653.2	chr7	35271115	35289815	-	5	77159109165253	circRNA	TBX20	NM_001077653	chr7:35244194-35271115|chr7:35289815-35293104	1.14764	0.0353866	0.0486241
NM_001350706.1	chr7	14613836	14712652	-	8	161,90,86,75,74,117,36,99	circRNA	DGKB	NM_001350706	chr7:14517850-14613836|chr7:14712652-14722177	0.259147	0.0354091	0.0486241
NM_006421.43	chr8	68211443	68213615	-	2	147157	circRNA	ARFGEF1	NM_006421	chr8:68208845-68211443|chr8:68213615-68214670	1.91617	0.0354805	0.0486241
NM_015058.46	chr13	42335263	42465723	-	17	77,72,107,107,116,78,169,114,161,78,135,132,105,109,50,165,168	circRNA	VWA8	NM_015058	chr13:42306291-42335263|chr13:42465723-42481721	-0.25544	0.0357968	0.0486241
NM_005921	chr5	56152426	56155742	+	2	151201	circRNA	MAP3K1	NM_005921	chr5:56111882-56152426|chr5:56155742-56160560	1.73201	0.0358054	0.0486241
NM_001145166.11	chr11	20429456	20486092	+	5	122,100,79,188,87	circRNA	PRMT3	NM_001145166	chr11:20424530-20429456|chr11:20486092-20515464	0.327637	0.0358356	0.0486241
NM_001178055.4	chr5	50055476	50059076	+	4	90,71,78,95	circRNA	PARP8	NM_001178055	chr5:50046022-50055476|chr5:50059076-50073902	1.59894	0.0359326	0.0486241
NM_001077207	chr4	83742189	83750211	-	4	72,120,264,59	circRNA	SEC31A	NM_001077207	chr4:83740406-83742189|chr4:83750211-83763292	1.0274	0.0359474	0.0486241
NM_015151.10	chr21	47957358	47961808	+	4	94120115140	circRNA	DIP2A	NM_015151	chr21:47957201-47957358|chr21:47961808-47965049	1.55396	0.0360548	0.0486241
NM_001042424.1	chr4	1902352	1920350	+	4	626163167483	circRNA	NSD2	NM_001042424	chr4:1873269-1902352|chr4:1920350-1932352	-1.47409	0.03607	0.0486241
NM_175861.13	chr12	29904598	29911710	-	3	207,177,74	circRNA	TMTC1	NM_175861	chr12:29786269-29904598|chr12:29911710-29920830	-1.4808	0.0361452	0.0486241
NM_001160223	chr8	42716887	42720632	-	2	111,74	circRNA	RNF170	NM_001160223	chr8:42711571-42716887|chr8:42720632-42725146	-1.91899	0.036188	0.0486241
NM_006738.62	chr15	86212952	86236682	+	4	109,55,133,175	circRNA	AKAP13	NM_006738	chr15:86207986-86212952|chr15:86236682-86251249	0.697333	0.0362361	0.0486241
NM_001171631.2	chr2	169684667	169707914	+	8	63,82,63,99,126,171,99,126	circRNA	NOSTRIN	NM_001171631	chr2:169681227-169684667|chr2:169707914-169711861	0.706592	0.0363145	0.0486241
NM_001256850.556	chr2	179542851	179589265	-	74	84,84,84,78,84,162,78,93,75,78,207,81,84,84,84,84,78,81,114,102,84,84,81,84,84,84,81,87,78,78,63,405,48,72,84,60,27,78,210,261,268,90,184,286,93,288,291,288,288,279,279,279,288,279,282,279,282,288,288,279,279,279,288,279,282,279,282,288,288,279,279,279,288,279	circRNA	TTN	NM_001256850	chr2:179542644-179542851|chr2:179589265-179590094	-0.886671	0.036398	0.0486241
NM_005578.5	chr3	188326948	188327632	+	1	684	circRNA	LPP	NM_005578	chr3:188242575-188326948|chr3:188327632-188426054	3.17803	0.036404	0.0486241
NM_001981.26	chr1	51906018	51912777	-	3	86157146	circRNA	EPS15	NM_001981	chr1:51887530-51906018|chr1:51912777-51913717	1.17696	0.0364897	0.0486241
NM_032875.4	chr17	37437641	37441826	-	3	75,127,96	circRNA	FBXL20	NM_032875	chr17:37431353-37437641|chr17:37441826-37453379	-1.84577	0.0365071	0.0486241
NM_017744.20	chr1	113119607	113134225	-	6	103,73,115,98,155,79	circRNA	ST7L	NM_017744	chr1:113098640-113119607|chr1:113134225-113140592	0.846249	0.0365189	0.0486241
NM_005732.4	chr5	131915008	131925529	+	6	1.86205e+17	circRNA	RAD50	NM_005732	chr5:131911620-131915008|chr5:131925529-131926915	1.10203	0.0365722	0.0486241
NM_001322928	chr20	47752369	47775683	-	5	99,166,139,61,208	circRNA	STAU1	NM_001322928	chr20:47741142-47752369|chr20:47775683-47790731	-0.881515	0.0365881	0.0486241
NM_015316.19	chr14	104251131	104263855	-	2	120148	circRNA	PPP1R13B	NM_015316	chr14:104245158-104251131|chr14:104263855-104313635	-0.949695	0.036649	0.0486241
NM_017794.50	chr9	20819794	20823114	+	4	105102131127	circRNA	FOCAD	NM_017794	chr9:20789607-20819794|chr9:20823114-20862576	-1.70613	0.0367127	0.0486241
NM_015040.35	chr2	209209834	209212747	+	3	84,98,165	circRNA	PIKFYVE	NM_015040	chr2:209207373-209209834|chr2:209212747-209214747	-2.13745	0.0367138	0.0486241
NM_002335.6	chr11	68153783	68157520	+	2	397172	circRNA	LRP5	NM_002335	chr11:68133170-68153783|chr11:68157520-68170950	1.45788	0.0367609	0.0486241
NM_001320808.1	chr1	211952259	211966532	-	4	127,274,96,119	circRNA	LPGAT1	NM_001320808	chr1:211924409-211952259|chr1:211966532-212002400	1.37335	0.0367658	0.0486241
NM_001135608.21	chr5	142287268	142311690	+	3	101,95,79	circRNA	ARHGAP26	NM_001135608	chr5:142283234-142287268|chr5:142311690-142393644	0.553793	0.0369777	0.0486241
NM_001364791.22	chr12	5756892	5963307	-	12	75,111,83,161,135,65,42,56,52,55,152,99	circRNA	ANO2	NM_001364791	chr12:5744513-5756892|chr12:5963307-6030205	0.117544	0.0370246	0.0486241
NM_001353159.27	chr13	20625572	20641530	+	9	166,35,130,116,172,126,95,169,152	circRNA	ZMYM2	NM_001353159	chr13:20611049-20625572|chr13:20641530-20656155	-1.31835	0.0372898	0.0486241
NM_001313994.18	chr8	39080558	39114862	+	6	199,109,184,84,103,157	circRNA	ADAM32	NM_001313994	chr8:39079221-39080558|chr8:39114862-39128394	0.636782	0.0372905	0.0486241
NM_005121.39	chr17	60106901	60112969	-	5	111163195198146	circRNA	MED13	NM_005121	chr17:60088594-60106901|chr17:60112969-60129897	1.98611	0.0373048	0.0486241
NM_006506.1	chr3	141231004	141259451	+	4	118,104,95,77	circRNA	RASA2	NM_006506	chr3:141206058-141231004|chr3:141259451-141272698	-1.18655	0.0373873	0.0486241
NM_005006.11	chr2	206994811	207007555	-	5	155161130129146	circRNA	NDUFS1	NM_005006	chr2:206992696-206994811|chr2:207007555-207008741	0.862291	0.0373947	0.0486241
NM_005121.22	chr17	60059558	60062451	-	4	917,197,215,91	circRNA	MED13	NM_005121	chr17:60050249-60059558|chr17:60062451-60064367	1.82735	0.0375622	0.0486241
NM_198941.4	chr20	43132455	43135637	-	3	181,91,170	circRNA	SERINC3	NM_198941	chr20:43129941-43132455|chr20:43135637-43138531	1.73885	0.0375657	0.0486241
NM_014911.2	chr2	69707991	69723212	-	3	102,102,96	circRNA	AAK1	NM_014911	chr2:69706193-69707991|chr2:69723212-69732700	-1.19282	0.0375803	0.0486241
NM_001100176.1	chr19	12883003	12883858	-	4	63,68,133,51	circRNA	HOOK2	NM_001100176	chr19:12882291-12883003|chr19:12883858-12885482	2.23096	0.0376198	0.0486241
NM_001349296.22	chr3	184566858	184717649	+	37	125,87,68,154,60,108,81,171,75,36,91,47,90,47,223,90,52,43,73,120,72,120,57,83,85,99,90,47,148,90,43,104,82,83,81,170,166	circRNA	VPS8	NM_001349296	chr3:184557540-184566858|chr3:184717649-184742123	0.47801	0.0378083	0.0486241
NM_016436.4	chr20	34389412	34459751	+	8	115,172,85,80,388,114,180,180	circRNA	PHF20	NM_016436	chr20:34360001-34389412|chr20:34459751-34487291	0.666996	0.0378151	0.0486241
NM_145177.2	chrX	2184780	2209644	-	2	208102	circRNA	DHRSX	NM_145177	chrX:2161271-2184780|chrX:2209644-2326785	0.772325	0.0378717	0.0486241
NM_015496.21	chr8	95547066	95556170	-	4	169,49,87,116	circRNA	VIRMA	NM_015496	chr8:95543313-95547066|chr8:95556170-95565612	1.27603	0.0379122	0.0486241
NM_004268.5	chr11	93523739	93527201	+	3	220,137,85	circRNA	MED17	NM_004268	chr11:93521333-93523739|chr11:93527201-93528073	1.72784	0.037916	0.0486241
NM_001013406.17	chr7	91855033	91871451	-	8	108,157,116,244,130,93,160,104	circRNA	KRIT1	NM_001013406	chr7:91852292-91855033|chr7:91871451-91874215	0.73939	0.0379335	0.0486241
NM_020443.3	chr1	201749548	201763705	+	12	139,298,694,447,42,149,171,53,24,78,84,112	circRNA	NAV1	NM_020443	chr1:201687883-201749548|chr1:201763705-201772720	1.01576	0.0380593	0.0486241
NM_013436.30	chr2	183826886	183832089	-	3	120133146	circRNA	NCKAP1	NM_013436	chr2:183822324-183826886|chr2:183832089-183841620	1.5967	0.0380616	0.0486241
NM_001317027.3	chr19	58436990	58441925	-	2	2425130	circRNA	ZNF418	NM_001317027	chr19:58434657-58436990|chr19:58441925-58443797	1.61577	0.038204	0.0486241
NM_001271.7	chr15	93467550	93499879	+	14	232,87,62,108,141,134,226,101,45,179,125,217,90,191	circRNA	CHD2	NM_001271	chr15:93444529-93467550|chr15:93499879-93510554	-1.12951	0.0384065	0.0486241
NR_146959.6	chr7	156516805	156619438	-	12	67,91,74,78,77,81,73,65,69,127,104,140	circRNA	LMBR1	NR_146959	chr7:156480885-156516805|chr7:156619438-156626446	0.305569	0.0385286	0.0486241
NM_001128148.29	chr3	195800800	195803993	-	3	196,202,59	circRNA	TFRC	NM_001128148	chr3:195799023-195800800|chr3:195803993-195808913	1.66733	0.0385753	0.0486241
NM_001024843.10	chr22	40669428	40681774	+	5	176,75,46,149,126	circRNA	TNRC6B	NM_001024843	chr22:40666284-40669428|chr22:40681774-40696458	-1.27864	0.0386084	0.0486241
NM_001009921.58	chr3	184642649	184689540	+	11	120,57,83,85,99,90,47,148,90,43,104	circRNA	VPS8	NM_001009921	chr3:184637986-184642649|chr3:184689540-184700353	0.830962	0.0387632	0.0486241
NM_015662.5	chr2	27700083	27707133	-	10	104,54,162,96,124,215,88,80,66,40	circRNA	IFT172	NM_015662	chr2:27699593-27700083|chr2:27707133-27707884	-1.4313	0.0388494	0.0486241
NM_001350173	chr4	2993941	3009555	+	4	78,104,28,93	circRNA	GRK4	NM_001350173	chr4:2965849-2993941|chr4:3009555-3015414	0.844346	0.0389048	0.0486241
NM_024605.14	chr4	148768301	148803083	+	7	72,102,111,105,130,107,95	circRNA	ARHGAP10	NM_024605	chr4:148744108-148768301|chr4:148803083-148827788	0.89847	0.03897	0.0486241
NM_001308160.23	chr14	71479716	71502874	+	9	203,154,33,172,111,92,110,106,93	circRNA	PCNX1	NM_001308160	chr14:71478266-71479716|chr14:71502874-71511849	-0.669829	0.0390288	0.0486241
NM_001035.61	chr1	237532833	237711890	+	21	75,79,113,100,97,75,157,165,122,184,136,96,119,134,242,193,217,105,104,84,160	circRNA	RYR2	NM_001035	chr1:237527672-237532833|chr1:237711890-237713843	0.192886	0.0390355	0.0486241
NM_001143821.9	chr12	19406873	19427917	+	7	84,121,105,73,101,116,468	circRNA	PLEKHA5	NM_001143821	chr12:19285384-19406873|chr12:19427917-19436213	0.740954	0.0391424	0.0486241
NM_001329858.34	chr2	160303292	160310312	-	3	194168189	circRNA	BAZ2B	NM_001329858	chr2:160295723-160303292|chr2:160310312-160335085	1.33224	0.0392851	0.0486241
NM_001354505.2	chr15	25585231	25620910	-	8	144,74,156,165,206,145,1247,299	circRNA	UBE3A	NM_001354505	chr15:25584404-25585231|chr15:25620910-25650607	-1.02735	0.0393924	0.0486241
NM_172193.18	chr14	50199421	50210523	+	4	113,73,85,53	circRNA	KLHDC1	NM_172193	chr14:50196266-50199421|chr14:50210523-50218303	1.01814	0.0394028	0.0486241
NM_001352609.35	chr13	100982814	101020828	+	3	111103103	circRNA	PCCA	NM_001352609	chr13:100962162-100982814|chr13:101020828-101077886	-0.588621	0.0395072	0.0486241
NM_002976.6	chr2	167279768	167301510	-	7	1.74155e+20	circRNA	SCN7A	NM_002976	chr2:167277807-167279768|chr2:167301510-167304121	0.676546	0.0395227	0.0486241
NM_001324297.15	chr10	21959377	21971186	+	4	256,570,45,33	circRNA	MLLT10	NM_001324297	chr10:21957981-21959377|chr10:21971186-22002700	1.06502	0.0395941	0.0486241
NM_001135669.4	chr1	180832843	180849433	+	3	167140222	circRNA	XPR1	NM_001135669	chr1:180804181-180832843|chr1:180849433-180853141	0.794187	0.0398159	0.0486241
NM_001197030.2	chr5	139818045	139828890	+	5	157,148,148,234,95	circRNA	ANKHD1	NM_001197030	chr5:139815842-139818045|chr5:139828890-139838209	1.35664	0.0398745	0.0486241
NM_016048	chr5	128440648	128442755	+	3	120204117	circRNA	ISOC1	NM_016048	chr5:128430768-128440648|chr5:128442755-128448547	-1.76244	0.0398918	0.0486241
NM_175636.9	chr8	92998351	93027048	-	6	202,86,251,182,90,242	circRNA	RUNX1T1	NM_175636	chr8:92988201-92998351|chr8:93027048-93029453	0.63075	0.0399507	0.0486241
NM_001128160.3	chr3	33442453	33467233	-	8	55,104,111,153,107,106,77,152	circRNA	UBP1	NM_001128160	chr3:33441774-33442453|chr3:33467233-33481227	0.740969	0.0400617	0.0486241
NR_146177.33	chr15	25327735	25357041	+	20	1.17132e+59	circRNA	SNHG14	NR_146177	chr15:25326371-25327735|chr15:25357041-25360445	0.677059	0.0402894	0.0486241
NM_001494.10	chr10	5836847	5842668	-	3	135100108	circRNA	GDI2	NM_001494	chr10:5828013-5836847|chr10:5842668-5855176	1.67819	0.040345	0.0486241
NM_001221.4	chr4	114452371	114469885	-	3	84,103,73	circRNA	CAMK2D	NM_001221	chr4:114438813-114452371|chr4:114469885-114473186	1.3807	0.0403521	0.0486241
NR_149135	chr6	82767655	82781962	-	2	67,69	circRNA	LINC02542	NR_149135	chr6:82555626-82767655|chr6:82781962-82811276	1.05633	0.0405379	0.0486241
NM_006738.4	chr15	86028940	86189185	+	9	44,148,297,184,199,3178,122,76,137	circRNA	AKAP13	NM_006738	chr15:85924029-86028940|chr15:86189185-86198647	0.155995	0.0406859	0.0486241
NM_000547.1	chr2	1437209	1460054	+	4	170133130207	circRNA	TPO	NM_000547	chr2:1426901-1437209|chr2:1460054-1480857	0.671829	0.0407242	0.0486241
NM_001351724	chr4	160107793	160131735	+	3	71,57,84	circRNA	RAPGEF2	NM_001351724	chr4:160025383-160107793|chr4:160131735-160159960	-0.842675	0.0410781	0.0486241
NM_001243719.1	chr11	73418464	73431944	-	4	94,112,106,54	circRNA	RAB6A	NM_001243719	chr11:73390765-73418464|chr11:73431944-73441809	1.37366	0.0414616	0.0486241
NM_001111018.14	chr11	20083852	20104725	+	7	53,24,75,84,112,146,173	circRNA	NAV2	NM_001111018	chr11:20077503-20083852|chr11:20104725-20112410	0.944866	0.0414901	0.0486241
NR_036627.7	chr3	50142509	50143142	+	2	66161	circRNA	RBM5	NR_036627	chr3:50141741-50142509|chr3:50143142-50144199	3.01641	0.0415957	0.0486241
NM_001321083.20	chr6	105280916	105300246	-	5	132,76,105,90,55	circRNA	HACE1	NM_001321083	chr6:105259268-105280916|chr6:105300246-105307253	0.828888	0.0416952	0.0486241
NM_015009	chr3	73651504	73657835	-	2	108,87	circRNA	PDZRN3	NM_015009	chr3:73453546-73651504|chr3:73657835-73673253	-1.45248	0.0417124	0.0486241
NM_001135024.3	chr11	34952950	34999729	+	7	81,101,200,99,175,148,59	circRNA	PDHX	NM_001135024	chr11:34938033-34952950|chr11:34999729-35006116	0.467526	0.0418918	0.0486241
NM_001308339.70	chr12	31604873	31652605	-	5	537,188,667,110,66	circRNA	DENND5B	NM_001308339	chr12:31600703-31604873|chr12:31652605-31653326	-0.774466	0.0419872	0.0486241
NM_001030007	chr16	71772844	71773244	-	2	161108	circRNA	AP1G1	NM_001030007	chr16:71768610-71772844|chr16:71773244-71779046	3.19108	0.0419897	0.0486241
NM_024776.10	chr15	77544708	77578846	-	3	160,121,82	circRNA	PEAK1	NM_024776	chr15:77474382-77544708|chr15:77578846-77712347	1.02027	0.0420456	0.0486241
NM_002270.2	chr5	72151600	72161556	+	3	150107134	circRNA	TNPO1	NM_002270	chr5:72147146-72151600|chr5:72161556-72168465	0.980544	0.0421042	0.0486241
NM_030917.14	chr4	54265896	54310270	+	6	110,108,94,157,55,56	circRNA	FIP1L1	NM_030917	chr4:54257665-54265896|chr4:54310270-54319086	0.646871	0.0422037	0.0486241
NM_021961	chr11	12785725	12785981	+	1	256	circRNA	TEAD1	NM_021961	chr11:12697108-12785725|chr11:12785981-12883796	-3.42407	0.0422075	0.0486241
NM_152334.13	chr15	102248995	102255166	-	3	118122124	circRNA	TARSL2	NM_152334	chr15:102245950-102248995|chr15:102255166-102261328	-1.527	0.0422716	0.0486241
NM_001010887.1	chr9	19423859	19435082	+	3	115142138	circRNA	ACER2	NM_001010887	chr9:19409190-19423859|chr9:19435082-19446278	1.35905	0.0423531	0.0486241
NM_018638.2	chr12	22796696	22826594	+	5	260,141,143,84,161	circRNA	ETNK1	NM_018638	chr12:22778520-22796696|chr12:22826594-22837416	0.973868	0.0423914	0.0486241
NM_001303422.1	chr2	165378489	165383645	-	3	138,75,122	circRNA	GRB14	NM_001303422	chr2:165365362-165378489|chr2:165383645-165404169	1.92287	0.0424284	0.0486241
NM_138441.2	chr6	74149931	74150168	-	1	237	circRNA	CGAS	NM_138441	chr6:74138534-74149931|chr6:74150168-74155250	-3.46082	0.0424329	0.0486241
NM_001035.171	chr1	237604618	237713991	+	15	165,122,184,136,96,119,134,242,193,217,105,104,84,160,148	circRNA	RYR2	NM_001035	chr1:237586548-237604618|chr1:237713991-237729866	0.154201	0.0425085	0.0486241
NM_033389.28	chr17	28011580	28022541	-	2	122,65	circRNA	SSH2	NM_033389	chr17:28004759-28011580|chr17:28022541-28029976	1.43409	0.0425222	0.0486241
NM_001034954.54	chr10	97127406	97144042	-	7	50,102,66,84,115,130,48	circRNA	SORBS1	NM_001034954	chr10:97117560-97127406|chr10:97144042-97154367	1.26516	0.0425763	0.0486241
NM_001347997.11	chr9	109734285	109746690	+	3	268137224	circRNA	ZNF462	NM_001347997	chr9:109701388-109734285|chr9:109746690-109765574	-1.52204	0.0426426	0.0486241
NM_004013.27	chrX	31747747	31792309	-	2	118233	circRNA	DMD	NM_004013	chrX:31697703-31747747|chrX:31792309-31838091	0.505765	0.0426561	0.0486241
NM_004283	chr19	11446122	11446459	-	2	125119	circRNA	RAB3D	NM_004283	chr19:11436261-11446122|chr19:11446459-11447847	-3.21728	0.042659	0.0486241
NM_000719.6	chr12	2558141	2602552	+	4	140140159197	circRNA	CACNA1C	NM_000719	chr12:2229596-2558141|chr12:2602552-2614007	0.437951	0.0428155	0.0486241
NM_001284240.12	chr10	86198267	86237420	+	4	196,84,87,90	circRNA	CCSER2	NM_001284240	chr10:86185649-86198267|chr10:86237420-86273204	0.99948	0.0428311	0.0486241
NM_006401	chr9	100756912	100760960	+	2	150123	circRNA	ANP32B	NM_006401	chr9:100745891-100756912|chr9:100760960-100767245	-1.83162	0.0429071	0.0486241
NM_020690	chr5	139862164	139866645	+	4	88128144103	circRNA	ANKHD1-EIF4EBP3	NM_020690	chr5:139844361-139862164|chr5:139866645-139876104	1.39497	0.0429152	0.0486241
NM_001306215.13	chr4	146823317	146824367	-	1	1050	circRNA	ZNF827	NM_001306215	chr4:146813567-146823317|chr4:146824367-146859516	-2.61182	0.0429905	0.0486241
NM_007318	chr14	73614502	73614802	+	2	82128	circRNA	PSEN1	NM_007318	chr14:73603291-73614502|chr14:73614802-73637504	2.85176	0.0429908	0.0486241
NM_012138	chr17	35310185	35311207	+	2	411138	circRNA	AATF	NM_012138	chr17:35307705-35310185|chr17:35311207-35343915	-2.87844	0.0430133	0.0486241
NM_001199165.2	chr17	63739185	63746842	-	2	150,63	circRNA	CEP112	NM_001199165	chr17:63685336-63739185|chr17:63746842-63847921	1.6959	0.0431824	0.0487086
NM_001146071.7	chr13	61013821	61109367	+	11	85,62,161,142,72,150,141,157,126,851,126	circRNA	TDRD3	NM_001146071	chr13:60971144-61013821|chr13:61109367-61141658	0.613302	0.0432855	0.0487251
NM_001318758.4	chr9	33351557	33352717	+	2	231,74	circRNA	NFX1	NM_001318758	chr9:33347115-33351557|chr9:33352717-33354083	2.13351	0.0436503	0.048794
NM_006393.51	chr10	21129667	21129778	-	1	111	circRNA	NEBL	NM_006393	chr10:21124552-21129667|chr10:21129778-21134186	-3.95749	0.0436503	0.048794
NM_014899.9	chr5	95084036	95103870	+	5	155112366113121	circRNA	RHOBTB3	NM_014899	chr5:95072779-95084036|chr5:95103870-95115955	-0.867979	0.0439928	0.048794
NM_053067.9	chr9	86293355	86301070	-	4	159263116152	circRNA	UBQLN1	NM_053067	chr9:86292876-86293355|chr9:86301070-86322414	1.52075	0.0441788	0.048794
NM_016377	chr6	131466424	131490413	+	4	132140137161	circRNA	AKAP7	NM_016377	chr6:131456922-131466424|chr6:131490413-131520600	-0.820743	0.0442331	0.048794
NM_002039.9	chr4	144359151	144361535	+	3	602,86,304	circRNA	GAB1	NM_002039	chr4:144354869-144359151|chr4:144361535-144380537	-0.584437	0.0442972	0.048794
NM_003047	chr1	27432375	27436268	-	3	203218251	circRNA	SLC9A1	NM_003047	chr1:27429803-27432375|chr1:27436268-27440316	-1.93289	0.0444253	0.048794
NM_001351169	chr10	104899162	104941085	-	3	74125144	circRNA	NT5C2	NM_001351169	chr10:104866463-104899162|chr10:104941085-104952992	-0.710514	0.0444718	0.048794
NM_001365770.3	chr18	6263945	6312055	-	4	92,55,103,59	circRNA	L3MBTL4	NM_001365770	chr18:6244587-6263945|chr18:6312055-6367612	-0.647833	0.0445142	0.048794
NM_001354587.14	chr2	97907002	97915382	+	6	214,184,915,153,71,94	circRNA	ANKRD36	NM_001354587	chr2:97899608-97907002|chr2:97915382-97915880	1.57649	0.0445228	0.048794
NM_001012750.2	chr10	27047990	27059274	-	4	177101141101	circRNA	ABI1	NM_001012750	chr10:27044670-27047990|chr10:27059274-27060003	-1.43573	0.0445248	0.048794
NM_001990.5	chr1	28315045	28330930	-	6	122,115,161,59,90,84	circRNA	EYA3	NM_001990	chr1:28304985-28315045|chr1:28330930-28337457	-1.02231	0.0447595	0.048794
NM_018723.4	chr16	7629778	7647433	+	4	144,54,93,61	circRNA	RBFOX1	NM_018723	chr16:7568391-7629778|chr16:7647433-7657286	-1.17376	0.0447604	0.048794
NM_001082968.1	chr17	17782940	17797124	-	4	117159135150	circRNA	TOM1L2	NM_001082968	chr17:17772787-17782940|chr17:17797124-17801909	1.10495	0.0447967	0.048794
NM_001497	chr9	33115988	33135422	-	3	123188236	circRNA	B4GALT1	NM_001497	chr9:33113876-33115988|chr9:33135422-33166755	0.721934	0.0448535	0.048794
NM_020937.1	chr14	45618039	45628483	+	6	159,132,133,126,87,185	circRNA	FANCM	NM_020937	chr14:45609912-45618039|chr14:45628483-45633561	-0.926657	0.0448768	0.048794
NM_001166301	chr17	57643987	57654726	+	6	83,120,228,67,132,100	circRNA	DHX40	NM_001166301	chr17:57643144-57643987|chr17:57654726-57656832	1.50119	0.0449973	0.048794
NM_001352914.17	chr14	102368055	102372866	+	2	171128	circRNA	PPP2R5C	NM_001352914	chr14:102360897-102368055|chr14:102372866-102375925	1.80105	0.0450652	0.048794
NM_017744.17	chr1	113098489	113159517	-	11	151,103,73,115,98,155,79,116,55,163,83	circRNA	ST7L	NM_017744	chr1:113093315-113098489|chr1:113159517-113161530	-0.674638	0.0453164	0.0488349
NM_001350397.6	chr4	113483526	113511030	-	8	1.15144e+23	circRNA	ZGRF1	NM_001350397	chr4:113482151-113483526|chr4:113511030-113527163	-0.786033	0.0453343	0.0488349
NM_022459.4	chr13	21362624	21401318	-	14	1.31119e+41	circRNA	XPO4	NM_022459	chr13:21361737-21362624|chr13:21401318-21417033	0.753039	0.0454078	0.0488349
NM_022373.2	chr7	35677959	35712888	-	4	123,155,114,78	circRNA	HERPUD2	NM_022373	chr7:35675068-35677959|chr7:35712888-35733793	0.64544	0.0454925	0.0488349
NM_001035.64	chr1	237532833	237732619	+	24	75,79,113,100,97,75,157,165,122,184,136,96,119,134,242,193,217,105,104,84,160,148,209,175	circRNA	RYR2	NM_001035	chr1:237527672-237532833|chr1:237732619-237753092	-0.470711	0.045641	0.0488932
NM_018682.10	chr7	104714065	104719410	+	6	59,173,39,231,131,118	circRNA	KMT2E	NM_018682	chr7:104707254-104714065|chr7:104719410-104722134	-1.62239	0.0458665	0.0489664
NM_004841	chr1	178425834	178436556	+	5	200,862,135,203,88	circRNA	RASAL2	NM_004841	chr1:178423783-178425834|chr1:178436556-178442209	1.07883	0.0459007	0.0489664
NM_032131	chr6	109175427	109179474	+	2	261,73	circRNA	ARMC2	NM_032131	chr6:109169749-109175427|chr6:109179474-109190026	-1.9647	0.0460274	0.0489753
NM_016441.3	chr2	36623756	36706837	+	6	1.74243e+17	circRNA	CRIM1	NM_016441	chr2:36583766-36623756|chr2:36706837-36726361	0.352733	0.0460967	0.0489753
NM_001146071.20	chr13	61057908	61109367	+	7	7.21501e+19	circRNA	TDRD3	NM_001146071	chr13:61041513-61057908|chr13:61109367-61141658	-0.619475	0.0463504	0.0491004
NM_000436.9	chr5	41749628	41807540	-	8	81,90,76,73,49,95,115,108	circRNA	OXCT1	NM_000436	chr5:41739593-41749628|chr5:41807540-41840552	-0.832229	0.0464071	0.0491004
NM_001145527.2	chr9	140622800	140657272	+	7	181,158,189,78,121,132,146	circRNA	EHMT1	NM_001145527	chr9:140611634-140622800|chr9:140657272-140669560	0.927958	0.0468379	0.049351
NM_001178141.1	chr3	141678515	141724386	-	7	167,152,69,144,163,48,104	circRNA	TFDP2	NM_001178141	chr3:141671858-141678515|chr3:141724386-141747420	0.47597	0.0468381	0.049351
NM_001252006	chr14	96986391	96987409	+	2	174,67	circRNA	PAPOLA	NM_001252006	chr14:96968937-96986391|chr14:96987409-96991646	-2.28168	0.0470037	0.0494177
NM_000332.6	chr6	16486202	16658132	-	4	138,62,128,126	circRNA	ATXN1	NM_000332	chr6:16328701-16486202|chr6:16658132-16753463	-0.181741	0.0471199	0.0494351
NM_001256850.711	chr2	179554539	179585929	-	44	84,84,84,81,87,78,78,63,405,48,72,84,60,27,78,210,261,268,90,184,286,93,288,291,288,288,279,279,279,288,279,282,279,282,288,288,279,279,279,288,279,282,279,282	circRNA	TTN	NM_001256850	chr2:179554322-179554539|chr2:179585929-179586573	-0.484643	0.0472138	0.0494351
NM_001166160.10	chr7	94855272	94913642	+	10	156,54,230,97,172,158,301,88,84,313	circRNA	PPP1R9A	NM_001166160	chr7:94833042-94855272|chr7:94913642-94915517	-0.473723	0.047453	0.0495848
NM_002887.3	chr5	167915606	167924353	+	6	1.35189e+17	circRNA	RARS	NM_002887	chr5:167913548-167915606|chr5:167924353-167927595	1.02215	0.0475708	0.0496087
NM_017672.32	chr15	50878588	50884823	-	3	97,65,716	circRNA	TRPM7	NM_017672	chr15:50875356-50878588|chr15:50884823-50885813	-1.61245	0.0476785	0.0496222
NM_001256850.609	chr2	179546387	179582109	-	49	78,207,81,84,84,84,84,78,81,114,102,84,84,81,84,84,84,81,87,78,78,63,405,48,72,84,60,27,78,210,261,268,90,184,286,93,288,291,288,288,279,279,279,288,279,282,279,282,288	circRNA	TTN	NM_001256850	chr2:179546177-179546387|chr2:179582109-179582249	0.54012	0.0478476	0.0496592
NM_206862.4	chr10	123842161	123848106	+	2	5313114	circRNA	TACC2	NM_206862	chr10:123810065-123842161|chr10:123848106-123892123	1.59432	0.0479119	0.0496592
NM_001354609.17	chr7	140476711	140508795	-	10	177,85,118,137,37,160,120,149,103,104	circRNA	BRAF	NM_001354609	chr7:140454033-140476711|chr7:140508795-140534408	0.912421	0.0481931	0.0497687
NM_001242644	chr8	61484604	61504528	+	4	68,83,93,112	circRNA	RAB2A	NM_001242644	chr8:61429812-61484604|chr8:61504528-61531138	0.913521	0.0483093	0.0497687
NM_001300866	chr6	76018555	76024918	-	2	582806	circRNA	FILIP1	NM_001300866	chr6:76005666-76018555|chr6:76024918-76063254	-1.79774	0.0483758	0.0497687
NM_001330689	chr1	151196720	151205179	+	5	35,81,131,118,153	circRNA	PIP5K1A	NM_001330689	chr1:151171557-151196720|chr1:151205179-151206672	-1.41054	0.0484233	0.0497687
NM_001011515.8	chr4	95494501	95507595	+	5	43,92,18,173,37	circRNA	PDLIM5	NM_001011515	chr4:95445026-95494501|chr4:95507595-95508139	-0.587243	0.0485717	0.0497687
NM_001352917.9	chr2	20507738	20527139	-	6	94,271,170,188,109,69	circRNA	PUM2	NM_001352917	chr2:20497439-20507738|chr2:20527139-20550570	-1.22311	0.0485997	0.0497687
NM_001350246.9	chr1	243456392	243542165	+	10	129,65,112,97,189,139,153,135,117,143	circRNA	SDCCAG8	NM_001350246	chr1:243449699-243456392|chr1:243542165-243579003	-0.387939	0.048852	0.0499247
NM_001130687.1	chr4	156617907	156625145	+	2	367,62	circRNA	GUCY1A1	NM_001130687	chr4:156588571-156617907|chr4:156625145-156629387	-1.55524	0.0490765	0.04997
NM_017672.26	chr15	50875285	50884823	-	4	71,97,65,716	circRNA	TRPM7	NM_017672	chr15:50873105-50875285|chr15:50884823-50885813	-1.62006	0.0492414	0.04997
NM_022782.20	chr12	123661234	123687922	-	8	102,65,48,216,88,156,461,126	circRNA	MPHOSPH9	NM_022782	chr12:123651336-123661234|chr12:123687922-123694602	0.730811	0.0492844	0.04997
NM_015120.26	chr2	73777393	73800551	+	4	1711351711163	circRNA	ALMS1	NM_015120	chr2:73762076-73777393|chr2:73800551-73826527	0.960834	0.049579	0.04997
NM_001142434.12	chr10	103557736	103573363	-	8	175,614,285,99,172,131,98,52	circRNA	OGA	NM_001142434	chr10:103553755-103557736|chr10:103573363-103577580	-1.24111	0.0496216	0.04997
NM_001366319.10	chr6	168271065	168290006	+	5	113164161158112	circRNA	AFDN	NM_001366319	chr6:168265426-168271065|chr6:168290006-168291541	0.919966	0.0496764	0.04997
NM_172069.9	chr2	43969879	43973102	+	3	178,156,98	circRNA	PLEKHH2	NM_172069	chr2:43968182-43969879|chr2:43973102-43980757	-1.60312	0.0498567	0.04997
NM_001253866.9	chr10	27420787	27425314	-	4	83,84,151,110	circRNA	YME1L1	NM_001253866	chr10:27415715-27420787|chr10:27425314-27434356	1.93028	0.0499234	0.04997
NM_000016.14	chr1	76211490	76216231	+	3	109,141,96	circRNA	ACADM	NM_000016	chr1:76205795-76211490|chr1:76216231-76226806	-1.95701	0.0499449	0.04997
NM_001256850.498	chr2	179539040	179584991	-	69	96,75,75,297,84,84,84,78,84,162,78,93,75,78,207,81,84,84,84,84,78,81,114,102,84,84,81,84,84,84,81,87,78,78,63,405,48,72,84,60,27,78,210,261,268,90,184,286,93,288,291,288,288,279,279,279,288,279,282,279,282,288,288,279,279,279,288,279,282	circRNA	TTN	NM_001256850	chr2:179538437-179539040|chr2:179584991-179585111	-0.909166	0.0499512	0.04997
NM_024605.28	chr4	148778703	148887990	+	14	102,111,105,130,107,95,82,46,66,75,88,59,106,160	circRNA	ARHGAP10	NM_024605	chr4:148768373-148778703|chr4:148887990-148944413	-0.417453	0.0499696	0.04997
