# Supplementary material for: Human Left Ventricle circRNA-miRNA-mRNA Network Analyses Reveal a Novel Proangiogenic Role for circNPHP1 Under Ischemic Conditions
Source: JACC Basic Transl Sci. 2026 Jan 20;11(2):101468. doi: 10.1016/j.jacbts.2025.101468 (PMC12859194; doi:10.1016/j.jacbts.2025.101468)
Supplement: Supplementary Data 2 [file mmc6.xls]

## Sheet: IHD vs nonIHD
miRbase_ID	chromosome	start	end	strand	logFC	P.Value	Adj.pvalue.fdr
hsa-miR-504-5p	chrX	137749921	137749942	-	-0.839544	0.00220696	0.0303688
hsa-miR-518b	chr19	54206041	54206062	+	1.52121	0.0026924	0.0303688
hsa-miR-200a-3p	chr1	1103296	1103317	+	-1.73852	0.00553421	0.0303688
hsa-miR-874-3p	chr5	136983271	136983292	-	0.366152	0.00558842	0.0303688
hsa-miR-200b-3p	chr1	1102540	1102561	+	-1.8284	0.00571279	0.0303688
hsa-miR-4662a-5p	chr8	125834232	125834253	+	-0.638806	0.00578299	0.0303688
hsa-miR-99b-3p	chr19	52195909	52195930	+	0.260259	0.00724471	0.0303688
hsa-miR-874-5p	chr5	136983307	136983329	-	0.323677	0.00954286	0.0303688
hsa-miR-330-5p	chr19	46142307	46142328	-	-0.654064	0.00988636	0.0303688
hsa-miR-337-5p	chr14	101340852	101340872	+	-0.439197	0.0100172	0.0303688
hsa-let-7g-3p	chr3	52302296	52302316	-	0.441817	0.0111446	0.0303688
hsa-miR-193b-3p	chr16	14397874	14397895	+	0.645155	0.0112876	0.0303688
hsa-miR-497-3p	chr17	6921257	6921278	-	-0.380129	0.0120404	0.0303688
hsa-miR-372-3p	chr19	54291185	54291207	+	0.922763	0.0121475	0.0303688
hsa-miR-98-3p	chrX	53583202	53583223	-	-0.516229	0.0167098	0.0370422
hsa-miR-31-5p	chr9	21512157	21512177	-	-2.01997	0.0185049	0.0370422
hsa-miR-34c-5p	chr11	111384176	111384198	+	-0.801559	0.0213583	0.0370422
hsa-miR-3679-5p	chr2	134884701	134884723	+	0.454433	0.0224082	0.0370422
hsa-miR-490-5p	chr7	136587952	136587971	+	0.421406	0.0225186	0.0370422
hsa-miR-212-3p	chr17	1953584	1953604	-	0.704502	0.0236535	0.0370422
hsa-miR-29a-3p	chr7	130561507	130561528	-	0.260061	0.0237086	0.0370422
hsa-miR-335-5p	chr7	130135967	130135989	+	-0.632443	0.0237194	0.0370422
hsa-miR-1271-5p	chr5	175794963	175794984	+	0.299027	0.0248026	0.0370422
hsa-miR-1247-5p	chr14	102026699	102026720	-	0.786777	0.0254004	0.0370422
hsa-miR-490-3p	chr7	136587989	136588010	+	0.427262	0.0322665	0.0451731
hsa-miR-5699-3p	chr10	687639	687660	-	-0.493397	0.0370663	0.0465947
hsa-miR-589-5p	chr7	5535504	5535525	-	0.29209	0.037343	0.0465947
hsa-miR-155-5p	chr21	26946295	26946317	+	-0.495362	0.0380416	0.0465947
hsa-miR-92b-5p	chr1	155164987	155165008	+	-0.413765	0.0402169	0.0465947
hsa-miR-141-3p	chr12	7073318	7073339	+	-0.761101	0.0402896	0.0465947
hsa-miR-486-3p	chr8	41518004	41518024	+	-0.385944	0.0444717	0.0465947
hsa-miR-486-3p	chr8	41517961	41517981	-	-0.385944	0.0444717	0.0465947
hsa-miR-29c-3p	chr1	207975210	207975231	-	0.215894	0.0449505	0.0465947
hsa-miR-99a-3p	chr21	17911458	17911479	+	0.33761	0.0452635	0.0465947
hsa-miR-675-3p	chr11	2017998	2018017	-	-0.508938	0.0489171	0.0489171

## Sheet: IHD+T2DM vs nonIHD
miRbase_ID	chromosome	start	end	strand	logFC	P.Value	Adj.pvalue.fdr
hsa-miR-877-5p	chr6	30552109	30552128	+	-0.89957	0.00319865	0.0367021
hsa-miR-28-5p	chr3	188406582	188406603	+	0.277019	0.00674944	0.0367021
hsa-miR-486-3p	chr8	41518004	41518024	+	-0.541449	0.00815602	0.0367021
hsa-miR-486-3p	chr8	41517961	41517981	-	-0.541449	0.00815602	0.0367021
hsa-miR-760	chr1	94312436	94312455	+	0.483192	0.0115382	0.0368982
hsa-let-7i-3p	chr12	62997527	62997548	+	0.35152	0.0122994	0.0368982
hsa-miR-1247-5p	chr14	102026699	102026720	-	0.88689	0.0162754	0.0379012
hsa-miR-3620-3p	chr1	228285021	228285042	+	-0.826297	0.0182942	0.0379012
hsa-miR-340-3p	chr5	179442319	179442340	-	0.416598	0.0189506	0.0379012
hsa-miR-504-5p	chrX	137749921	137749942	-	-0.608962	0.027679	0.0422489
hsa-miR-6716-3p	chr11	118514766	118514787	+	0.736844	0.0300238	0.0422489
hsa-miR-378c	chr10	132760897	132760921	-	-0.254668	0.0306989	0.0422489
hsa-miR-99b-3p	chr19	52195909	52195930	+	0.213607	0.0312269	0.0422489
hsa-miR-874-5p	chr5	136983307	136983329	-	0.27345	0.0328603	0.0422489
hsa-miR-3679-5p	chr2	134884701	134884723	+	0.422983	0.0400492	0.0473405
hsa-miR-3127-5p	chr2	97464025	97464047	+	-0.537462	0.0429858	0.0473405
hsa-miR-7706	chr15	85923870	85923893	+	-0.351157	0.0454944	0.0473405
hsa-miR-5187-5p	chr1	161196985	161197006	+	-0.376998	0.0473405	0.0473405

## Sheet: IHD+T2DM vs IHD
miRbase_ID	chromosome	start	end	strand	logFC	P.Value	Adj.pvalue.fdr
hsa-miR-129-5p	chr11	43602958	43602978	+	1.17111	0.00304268	0.0483192
hsa-miR-129-5p	chr7	127847929	127847949	+	1.17111	0.00304268	0.0483192
hsa-miR-337-5p	chr14	101340852	101340872	+	0.514472	0.0036369	0.0483192
hsa-miR-378a-5p	chr5	149112392	149112413	+	-0.358998	0.00425827	0.0483192
hsa-miR-335-5p	chr7	130135967	130135989	+	0.804917	0.00576158	0.0483192
hsa-miR-378d	chr4	5925006	5925025	-	-0.378075	0.0105369	0.0483192
hsa-miR-378d	chr8	94928307	94928326	-	-0.378075	0.0105369	0.0483192
hsa-miR-378c	chr10	132760897	132760921	-	-0.293296	0.0122125	0.0483192
hsa-miR-378a-3p	chr5	149112430	149112451	+	-0.33004	0.015035	0.0483192
hsa-miR-4662a-5p	chr8	125834232	125834253	+	0.56749	0.0152408	0.0483192
hsa-miR-335-3p	chr7	130136003	130136024	+	0.920629	0.0159864	0.0483192
hsa-miR-181a-3p	chr1	198828198	198828219	-	-0.37671	0.0162926	0.0483192
hsa-miR-369-3p	chr14	101531978	101531998	+	0.446344	0.0182168	0.0483192
hsa-miR-133a-3p	chr18	19405673	19405694	-	-0.277955	0.0182804	0.0483192
hsa-miR-133a-3p	chr20	61162177	61162198	+	-0.277955	0.0182804	0.0483192
hsa-miR-495-3p	chr14	101500141	101500162	+	0.952841	0.0182915	0.0483192
hsa-miR-3065-5p	chr17	79099686	79099708	+	0.840718	0.0195493	0.0483192
hsa-miR-218-1-3p	chr4	20529965	20529986	+	0.939951	0.021556	0.0483192
hsa-miR-378g	chr1	95211436	95211455	-	-0.328512	0.0219129	0.0483192
hsa-miR-3157-5p	chr10	97824126	97824147	-	-0.785497	0.0228102	0.0483192
hsa-miR-3065-3p	chr17	79099726	79099748	+	0.859657	0.0230176	0.0483192
hsa-miR-518b	chr19	54206041	54206062	+	-1.12917	0.0249769	0.0483192
hsa-miR-378i	chr22	42319275	42319295	-	-0.444897	0.0255979	0.0483192
hsa-miR-136-3p	chr14	101351087	101351108	+	0.431609	0.0256954	0.0483192
hsa-miR-132-5p	chr17	1953259	1953280	-	0.488374	0.0271031	0.0483192
hsa-miR-675-3p	chr11	2017998	2018017	-	0.584644	0.0281336	0.0483192
hsa-miR-376c-5p	chr14	101506031	101506051	+	0.797889	0.0286588	0.0483192
hsa-miR-299-5p	chr14	101490137	101490158	+	0.469342	0.0289071	0.0483192
hsa-miR-376b-5p	chr14	101506796	101506817	+	0.796628	0.0292625	0.0483192
hsa-miR-31-5p	chr9	21512157	21512177	-	1.89042	0.0301995	0.0483192
hsa-miR-92b-5p	chr1	155164987	155165008	+	0.436757	0.0346723	0.0498702
hsa-miR-1306-3p	chr22	20073635	20073652	+	-0.294415	0.0355043	0.0498702
hsa-miR-330-5p	chr19	46142307	46142328	-	0.53527	0.0359437	0.0498702
hsa-miR-382-3p	chr14	101520689	101520709	+	0.546548	0.0393883	0.0498702
hsa-miR-675-5p	chr11	2018030	2018052	-	0.485421	0.0403732	0.0498702
hsa-miR-133a-5p	chr18	19405710	19405731	-	-0.284644	0.0411061	0.0498702
hsa-miR-133a-5p	chr20	61162140	61162161	+	-0.284644	0.0411061	0.0498702
hsa-miR-490-5p	chr7	136587952	136587971	+	-0.380775	0.0423045	0.0498702
hsa-miR-505-5p	chrX	139006355	139006376	-	0.527377	0.0428358	0.0498702
hsa-miR-200a-3p	chr1	1103296	1103317	+	1.25062	0.045422	0.0498702
hsa-miR-132-3p	chr17	1953223	1953244	-	0.348476	0.0468997	0.0498702
hsa-miR-4742-3p	chr1	224585929	224585951	-	-0.740852	0.0478462	0.0498702
hsa-miR-141-3p	chr12	7073318	7073339	+	0.748961	0.0481194	0.0498702
hsa-miR-92a-3p	chrX	133303574	133303595	-	-0.175446	0.0481496	0.0498702
hsa-miR-92a-3p	chr13	92003615	92003636	+	-0.175446	0.0481496	0.0498702
hsa-miR-514a-3p	chrX	146360784	146360804	-	1.16013	0.0498702	0.0498702
hsa-miR-514a-3p	chrX	146363475	146363495	-	1.16013	0.0498702	0.0498702
hsa-miR-514a-3p	chrX	146366173	146366193	-	1.16013	0.0498702	0.0498702
