# Supplementary material for: Human Left Ventricle circRNA-miRNA-mRNA Network Analyses Reveal a Novel Proangiogenic Role for circNPHP1 Under Ischemic Conditions
Source: JACC Basic Transl Sci. 2026 Jan 20;11(2):101468. doi: 10.1016/j.jacbts.2025.101468 (PMC12859194; doi:10.1016/j.jacbts.2025.101468)
Supplement: Supplementary Data 3 [file mmc7.xls]

## Sheet: IHD vs nonIHD
ENSG	Transcript.stable.ID	Gene.description	Chromosome.scaffold.name	Gene.start..bp.	Gene.end..bp.	Karyotype.band	Gene.name	Gene.type	logFC	P.Value	Adj.pvalue.fdr
ENSG00000116830	ENST00000369466	\transcription termination factor, RNA polymerase II [Source:HGNC Symbol;Acc:12398]\""	1	117602925	117650075	p13.1	TTF2	protein_coding	-0.556261	1.49005e-05	0.0312836
ENSG00000054356	ENST00000409251	\protein tyrosine phosphatase, receptor type, N [Source:HGNC Symbol;Acc:9676]\""	2	220154345	220174370	q35	PTPRN	protein_coding	2.13239	2.41393e-05	0.0312836
ENSG00000173137	ENST00000534714	aarF domain containing kinase 5 [Source:HGNC Symbol;Acc:21738]	8	145596790	145618457	q24.3	ADCK5	protein_coding	0.460774	4.95212e-05	0.0312836
ENSG00000117868	ENST00000251527	extended synaptotagmin-like protein 2 [Source:HGNC Symbol;Acc:22211]	7	158523686	158622944	q36.3	ESYT2	protein_coding	-0.319504	5.05228e-05	0.0312836
ENSG00000162618	ENST00000401034	\EGF, latrophilin and seven transmembrane domain containing 1 [Source:HGNC Symbol;Acc:20822]\""	1	79355449	79472403	p31.1	ELTD1	protein_coding	-0.45334	6.86556e-05	0.0312836
ENSG00000196776	ENST00000471694	CD47 molecule [Source:HGNC Symbol;Acc:1682]	3	107762145	107809872	q13.12	CD47	protein_coding	-0.3379	7.24018e-05	0.0312836
ENSG00000160867	ENST00000292408	fibroblast growth factor receptor 4 [Source:HGNC Symbol;Acc:3691]	5	176513887	176525145	q35.2	FGFR4	protein_coding	1.79684	8.42225e-05	0.0312836
ENSG00000168646	ENST00000307078	axin 2 [Source:HGNC Symbol;Acc:904]	17	63524681	63557765	q24.1	AXIN2	protein_coding	0.322131	9.8096e-05	0.0312836
ENSG00000138594	ENST00000558455	tropomodulin 3 (ubiquitous) [Source:HGNC Symbol;Acc:11873]	15	52121825	52239492	q21.2	TMOD3	protein_coding	-0.440938	9.96707e-05	0.0312836
ENSG00000102699	ENST00000381989	\poly (ADP-ribose) polymerase family, member 4 [Source:HGNC Symbol;Acc:271]\""	13	24995064	25086948	q12.12	PARP4	protein_coding	-0.237242	0.000112338	0.0313839
ENSG00000133665	ENST00000372199	DPY30 domain containing 2 [Source:HGNC Symbol;Acc:23468]	10	82104501	82127829	q23.1	DYDC2	protein_coding	1.41847	0.000122246	0.0313839
ENSG00000145736	ENST00000274400	\general transcription factor IIH, polypeptide 2, 44kDa [Source:HGNC Symbol;Acc:4656]\""	5	70330784	70363516	q13.2	GTF2H2	protein_coding	-0.496066	0.000134875	0.0315523
ENSG00000177076	ENST00000340967	alkaline ceramidase 2 [Source:HGNC Symbol;Acc:23675]	9	19408925	19452018	p22.1	ACER2	protein_coding	-0.500858	0.000145248	0.0315523
ENSG00000133250	ENST00000393927	zinc finger protein 414 [Source:HGNC Symbol;Acc:20630]	19	8575462	8579048	p13.2	ZNF414	protein_coding	0.39684	0.00020271	0.0317695
ENSG00000141748	ENST00000269586	ADP-ribosylation factor-like 5C [Source:HGNC Symbol;Acc:31111]	17	37313147	37323737	q12	ARL5C	protein_coding	1.32586	0.000219396	0.0317695
ENSG00000019169	ENST00000327097	macrophage receptor with collagenous structure [Source:HGNC Symbol;Acc:6895]	2	119699742	119752236	q14.2	MARCO	protein_coding	-2.06389	0.000219439	0.0317695
ENSG00000197614	ENST00000535411	microfibrillar associated protein 5 [Source:HGNC Symbol;Acc:29673]	12	8789942	8815484	p13.31	MFAP5	protein_coding	-1.59776	0.000220278	0.0317695
ENSG00000237847	ENST00000434336	\family with sequence similarity 231, member A [Source:HGNC Symbol;Acc:49427]\""	1	16999498	17000007	p36.13	FAM231A	protein_coding	1.15485	0.000229288	0.0317695
ENSG00000114331	ENST00000326793	\ArfGAP with coiled-coil, ankyrin repeat and PH domains 2 [Source:HGNC Symbol;Acc:16469]\""	3	194995465	195163807	q29	ACAP2	protein_coding	-0.306323	0.000230018	0.0317695
ENSG00000188811	ENST00000473371	NHL repeat containing 3 [Source:HGNC Symbol;Acc:33751]	13	39612443	39624246	q13.3	NHLRC3	protein_coding	-0.28775	0.000248351	0.0317695
ENSG00000185019	ENST00000217173	U-box domain containing 5 [Source:HGNC Symbol;Acc:17777]	20	3088219	3140842	p13	UBOX5	protein_coding	0.281669	0.000272684	0.0317695
ENSG00000021574	ENST00000345662	spastin [Source:HGNC Symbol;Acc:11233]	2	32288680	32382706	p22.3	SPAST	protein_coding	-0.310753	0.000293344	0.0317695
ENSG00000115419	ENST00000320717	glutaminase [Source:HGNC Symbol;Acc:4331]	2	191745553	191830278	q32.2	GLS	protein_coding	-0.337657	0.000293513	0.0317695
ENSG00000267796	ENST00000590706	lin-37 homolog (C. elegans) [Source:HGNC Symbol;Acc:33234]	19	36239262	36245420	q13.12	LIN37	protein_coding	0.383959	0.000294433	0.0317695
ENSG00000196409	ENST00000479710	zinc finger protein 658 [Source:HGNC Symbol;Acc:25226]	9	40760700	40836415	p13.1	ZNF658	protein_coding	-0.408081	0.000298199	0.0317695
ENSG00000029993	ENST00000419110	high mobility group box 3 [Source:HGNC Symbol;Acc:5004]	X	150148982	150159248	q28	HMGB3	protein_coding	-0.741769	0.000313116	0.0317695
ENSG00000163755	ENST00000296051	Hermansky-Pudlak syndrome 3 [Source:HGNC Symbol;Acc:15597]	3	148847371	148891519	q24	HPS3	protein_coding	-0.317303	0.000341208	0.0317695
ENSG00000140575	ENST00000268182	IQ motif containing GTPase activating protein 1 [Source:HGNC Symbol;Acc:6110]	15	90931450	91045475	q26.1	IQGAP1	protein_coding	-0.47127	0.000351998	0.0317695
ENSG00000141994	ENST00000590343	dihydrouridine synthase 3-like (S. cerevisiae) [Source:HGNC Symbol;Acc:26920]	19	5784843	5791249	p13.3	DUS3L	protein_coding	0.362629	0.000363828	0.0317695
ENSG00000221823	ENST00000234310	\protein phosphatase 3, regulatory subunit B, alpha [Source:HGNC Symbol;Acc:9317]\""	2	68405989	68483369	p14	PPP3R1	protein_coding	-0.25078	0.000368859	0.0317695
ENSG00000168917	ENST00000472200	\solute carrier family 35, member G2 [Source:HGNC Symbol;Acc:28480]\""	3	136537489	136574734	q22.3	SLC35G2	protein_coding	-0.329062	0.000372652	0.0317695
ENSG00000137575	ENST00000522243	syndecan binding protein (syntenin) [Source:HGNC Symbol;Acc:10662]	8	59465483	59495419	q12.1	SDCBP	protein_coding	-0.618803	0.000398235	0.0317695
ENSG00000095596	ENST00000371531	\cytochrome P450, family 26, subfamily A, polypeptide 1 [Source:HGNC Symbol;Acc:2603]\""	10	94833232	94837647	q23.33	CYP26A1	protein_coding	1.47579	0.000401569	0.0317695
ENSG00000221855	ENST00000408916	\taste receptor, type 2, member 41 [Source:HGNC Symbol;Acc:18883]\""	7	143174966	143175889	q35	TAS2R41	protein_coding	1.2564	0.000426219	0.0317695
ENSG00000181333	ENST00000315765	hephaestin-like 1 [Source:HGNC Symbol;Acc:30477]	11	93754527	93846917	q21	HEPHL1	protein_coding	2.09301	0.000428739	0.0317695
ENSG00000173175	ENST00000462833	adenylate cyclase 5 [Source:HGNC Symbol;Acc:236]	3	123001143	123168605	q21.1	ADCY5	protein_coding	0.457344	0.000429345	0.0317695
ENSG00000180318	ENST00000316824	ALX homeobox 1 [Source:HGNC Symbol;Acc:1494]	12	85673885	85695562	q21.31	ALX1	protein_coding	1.23448	0.000450181	0.0317695
ENSG00000154553	ENST00000284770	PDZ and LIM domain 3 [Source:HGNC Symbol;Acc:20767]	4	186422851	186456766	q35.1	PDLIM3	protein_coding	-1.10704	0.000466404	0.0317695
ENSG00000113448	ENST00000340635	\phosphodiesterase 4D, cAMP-specific [Source:HGNC Symbol;Acc:8783]\""	5	58264865	59817947	q12.1	PDE4D	protein_coding	-0.495915	0.000490989	0.0317695
ENSG00000135722	ENST00000258200	F-box and leucine-rich repeat protein 8 [Source:HGNC Symbol;Acc:17875]	16	67193834	67198473	q22.1	FBXL8	protein_coding	0.431449	0.000505659	0.0317695
ENSG00000112367	ENST00000230124	\FIG4 homolog, SAC1 lipid phosphatase domain containing (S. cerevisiae) [Source:HGNC Symbol;Acc:16873]\""	6	110012499	110146631	q21	FIG4	protein_coding	-0.2864	0.000505715	0.0317695
ENSG00000268991	ENST00000600179	\family with sequence similarity 231, member C [Source:HGNC Symbol;Acc:49508]\""	1	17060447	17060956	p36.13	FAM231C	protein_coding	1.07151	0.000507593	0.0317695
ENSG00000141750	ENST00000333461	SH3 and cysteine rich domain 2 [Source:HGNC Symbol;Acc:23990]	17	37366789	37382125	q12	STAC2	protein_coding	-1.87998	0.000514728	0.0317695
ENSG00000131724	ENST00000371666	\interleukin 13 receptor, alpha 1 [Source:HGNC Symbol;Acc:5974]\""	X	117861535	117928502	q24	IL13RA1	protein_coding	-0.518946	0.00055127	0.0317695
ENSG00000169282	ENST00000478609	\potassium voltage-gated channel, shaker-related subfamily, beta member 1 [Source:HGNC Symbol;Acc:6228]\""	3	155755490	156256545	q25.31	KCNAB1	protein_coding	-0.371052	0.000568667	0.0317695
ENSG00000106511	ENST00000262041	mesenchyme homeobox 2 [Source:HGNC Symbol;Acc:7014]	7	15650837	15726437	p21.2	MEOX2	protein_coding	-0.379544	0.000618294	0.0317695
ENSG00000156052	ENST00000286548	\guanine nucleotide binding protein (G protein), q polypeptide [Source:HGNC Symbol;Acc:4390]\""	9	80331003	80646374	q21.2	GNAQ	protein_coding	-0.388314	0.000620256	0.0317695
ENSG00000204977	ENST00000442421	tripartite motif containing 13 [Source:HGNC Symbol;Acc:9976]	13	50570024	50594617	q14.2	TRIM13	protein_coding	-0.215235	0.000637079	0.0317695
ENSG00000263588	ENST00000579830	Uncharacterized protein [Source:UniProtKB/TrEMBL;Acc:J3KTR3]	18	19668021	19678741	q11.2	RP11-595B24.2	protein_coding	1.25336	0.000641842	0.0317695
ENSG00000160207	ENST00000291560	heat shock transcription factor 2 binding protein [Source:HGNC Symbol;Acc:5226]	21	44949072	45079374	q22.3	HSF2BP	protein_coding	1.2744	0.000666216	0.0317695
ENSG00000072080	ENST00000373368	\secreted phosphoprotein 2, 24kDa [Source:HGNC Symbol;Acc:11256]\""	2	234959323	234985778	q37.1	SPP2	protein_coding	1.36535	0.000692904	0.0317695
ENSG00000187231	ENST00000428443	SEC14 and spectrin domains 1 [Source:HGNC Symbol;Acc:18379]	2	179966419	180129517	q31.2	SESTD1	protein_coding	-0.287215	0.000696469	0.0317695
ENSG00000150687	ENST00000527521	\protease, serine, 23 [Source:HGNC Symbol;Acc:14370]\""	11	86502101	86663952	q14.2	PRSS23	protein_coding	-0.340534	0.000705678	0.0317695
ENSG00000108239	ENST00000225235	\TBC1 domain family, member 12 [Source:HGNC Symbol;Acc:29082]\""	10	96162261	96295687	q23.33	TBC1D12	protein_coding	-0.267767	0.000722115	0.0317695
ENSG00000104946	ENST00000221543	\TBC1 domain family, member 17 [Source:HGNC Symbol;Acc:25699]\""	19	50380682	50392005	q13.33	TBC1D17	protein_coding	0.219424	0.000732168	0.0317695
ENSG00000151151	ENST00000373935	inositol polyphosphate multikinase [Source:HGNC Symbol;Acc:20739]	10	59951278	60027694	q21.1	IPMK	protein_coding	-0.38882	0.000745802	0.0317695
ENSG00000183474	ENST00000512736	\general transcription factor IIH, polypeptide 2C [Source:HGNC Symbol;Acc:31394]\""	5	68856035	68890550	q13.2	GTF2H2C	protein_coding	-0.356915	0.000746423	0.0317695
ENSG00000165476	ENST00000298249	receptor accessory protein 3 [Source:HGNC Symbol;Acc:23711]	10	65281123	65384883	q21.3	REEP3	protein_coding	-0.339699	0.000758375	0.0317695
ENSG00000137145	ENST00000434457	DENN/MADD domain containing 4C [Source:HGNC Symbol;Acc:26079]	9	19230433	19374139	p22.1	DENND4C	protein_coding	-0.249565	0.000762367	0.0317695
ENSG00000175471	ENST00000514040	\multiple C2 domains, transmembrane 1 [Source:HGNC Symbol;Acc:26183]\""	5	94039446	94620279	q15	MCTP1	protein_coding	-0.459906	0.000776649	0.0317695
ENSG00000158122	ENST00000411939	AhpC/TSA antioxidant enzyme domain containing 1 [Source:HGNC Symbol;Acc:16881]	9	99401859	99417585	q22.33	AAED1	protein_coding	-0.431166	0.000779255	0.0317695
ENSG00000165804	ENST00000360947	zinc finger protein 219 [Source:HGNC Symbol;Acc:13011]	14	21558205	21572881	q11.2	ZNF219	protein_coding	0.299045	0.000788783	0.0317695
ENSG00000112214	ENST00000450218	four and a half LIM domains 5 [Source:HGNC Symbol;Acc:17371]	6	97010424	97064512	q16.1	FHL5	protein_coding	-0.661602	0.000792628	0.0317695
ENSG00000082397	ENST00000341928	erythrocyte membrane protein band 4.1-like 3 [Source:HGNC Symbol;Acc:3380]	18	5392383	5630699	p11.31	EPB41L3	protein_coding	-0.592733	0.000795736	0.0317695
ENSG00000139324	ENST00000549011	transmembrane and tetratricopeptide repeat containing 3 [Source:HGNC Symbol;Acc:26899]	12	88536073	88593664	q21.32	TMTC3	protein_coding	-0.305708	0.00081648	0.0317695
ENSG00000166822	ENST00000357613	transmembrane protein 170A [Source:HGNC Symbol;Acc:29577]	16	75476952	75499395	q23.1	TMEM170A	protein_coding	-0.323281	0.000818482	0.0317695
ENSG00000143502	ENST00000343846	sushi domain containing 4 [Source:HGNC Symbol;Acc:25470]	1	223394161	223537544	q41	SUSD4	protein_coding	1.02659	0.000824828	0.0317695
ENSG00000148488	ENST00000440449	\ST8 alpha-N-acetyl-neuraminide alpha-2,8-sialyltransferase 6 [Source:HGNC Symbol;Acc:23317]\""	10	17360382	17496329	p12.33	ST8SIA6	protein_coding	-0.461942	0.0008268	0.0317695
ENSG00000127561	ENST00000563869	synaptogyrin 3 [Source:HGNC Symbol;Acc:11501]	16	2039661	2044276	p13.3	SYNGR3	protein_coding	1.63113	0.000836195	0.0317695
ENSG00000148215	ENST00000373680	\olfactory receptor, family 5, subfamily C, member 1 [Source:HGNC Symbol;Acc:8331]\""	9	125551150	125552237	q33.2	OR5C1	protein_coding	1.46595	0.000836988	0.0317695
ENSG00000124006	ENST00000462534	obscurin-like 1 [Source:HGNC Symbol;Acc:29092]	2	220415451	220436581	q35	OBSL1	protein_coding	0.39139	0.000843025	0.0317695
ENSG00000059758	ENST00000261211	cyclin-dependent kinase 17 [Source:HGNC Symbol;Acc:8750]	12	96672039	96794338	q23.1	CDK17	protein_coding	-0.240726	0.000863506	0.0317695
ENSG00000133703	ENST00000311936	Kirsten rat sarcoma viral oncogene homolog [Source:HGNC Symbol;Acc:6407]	12	25357723	25403870	p12.1	KRAS	protein_coding	-0.29971	0.000889547	0.0317695
ENSG00000115825	ENST00000379066	protein kinase D3 [Source:HGNC Symbol;Acc:9408]	2	37477645	37551951	p22.2	PRKD3	protein_coding	-0.275611	0.000891424	0.0317695
ENSG00000166575	ENST00000340353	transmembrane protein 135 [Source:HGNC Symbol;Acc:26167]	11	86748886	87034800	q14.2	TMEM135	protein_coding	-0.356073	0.000891584	0.0317695
ENSG00000100263	ENST00000216085	rhomboid domain containing 3 [Source:HGNC Symbol;Acc:1308]	22	29655841	29664198	q12.2	RHBDD3	protein_coding	0.301615	0.000896572	0.0317695
ENSG00000116641	ENST00000454575	dedicator of cytokinesis 7 [Source:HGNC Symbol;Acc:19190]	1	62920399	63153969	p31.3	DOCK7	protein_coding	-0.246929	0.000912777	0.0317695
ENSG00000144749	ENST00000273261	leucine-rich repeats and immunoglobulin-like domains 1 [Source:HGNC Symbol;Acc:17360]	3	66429221	66551687	p14.1	LRIG1	protein_coding	0.302811	0.000913382	0.0317695
ENSG00000099139	ENST00000376767	proprotein convertase subtilisin/kexin type 5 [Source:HGNC Symbol;Acc:8747]	9	78505560	78977255	q21.13	PCSK5	protein_coding	-0.533285	0.000918191	0.0317695
ENSG00000179943	ENST00000221665	FLT3-interacting zinc finger 1 [Source:HGNC Symbol;Acc:25917]	19	56102746	56113336	q13.42	FIZ1	protein_coding	0.287634	0.000927769	0.0317695
ENSG00000109133	ENST00000504986	transmembrane protein 33 [Source:HGNC Symbol;Acc:25541]	4	41937137	41962589	p13	TMEM33	protein_coding	-0.254672	0.000935499	0.0317695
ENSG00000117620	ENST00000370155	\solute carrier family 35 (UDP-N-acetylglucosamine (UDP-GlcNAc) transporter), member A3 [Source:HGNC Symbol;Acc:11023]\""	1	100435345	100492535	p21.2	SLC35A3	protein_coding	-0.295678	0.00095621	0.0317695
ENSG00000197406	ENST00000510508	\deiodinase, iodothyronine, type III [Source:HGNC Symbol;Acc:2885]\""	14	102027688	102029789	q32.31	DIO3	protein_coding	1.8743	0.000982837	0.0317695
ENSG00000137218	ENST00000373018	fibroblast growth factor receptor substrate 3 [Source:HGNC Symbol;Acc:16970]	6	41737914	41754280	p21.1	FRS3	protein_coding	0.294284	0.00098585	0.0317695
ENSG00000065029	ENST00000491400	zinc finger protein 76 [Source:HGNC Symbol;Acc:13149]	6	35226686	35263762	p21.31	ZNF76	protein_coding	0.229653	0.000987535	0.0317695
ENSG00000122386	ENST00000382192	zinc finger protein 205 [Source:HGNC Symbol;Acc:12996]	16	3162561	3170518	p13.3	ZNF205	protein_coding	0.290063	0.000997696	0.0317695
ENSG00000145685	ENST00000515007	lipoma HMGIC fusion partner-like 2 [Source:HGNC Symbol;Acc:6588]	5	77781038	78065844	q14.1	LHFPL2	protein_coding	-0.403031	0.0010092	0.0317695
ENSG00000128052	ENST00000263923	kinase insert domain receptor (a type III receptor tyrosine kinase) [Source:HGNC Symbol;Acc:6307]	4	55944644	55991756	q12	KDR	protein_coding	-0.616598	0.00102399	0.0317695
ENSG00000164244	ENST00000296666	proline-rich coiled-coil 1 [Source:HGNC Symbol;Acc:28164]	5	126853301	126890781	q23.2	PRRC1	protein_coding	-0.235654	0.00104333	0.0317695
ENSG00000076924	ENST00000358368	XPA binding protein 2 [Source:HGNC Symbol;Acc:14089]	19	7684411	7694451	p13.2	XAB2	protein_coding	0.239597	0.00105179	0.0317695
ENSG00000135451	ENST00000549275	trophinin associated protein [Source:HGNC Symbol;Acc:12327]	12	49717019	49725514	q13.12	TROAP	protein_coding	1.71219	0.00105637	0.0317695
ENSG00000147160	ENST00000276101	acyl-CoA wax alcohol acyltransferase 2 [Source:HGNC Symbol;Acc:23251]	X	69260392	69269788	q13.1	AWAT2	protein_coding	1.44689	0.00107581	0.0317695
ENSG00000085449	ENST00000462702	WD repeat and FYVE domain containing 1 [Source:HGNC Symbol;Acc:20451]	2	224720433	224810104	q36.1	WDFY1	protein_coding	-0.284656	0.00108424	0.0317695
ENSG00000128606	ENST00000339431	leucine rich repeat containing 17 [Source:HGNC Symbol;Acc:16895]	7	102553438	102585396	q22.1	LRRC17	protein_coding	-0.834506	0.00109417	0.0317695
ENSG00000119787	ENST00000378954	atlastin GTPase 2 [Source:HGNC Symbol;Acc:24047]	2	38522022	38604427	p22.1	ATL2	protein_coding	-0.24547	0.00111335	0.0317695
ENSG00000132016	ENST00000588115	chromosome 19 open reading frame 57 [Source:HGNC Symbol;Acc:28153]	19	13993161	14017265	p13.12	C19orf57	protein_coding	0.318182	0.00113994	0.0317695
ENSG00000174804	ENST00000531380	frizzled family receptor 4 [Source:HGNC Symbol;Acc:4042]	11	86656721	86666433	q14.2	FZD4	protein_coding	-0.293112	0.00114308	0.0317695
ENSG00000167634	ENST00000328092	\NLR family, pyrin domain containing 7 [Source:HGNC Symbol;Acc:22947]\""	19	55434877	55477680	q13.42	NLRP7	protein_coding	1.33198	0.0011551	0.0317695
ENSG00000113300	ENST00000510148	\CCR4-NOT transcription complex, subunit 6 [Source:HGNC Symbol;Acc:14099]\""	5	179921412	180005405	q35.3	CNOT6	protein_coding	-0.252228	0.00119538	0.0317695
ENSG00000136982	ENST00000313655	DNA replication and sister chromatid cohesion 1 [Source:HGNC Symbol;Acc:24453]	8	120846216	120868250	q24.12	DSCC1	protein_coding	-0.576635	0.00120395	0.0317695
ENSG00000063176	ENST00000245222	sphingosine kinase 2 [Source:HGNC Symbol;Acc:18859]	19	49122548	49133974	q13.33	SPHK2	protein_coding	0.411539	0.00120658	0.0317695
ENSG00000182175	ENST00000329082	repulsive guidance molecule family member a [Source:HGNC Symbol;Acc:30308]	15	93586636	93632433	q26.1	RGMA	protein_coding	0.447113	0.00122349	0.0317695
ENSG00000160741	ENST00000303569	CREB regulated transcription coactivator 2 [Source:HGNC Symbol;Acc:27301]	1	153920145	153931101	q21.3	CRTC2	protein_coding	0.256392	0.00122387	0.0317695
ENSG00000067082	ENST00000461124	Kruppel-like factor 6 [Source:HGNC Symbol;Acc:2235]	10	3818188	3827473	p15.1	KLF6	protein_coding	-0.312304	0.0012289	0.0317695
ENSG00000084674	ENST00000233242	apolipoprotein B [Source:HGNC Symbol;Acc:603]	2	21224301	21266945	p24.1	APOB	protein_coding	-0.685751	0.00124678	0.0317695
ENSG00000125414	ENST00000532183	\myosin, heavy chain 2, skeletal muscle, adult [Source:HGNC Symbol;Acc:7572]\""	17	10424465	10453274	p13.1	MYH2	protein_coding	1.46242	0.00126223	0.0317695
ENSG00000169129	ENST00000304129	actin filament associated protein 1-like 2 [Source:HGNC Symbol;Acc:25901]	10	116054583	116164515	q25.3	AFAP1L2	protein_coding	-0.37115	0.00127567	0.0317695
ENSG00000169490	ENST00000456845	TM2 domain containing 2 [Source:HGNC Symbol;Acc:24127]	8	38846327	38854343	p11.22	TM2D2	protein_coding	-0.325783	0.00127932	0.0317695
ENSG00000074527	ENST00000343702	netrin 4 [Source:HGNC Symbol;Acc:13658]	12	96051583	96184930	q22	NTN4	protein_coding	-0.336822	0.00130449	0.0317695
ENSG00000166840	ENST00000534674	glycine-N-acyltransferase-like 1 [Source:HGNC Symbol;Acc:30519]	11	58672871	58811000	q12.1	GLYATL1	protein_coding	1.43185	0.00131352	0.0317695
ENSG00000182459	ENST00000333437	testis expressed 19 [Source:HGNC Symbol;Acc:33802]	17	80317123	80321652	q25.3	TEX19	protein_coding	0.874321	0.00134952	0.0317695
ENSG00000212935	ENST00000391620	keratin associated protein 10-3 [Source:HGNC Symbol;Acc:22968]	21	45977673	45978643	q22.3	KRTAP10-3	protein_coding	1.24594	0.00135051	0.0317695
ENSG00000135519	ENST00000257981	\potassium voltage-gated channel, subfamily H (eag-related), member 3 [Source:HGNC Symbol;Acc:6252]\""	12	49932940	49952091	q13.12	KCNH3	protein_coding	0.671922	0.00136688	0.0317695
ENSG00000151233	ENST00000398675	glucoside xylosyltransferase 1 [Source:HGNC Symbol;Acc:27482]	12	42475647	42538681	q12	GXYLT1	protein_coding	-0.237796	0.00139469	0.0317695
ENSG00000151881	ENST00000500337	chromosome 5 open reading frame 28 [Source:HGNC Symbol;Acc:26139]	5	43444354	43483995	p12	C5orf28	protein_coding	-0.405174	0.00140451	0.0317695
ENSG00000127947	ENST00000248594	\protein tyrosine phosphatase, non-receptor type 12 [Source:HGNC Symbol;Acc:9645]\""	7	77166592	77269388	q11.23	PTPN12	protein_coding	-0.254386	0.00141106	0.0317695
ENSG00000074696	ENST00000562901	protein tyrosine phosphatase-like A domain containing 1 [Source:HGNC Symbol;Acc:24175]	15	65822756	65870687	q22.31	PTPLAD1	protein_coding	-0.310971	0.00142262	0.0317695
ENSG00000204960	ENST00000378120	B-cell acute lymphoblastic leukemia expressed [Source:HGNC Symbol;Acc:20484]	7	155149680	155160629	q36.3	BLACE	protein_coding	1.19936	0.00143556	0.0317695
ENSG00000123600	ENST00000375258	methyltransferase like 8 [Source:HGNC Symbol;Acc:25856]	2	172173919	172291312	q31.1	METTL8	protein_coding	-0.246427	0.00146734	0.0317695
ENSG00000113810	ENST00000497311	structural maintenance of chromosomes 4 [Source:HGNC Symbol;Acc:14013]	3	160117062	160152750	q25.33	SMC4	protein_coding	-0.287524	0.00150424	0.0317695
ENSG00000247121	ENST00000501338	Uncharacterized protein [Source:UniProtKB/TrEMBL;Acc:D6RER1]	5	96149731	96271513	q15	CTD-2260A17.2	protein_coding	0.324368	0.00150687	0.0317695
ENSG00000080493	ENST00000264485	\solute carrier family 4 (sodium bicarbonate cotransporter), member 4 [Source:HGNC Symbol;Acc:11030]\""	4	72053003	72437804	q13.3	SLC4A4	protein_coding	-0.490937	0.00151441	0.0317695
ENSG00000142166	ENST00000493503	\interferon (alpha, beta and omega) receptor 1 [Source:HGNC Symbol;Acc:5432]\""	21	34696734	34732168	q22.11	IFNAR1	protein_coding	-0.291983	0.0015176	0.0317695
ENSG00000083312	ENST00000337273	transportin 1 [Source:HGNC Symbol;Acc:6401]	5	72112139	72212560	q13.2	TNPO1	protein_coding	-0.275869	0.00152282	0.0317695
ENSG00000268484	ENST00000600790	Uncharacterized protein [Source:UniProtKB/TrEMBL;Acc:M0R2S6]	15	96904487	96904900	q26.2	AC087477.1	protein_coding	1.24088	0.00152804	0.0317695
ENSG00000120889	ENST00000523752	\tumor necrosis factor receptor superfamily, member 10b [Source:HGNC Symbol;Acc:11905]\""	8	22877646	22926692	p21.3	TNFRSF10B	protein_coding	-0.252857	0.00154302	0.0317695
ENSG00000187175	ENST00000391617	keratin associated protein 12-1 [Source:HGNC Symbol;Acc:20529]	21	46101491	46102078	q22.3	KRTAP12-1	protein_coding	1.61349	0.0015483	0.0317695
ENSG00000197329	ENST00000358912	pellino E3 ubiquitin protein ligase 1 [Source:HGNC Symbol;Acc:8827]	2	64319786	64371588	p14	PELI1	protein_coding	-0.373974	0.00155562	0.0317695
ENSG00000138071	ENST00000260641	ARP2 actin-related protein 2 homolog (yeast) [Source:HGNC Symbol;Acc:169]	2	65454887	65498387	p14	ACTR2	protein_coding	-0.285381	0.00157451	0.0317695
ENSG00000166734	ENST00000559222	cancer susceptibility candidate 4 [Source:HGNC Symbol;Acc:24892]	15	44580927	44707956	q15.3	CASC4	protein_coding	-0.3672	0.00158232	0.0317695
ENSG00000255221	ENST00000375707	\caspase recruitment domain family, member 17 [Source:HGNC Symbol;Acc:33827]\""	11	104963196	104972158	q22.3	CARD17	protein_coding	1.3191	0.00158327	0.0317695
ENSG00000095539	ENST00000519649	\sema domain, immunoglobulin domain (Ig), transmembrane domain (TM) and short cytoplasmic domain, (semaphorin) 4G [Source:HGNC Symbol;Acc:10735]\""	10	102729275	102745628	q24.31	SEMA4G	protein_coding	0.505708	0.00160423	0.0317695
ENSG00000109466	ENST00000226725	kelch-like family member 2 [Source:HGNC Symbol;Acc:6353]	4	166128770	166244308	q32.3	KLHL2	protein_coding	-0.297195	0.00160432	0.0317695
ENSG00000198862	ENST00000361371	listerin E3 ubiquitin protein ligase 1 [Source:HGNC Symbol;Acc:13082]	21	30300466	30365270	q21.3	LTN1	protein_coding	-0.242187	0.00161197	0.0317695
ENSG00000196639	ENST00000438284	histamine receptor H1 [Source:HGNC Symbol;Acc:5182]	3	11178779	11305243	p25.3	HRH1	protein_coding	-0.739267	0.0016207	0.0317695
ENSG00000167685	ENST00000587467	zinc finger protein 444 [Source:HGNC Symbol;Acc:16052]	19	56643968	56672262	q13.43	ZNF444	protein_coding	0.3503	0.001623	0.0317695
ENSG00000172795	ENST00000515408	decapping mRNA 2 [Source:HGNC Symbol;Acc:24452]	5	112312399	112356667	q22.2	DCP2	protein_coding	-0.268554	0.00162858	0.0317695
ENSG00000124827	ENST00000379491	glial cells missing homolog 2 (Drosophila) [Source:HGNC Symbol;Acc:4198]	6	10873456	10882174	p24.2	GCM2	protein_coding	1.51771	0.0016341	0.0317695
ENSG00000152726	ENST00000358474	\family with sequence similarity 21, member B [Source:HGNC Symbol;Acc:23417]\""	10	47894023	47949412	q11.22	FAM21B	protein_coding	-0.304377	0.00163703	0.0317695
ENSG00000173769	ENST00000309765	testis and ovary specific PAZ domain containing 1 [Source:HGNC Symbol;Acc:24746]	3	44283378	44373590	p21.31	TOPAZ1	protein_coding	1.61318	0.00166073	0.0317695
ENSG00000100522	ENST00000216410	glucosamine-phosphate N-acetyltransferase 1 [Source:HGNC Symbol;Acc:19980]	14	53241912	53258386	q22.1	GNPNAT1	protein_coding	-0.269582	0.00167137	0.0317695
ENSG00000151690	ENST00000417958	major facilitator superfamily domain containing 6 [Source:HGNC Symbol;Acc:24711]	2	191273081	191373931	q32.2	MFSD6	protein_coding	-0.280004	0.00168174	0.0317695
ENSG00000168502	ENST00000306329	SOGA family member 2 [Source:HGNC Symbol;Acc:29121]	18	8705659	8832776	p11.22	SOGA2	protein_coding	0.61531	0.00171265	0.0317695
ENSG00000107560	ENST00000355624	RAB11 family interacting protein 2 (class I) [Source:HGNC Symbol;Acc:29152]	10	119764427	119806114	q26.11	RAB11FIP2	protein_coding	-0.230312	0.0017423	0.0317695
ENSG00000167487	ENST00000300976	kelch-like family member 26 [Source:HGNC Symbol;Acc:25623]	19	18747775	18781309	p13.11	KLHL26	protein_coding	0.276305	0.00174315	0.0317695
ENSG00000184743	ENST00000398868	atlastin GTPase 3 [Source:HGNC Symbol;Acc:24526]	11	63391559	63439393	q13.1	ATL3	protein_coding	-0.458929	0.00174609	0.0317695
ENSG00000205086	ENST00000378711	chromosome 2 open reading frame 91 [Source:HGNC Symbol;Acc:42966]	2	42162508	42181406	p21	C2orf91	protein_coding	1.46187	0.0017499	0.0317695
ENSG00000107562	ENST00000374429	chemokine (C-X-C motif) ligand 12 [Source:HGNC Symbol;Acc:10672]	10	44793038	44881941	q11.21	CXCL12	protein_coding	-0.621502	0.00175094	0.0317695
ENSG00000175387	ENST00000262160	SMAD family member 2 [Source:HGNC Symbol;Acc:6768]	18	45357922	45457515	q21.1	SMAD2	protein_coding	-0.246989	0.00175561	0.0317695
ENSG00000204311	ENST00000409117	\deafness, autosomal recessive 59 [Source:HGNC Symbol;Acc:29502]\""	2	179316163	179326117	q31.2	DFNB59	protein_coding	0.451662	0.00175587	0.0317695
ENSG00000120708	ENST00000442011	\transforming growth factor, beta-induced, 68kDa [Source:HGNC Symbol;Acc:11771]\""	5	135364584	135399507	q31.1	TGFBI	protein_coding	-0.501257	0.00175731	0.0317695
ENSG00000077254	ENST00000370794	ubiquitin specific peptidase 33 [Source:HGNC Symbol;Acc:20059]	1	78161672	78225537	p31.1	USP33	protein_coding	-0.207056	0.00176093	0.0317695
ENSG00000163430	ENST00000295633	follistatin-like 1 [Source:HGNC Symbol;Acc:3972]	3	120111140	120170100	q13.33	FSTL1	protein_coding	-0.449809	0.00176141	0.0317695
ENSG00000113812	ENST00000335754	ARP8 actin-related protein 8 homolog (yeast) [Source:HGNC Symbol;Acc:14672]	3	53901093	53916229	p21.1	ACTR8	protein_coding	-0.320042	0.00176197	0.0317695
ENSG00000111911	ENST00000229633	histidine triad nucleotide binding protein 3 [Source:HGNC Symbol;Acc:18468]	6	126277927	126301387	q22.32	HINT3	protein_coding	-0.359932	0.00177021	0.0317695
ENSG00000037749	ENST00000522782	microfibrillar-associated protein 3 [Source:HGNC Symbol;Acc:7034]	5	153418466	153600038	q33.2	MFAP3	protein_coding	-0.239608	0.00177455	0.0317695
ENSG00000177150	ENST00000322247	\family with sequence similarity 210, member A [Source:HGNC Symbol;Acc:28346]\""	18	13663346	13726662	p11.21	FAM210A	protein_coding	-0.324399	0.00178924	0.0317695
ENSG00000184986	ENST00000392519	transmembrane protein 121 [Source:HGNC Symbol;Acc:20511]	14	105992940	105996539	q32.33	TMEM121	protein_coding	0.612852	0.00179968	0.0317695
ENSG00000213145	ENST00000496700	cysteine-rich protein 1 (intestinal) [Source:HGNC Symbol;Acc:2360]	14	105952654	105955284	q32.33	CRIP1	protein_coding	-0.977909	0.00182209	0.0317695
ENSG00000257341	ENST00000477724		14	105953536	105958604	q32.33	CRIP1	protein_coding	-0.946203	0.00184017	0.0317695
ENSG00000165934	ENST00000298875	\cleavage and polyadenylation specific factor 2, 100kDa [Source:HGNC Symbol;Acc:2325]\""	14	92588281	92630755	q32.12	CPSF2	protein_coding	-0.252182	0.00184121	0.0317695
ENSG00000198728	ENST00000361198	LIM domain binding 1 [Source:HGNC Symbol;Acc:6532]	10	103867317	103880210	q24.32	LDB1	protein_coding	0.260495	0.00184166	0.0317695
ENSG00000181625	ENST00000330181	SLX1 structure-specific endonuclease subunit homolog B (S. cerevisiae) [Source:HGNC Symbol;Acc:28748]	16	29465822	29469540	p11.2	SLX1B	protein_coding	0.392805	0.00187101	0.0317695
ENSG00000267757	ENST00000591087	chromosome 19 open reading frame 83 [Source:HGNC Symbol;Acc:48331]	19	46144752	46146098	q13.32	C19orf83	protein_coding	1.0241	0.00187827	0.0317695
ENSG00000164924	ENST00000395957	\tyrosine 3-monooxygenase/tryptophan 5-monooxygenase activation protein, zeta [Source:HGNC Symbol;Acc:12855]\""	8	101928753	101965616	q22.3	YWHAZ	protein_coding	-0.267337	0.00188449	0.0317695
ENSG00000184489	ENST00000521578	\protein tyrosine phosphatase type IVA, member 3 [Source:HGNC Symbol;Acc:9636]\""	8	142402093	142441620	q24.3	PTP4A3	protein_coding	0.403862	0.0018845	0.0317695
ENSG00000198734	ENST00000495481	\coagulation factor V (proaccelerin, labile factor) [Source:HGNC Symbol;Acc:3542]\""	1	169483404	169555826	q24.2	F5	protein_coding	-1.79703	0.0018864	0.0317695
ENSG00000106290	ENST00000421980	\TAF6 RNA polymerase II, TATA box binding protein (TBP)-associated factor, 80kDa [Source:HGNC Symbol;Acc:11540]\""	7	99704693	99717464	q22.1	TAF6	protein_coding	0.208651	0.00188997	0.0317695
ENSG00000113924	ENST00000283871	\homogentisate 1,2-dioxygenase [Source:HGNC Symbol;Acc:4892]\""	3	120347020	120401418	q13.33	HGD	protein_coding	1.17598	0.00191158	0.0318971
ENSG00000168490	ENST00000321613	phytanoyl-CoA 2-hydroxylase interacting protein [Source:HGNC Symbol;Acc:16865]	8	22077222	22089854	p21.3	PHYHIP	protein_coding	-1.78535	0.00192654	0.0318971
ENSG00000132207	ENST00000565081	SLX1 structure-specific endonuclease subunit homolog A (S. cerevisiae) [Source:HGNC Symbol;Acc:20922]	16	30205208	30208882	p11.2	SLX1A	protein_coding	0.399395	0.00193855	0.0318971
ENSG00000171246	ENST00000535681	neuronal pentraxin I [Source:HGNC Symbol;Acc:7952]	17	78440948	78451643	q25.3	NPTX1	protein_coding	1.68533	0.0019468	0.0318971
ENSG00000170248	ENST00000307296	programmed cell death 6 interacting protein [Source:HGNC Symbol;Acc:8766]	3	33839844	33911194	p22.3	PDCD6IP	protein_coding	-0.192891	0.00195404	0.0318971
ENSG00000121892	ENST00000303538	\PDS5, regulator of cohesion maintenance, homolog A (S. cerevisiae) [Source:HGNC Symbol;Acc:29088]\""	4	39824483	39979576	p14	PDS5A	protein_coding	-0.196777	0.00196835	0.0319416
ENSG00000085563	ENST00000265724	\ATP-binding cassette, sub-family B (MDR/TAP), member 1 [Source:HGNC Symbol;Acc:40]\""	7	87133175	87342611	q21.12	ABCB1	protein_coding	-0.807871	0.00197939	0.0319416
ENSG00000198788	ENST00000441003	\mucin 2, oligomeric mucus/gel-forming [Source:HGNC Symbol;Acc:7512]\""	11	1074875	1104419	p15.5	MUC2	protein_coding	2.04123	0.00200941	0.0322419
ENSG00000167720	ENST00000572709	serine racemase [Source:HGNC Symbol;Acc:14398]	17	2206677	2228554	p13.3	SRR	protein_coding	-0.229763	0.00203515	0.032341
ENSG00000182798	ENST00000400004	\melanoma antigen family B, 17 [Source:HGNC Symbol;Acc:17418]\""	X	16185604	16189587	p22.2	MAGEB17	protein_coding	1.26602	0.00203849	0.032341
ENSG00000121270	ENST00000565329	\ATP-binding cassette, sub-family C (CFTR/MRP), member 11 [Source:HGNC Symbol;Acc:14639]\""	16	48200821	48281479	q12.1	ABCC11	protein_coding	0.348748	0.00206428	0.0325626
ENSG00000082438	ENST00000495084	cordon-bleu WH2 repeat protein-like 1 [Source:HGNC Symbol;Acc:23571]	2	165510134	165700189	q24.3	COBLL1	protein_coding	-0.410249	0.00207614	0.0325626
ENSG00000101342	ENST00000602922	TBC/LysM-associated domain containing 2 [Source:HGNC Symbol;Acc:16112]	20	35504524	35522638	q11.23	TLDC2	protein_coding	-0.445537	0.00208705	0.0325626
ENSG00000117228	ENST00000370473	\guanylate binding protein 1, interferon-inducible [Source:HGNC Symbol;Acc:4182]\""	1	89518002	89531043	p22.2	GBP1	protein_coding	-0.525344	0.00212176	0.0326311
ENSG00000198883	ENST00000361887	paraneoplastic Ma antigen family member 5 [Source:HGNC Symbol;Acc:18743]	X	152157368	152162671	q28	PNMA5	protein_coding	1.1604	0.00216209	0.0326311
ENSG00000228459	ENST00000457435	chromosome X open reading frame 28 [Source:HGNC Symbol;Acc:27336]	X	3189861	3202694	p22.33	CXorf28	protein_coding	0.707654	0.00217891	0.0326311
ENSG00000120159	ENST00000333916	caspase activity and apoptosis inhibitor 1 [Source:HGNC Symbol;Acc:25834]	9	26840683	26892802	p21.2	CAAP1	protein_coding	-0.314417	0.00220225	0.0326311
ENSG00000222040	ENST00000409345	adrenoceptor alpha 2B [Source:HGNC Symbol;Acc:282]	2	96778707	96781984	q11.1	ADRA2B	protein_coding	-0.507507	0.00222569	0.0326311
ENSG00000165215	ENST00000395145	claudin 3 [Source:HGNC Symbol;Acc:2045]	7	73183328	73184600	q11.23	CLDN3	protein_coding	1.31742	0.00223217	0.0326311
ENSG00000101846	ENST00000217961	\steroid sulfatase (microsomal), isozyme S [Source:HGNC Symbol;Acc:11425]\""	X	7137497	7272851	p22.31	STS	protein_coding	-0.377979	0.00223605	0.0326311
ENSG00000117602	ENST00000374395	RCAN family member 3 [Source:HGNC Symbol;Acc:3042]	1	24829387	24867530	p36.11	RCAN3	protein_coding	-0.330787	0.00224265	0.0326311
ENSG00000123739	ENST00000243501	\phospholipase A2, group XIIA [Source:HGNC Symbol;Acc:18554]\""	4	110631145	110651233	q25	PLA2G12A	protein_coding	-0.264497	0.00225445	0.0326311
ENSG00000103460	ENST00000407228	TOX high mobility group box family member 3 [Source:HGNC Symbol;Acc:11972]	16	52471917	52581714	q12.1	TOX3	protein_coding	1.69611	0.00226398	0.0326311
ENSG00000075399	ENST00000561976	VPS9 domain containing 1 [Source:HGNC Symbol;Acc:13526]	16	89773542	89787394	q24.3	VPS9D1	protein_coding	0.305924	0.00227569	0.0326311
ENSG00000156026	ENST00000373053	mitochondrial calcium uniporter [Source:HGNC Symbol;Acc:23526]	10	74451889	74647452	q22.1	MCU	protein_coding	-0.266348	0.00228111	0.0326311
ENSG00000204632	ENST00000376828	\major histocompatibility complex, class I, G [Source:HGNC Symbol;Acc:4964]\""	6	29794744	29798902	p22.1	HLA-G	protein_coding	-1.21597	0.00228611	0.0326311
ENSG00000144741	ENST00000354883	\solute carrier family 25 (S-adenosylmethionine carrier), member 26 [Source:HGNC Symbol;Acc:20661]\""	3	66119285	66438540	p14.1	SLC25A26	protein_coding	0.236561	0.00228662	0.0326311
ENSG00000227921	ENST00000426179		9	40028620	40032417	p13.1	AL353791.1	protein_coding	-0.847243	0.00230257	0.0326311
ENSG00000125430	ENST00000466596	heparan sulfate (glucosamine) 3-O-sulfotransferase 3B1 [Source:HGNC Symbol;Acc:5198]	17	14204400	14252721	p12	HS3ST3B1	protein_coding	-0.623041	0.0023057	0.0326311
ENSG00000175213	ENST00000311764	zinc finger protein 408 [Source:HGNC Symbol;Acc:20041]	11	46722368	46727462	p11.2	ZNF408	protein_coding	0.334384	0.00232506	0.0326311
ENSG00000102024	ENST00000489283	plastin 3 [Source:HGNC Symbol;Acc:9091]	X	114795501	114885181	q23	PLS3	protein_coding	-0.364549	0.00233961	0.0326311
ENSG00000074695	ENST00000251047	\lectin, mannose-binding, 1 [Source:HGNC Symbol;Acc:6631]\""	18	56995055	57027194	q21.32	LMAN1	protein_coding	-0.272003	0.0023466	0.0326311
ENSG00000196116	ENST00000355295	tudor domain containing 7 [Source:HGNC Symbol;Acc:30831]	9	100174232	100258407	q22.33	TDRD7	protein_coding	-0.287561	0.00234858	0.0326311
ENSG00000127022	ENST00000514383	calnexin [Source:HGNC Symbol;Acc:1473]	5	179105629	179157926	q35.3	CANX	protein_coding	-0.256429	0.00235769	0.0326311
ENSG00000181240	ENST00000597558	\solute carrier family 25, member 41 [Source:HGNC Symbol;Acc:28533]\""	19	6426048	6433790	p13.3	SLC25A41	protein_coding	0.868109	0.00239548	0.0326311
ENSG00000186603	ENST00000334815	4-hydroxyphenylpyruvate dioxygenase-like [Source:HGNC Symbol;Acc:28242]	1	45792545	45794347	p34.1	HPDL	protein_coding	0.769237	0.00241452	0.0326311
ENSG00000080815	ENST00000557356	presenilin 1 [Source:HGNC Symbol;Acc:9508]	14	73603126	73690399	q24.2	PSEN1	protein_coding	-0.19286	0.00243314	0.0326311
ENSG00000138041	ENST00000272313	\SMEK homolog 2, suppressor of mek1 (Dictyostelium) [Source:HGNC Symbol;Acc:29267]\""	2	55774428	55846015	p16.1	SMEK2	protein_coding	-0.235948	0.00243889	0.0326311
ENSG00000074603	ENST00000341861	dipeptidyl-peptidase 8 [Source:HGNC Symbol;Acc:16490]	15	65734801	65810042	q22.31	DPP8	protein_coding	-0.222083	0.00247199	0.0326311
ENSG00000163605	ENST00000356692	\protein phosphatase 4, regulatory subunit 2 [Source:HGNC Symbol;Acc:18296]\""	3	73045936	73118350	p13	PPP4R2	protein_coding	-0.31537	0.0024723	0.0326311
ENSG00000168070	ENST00000532617	chromosome 11 open reading frame 85 [Source:HGNC Symbol;Acc:27441]	11	64704989	64739557	q13.1	C11orf85	protein_coding	1.41117	0.0024726	0.0326311
ENSG00000163291	ENST00000512760	progestin and adipoQ receptor family member III [Source:HGNC Symbol;Acc:30130]	4	79808281	79860592	q21.21	PAQR3	protein_coding	-0.34599	0.00248499	0.0326311
ENSG00000008256	ENST00000350796	cytohesin 3 [Source:HGNC Symbol;Acc:9504]	7	6201407	6312275	p22.1	CYTH3	protein_coding	-0.217835	0.00251341	0.0326311
ENSG00000146433	ENST00000367090	transmembrane protein 181 [Source:HGNC Symbol;Acc:20958]	6	158957468	159056460	q25.3	TMEM181	protein_coding	-0.238176	0.00251637	0.0326311
ENSG00000172345	ENST00000302824	StAR-related lipid transfer (START) domain containing 5 [Source:HGNC Symbol;Acc:18065]	15	81601394	81616524	q25.1	STARD5	protein_coding	-0.484955	0.00251713	0.0326311
ENSG00000083838	ENST00000596341	zinc finger protein 446 [Source:HGNC Symbol;Acc:21036]	19	58985384	58992597	q13.43	ZNF446	protein_coding	0.261137	0.00252212	0.0326311
ENSG00000187559	ENST00000342833	forkhead box D4-like 3 [Source:HGNC Symbol;Acc:18523]	9	70917276	70920000	q21.11	FOXD4L3	protein_coding	1.60629	0.00253738	0.0326311
ENSG00000179477	ENST00000319144	\arachidonate 12-lipoxygenase, 12R type [Source:HGNC Symbol;Acc:430]\""	17	7975954	7991021	p13.1	ALOX12B	protein_coding	1.31931	0.00254001	0.0326311
ENSG00000140299	ENST00000267859	BCL2/adenovirus E1B 19kDa interacting protein 2 [Source:HGNC Symbol;Acc:1083]	15	59951345	59981733	q22.2	BNIP2	protein_coding	-0.251478	0.00254586	0.0326311
ENSG00000163964	ENST00000426755	\phosphatidylinositol glycan anchor biosynthesis, class X [Source:HGNC Symbol;Acc:26046]\""	3	196366646	196462878	q29	PIGX	protein_coding	-0.304918	0.00254665	0.0326311
ENSG00000057704	ENST00000261226	transmembrane and coiled-coil domain family 3 [Source:HGNC Symbol;Acc:29199]	12	94960900	95044338	q22	TMCC3	protein_coding	-0.595676	0.0025486	0.0326311
ENSG00000112893	ENST00000261483	\mannosidase, alpha, class 2A, member 1 [Source:HGNC Symbol;Acc:6824]\""	5	109025067	109205326	q21.3	MAN2A1	protein_coding	-0.305871	0.0025508	0.0326311
ENSG00000127578	ENST00000573440	\WAP, follistatin/kazal, immunoglobulin, kunitz and netrin domain containing 1 [Source:HGNC Symbol;Acc:30912]\""	16	679239	684116	p13.3	WFIKKN1	protein_coding	0.565493	0.00256654	0.0326311
ENSG00000166128	ENST00000321437	\RAB8B, member RAS oncogene family [Source:HGNC Symbol;Acc:30273]\""	15	63481668	63559981	q22.2	RAB8B	protein_coding	-0.43878	0.00256924	0.0326311
ENSG00000165704	ENST00000298556	hypoxanthine phosphoribosyltransferase 1 [Source:HGNC Symbol;Acc:5157]	X	133594183	133654543	q26.2	HPRT1	protein_coding	-0.381543	0.00257675	0.0326311
ENSG00000102539	ENST00000218721	motilin receptor [Source:HGNC Symbol;Acc:4495]	13	49794474	49796513	q14.2	MLNR	protein_coding	1.18785	0.00260121	0.0327938
ENSG00000169105	ENST00000559991	carbohydrate (N-acetylgalactosamine 4-0) sulfotransferase 14 [Source:HGNC Symbol;Acc:24464]	15	40763160	40765353	q15.1	CHST14	protein_coding	0.245987	0.00263562	0.0328659
ENSG00000165813	ENST00000369287	chromosome 10 open reading frame 118 [Source:HGNC Symbol;Acc:24349]	10	115880621	115933979	q25.3	C10orf118	protein_coding	-0.27055	0.0026427	0.0328659
ENSG00000198836	ENST00000361908	optic atrophy 1 (autosomal dominant) [Source:HGNC Symbol;Acc:8140]	3	193310933	193415612	q29	OPA1	protein_coding	-0.307928	0.00266204	0.0328659
ENSG00000175985	ENST00000556123	\pleckstrin homology domain containing, family D (with coiled-coil domains) member 1 [Source:HGNC Symbol;Acc:20148]\""	14	69951409	69995215	q24.1	PLEKHD1	protein_coding	1.53649	0.00268715	0.0328659
ENSG00000204673	ENST00000391833	AKT1 substrate 1 (proline-rich) [Source:HGNC Symbol;Acc:28426]	19	50372295	50381716	q13.33	AKT1S1	protein_coding	0.286547	0.00268837	0.0328659
ENSG00000178814	ENST00000534424	5-oxoprolinase (ATP-hydrolysing) [Source:HGNC Symbol;Acc:8149]	8	145106167	145118735	q24.3	OPLAH	protein_coding	0.338631	0.00269193	0.0328659
ENSG00000249471	ENST00000336614	zinc finger protein 324B [Source:HGNC Symbol;Acc:33107]	19	58962971	58969200	q13.43	ZNF324B	protein_coding	0.233124	0.00269514	0.0328659
ENSG00000153879	ENST00000284000	\CCAAT/enhancer binding protein (C/EBP), gamma [Source:HGNC Symbol;Acc:1837]\""	19	33864236	33873592	q13.11	CEBPG	protein_coding	-0.275984	0.00270772	0.0328659
ENSG00000050165	ENST00000527132	dickkopf WNT signaling pathway inhibitor 3 [Source:HGNC Symbol;Acc:2893]	11	11984653	12031316	p15.3	DKK3	protein_coding	0.437633	0.00272225	0.0328659
ENSG00000052723	ENST00000369528	suppressor of IKBKE 1 [Source:HGNC Symbol;Acc:26119]	1	115312100	115323306	p13.2	SIKE1	protein_coding	-0.278984	0.00273077	0.0328659
ENSG00000167460	ENST00000589897	tropomyosin 4 [Source:HGNC Symbol;Acc:12013]	19	16177831	16213813	p13.12	TPM4	protein_coding	-0.410027	0.00274118	0.0328659
ENSG00000120457	ENST00000529694	\potassium inwardly-rectifying channel, subfamily J, member 5 [Source:HGNC Symbol;Acc:6266]\""	11	128761251	128790930	q24.3	KCNJ5	protein_coding	0.85491	0.00275139	0.0328659
ENSG00000118046	ENST00000585748	serine/threonine kinase 11 [Source:HGNC Symbol;Acc:11389]	19	1189406	1228428	p13.3	STK11	protein_coding	0.26884	0.00276339	0.0328659
ENSG00000198042	ENST00000360128	MAK16 homolog (S. cerevisiae) [Source:HGNC Symbol;Acc:13703]	8	33342268	33358778	p12	MAK16	protein_coding	-0.25993	0.00276986	0.0328659
ENSG00000105974	ENST00000341049	\caveolin 1, caveolae protein, 22kDa [Source:HGNC Symbol;Acc:1527]\""	7	116164839	116201233	q31.2	CAV1	protein_coding	-0.301095	0.00279537	0.0328798
ENSG00000105509	ENST00000601714	hyaluronan synthase 1 [Source:HGNC Symbol;Acc:4818]	19	52216365	52227247	q13.41	HAS1	protein_coding	-2.78032	0.00282387	0.0328798
ENSG00000133131	ENST00000604604	MORC family CW-type zinc finger 4 [Source:HGNC Symbol;Acc:23485]	X	106057101	106243474	q22.3	MORC4	protein_coding	-0.414977	0.0028269	0.0328798
ENSG00000166068	ENST00000299084	\sprouty-related, EVH1 domain containing 1 [Source:HGNC Symbol;Acc:20249]\""	15	38544527	38649450	q14	SPRED1	protein_coding	-0.314908	0.00284753	0.0328798
ENSG00000168491	ENST00000393540	coiled-coil domain containing 110 [Source:HGNC Symbol;Acc:28504]	4	186366336	186392913	q35.1	CCDC110	protein_coding	-0.736919	0.00284966	0.0328798
ENSG00000036054	ENST00000485687	\TBC1 domain family, member 23 [Source:HGNC Symbol;Acc:25622]\""	3	99979844	100044095	q12.1	TBC1D23	protein_coding	-0.368285	0.00285361	0.0328798
ENSG00000069956	ENST00000560802	mitogen-activated protein kinase 6 [Source:HGNC Symbol;Acc:6879]	15	52244303	52358462	q21.2	MAPK6	protein_coding	-0.273809	0.00286698	0.0328798
ENSG00000169504	ENST00000374379	chloride intracellular channel 4 [Source:HGNC Symbol;Acc:13518]	1	25071848	25170815	p36.11	CLIC4	protein_coding	-0.362286	0.00288233	0.0328798
ENSG00000104205	ENST00000521198	\serum/glucocorticoid regulated kinase family, member 3 [Source:HGNC Symbol;Acc:10812]\""	8	67624653	67774257	q13.1	SGK3	protein_coding	-0.261127	0.00289175	0.0328798
ENSG00000197322	ENST00000357754	chromosome 17 open reading frame 102 [Source:HGNC Symbol;Acc:34412]	17	32901142	32906388	q12	C17orf102	protein_coding	1.17206	0.00290819	0.0328798
ENSG00000173542	ENST00000502869	MOB kinase activator 1B [Source:HGNC Symbol;Acc:29801]	4	71768043	71888166	q13.3	MOB1B	protein_coding	-0.308264	0.00293471	0.0328798
ENSG00000162692	ENST00000370119	vascular cell adhesion molecule 1 [Source:HGNC Symbol;Acc:12663]	1	101185298	101204601	p21.2	VCAM1	protein_coding	-0.795157	0.00293821	0.0328798
ENSG00000134827	ENST00000529251	\transcobalamin I (vitamin B12 binding protein, R binder family) [Source:HGNC Symbol;Acc:11652]\""	11	59620273	59634048	q12.1	TCN1	protein_coding	1.53909	0.0029526	0.0328798
ENSG00000175893	ENST00000380916	\zinc finger, DHHC-type containing 21 [Source:HGNC Symbol;Acc:20750]\""	9	14611069	14693469	p22.3	ZDHHC21	protein_coding	-0.231982	0.00295924	0.0328798
ENSG00000077232	ENST00000264065	\DnaJ (Hsp40) homolog, subfamily C, member 10 [Source:HGNC Symbol;Acc:24637]\""	2	183580999	183659191	q32.1	DNAJC10	protein_coding	-0.257871	0.00297068	0.0328798
ENSG00000112697	ENST00000230461	transmembrane protein 30A [Source:HGNC Symbol;Acc:16667]	6	75962640	75994684	q14.1	TMEM30A	protein_coding	-0.250718	0.00297138	0.0328798
ENSG00000113580	ENST00000394464	\nuclear receptor subfamily 3, group C, member 1 (glucocorticoid receptor) [Source:HGNC Symbol;Acc:7978]\""	5	142657496	142815077	q31.3	NR3C1	protein_coding	-0.203666	0.00298565	0.0328798
ENSG00000170782	ENST00000379829	\olfactory receptor, family 10, subfamily A, member 4 [Source:HGNC Symbol;Acc:15130]\""	11	6897856	6898850	p15.4	OR10A4	protein_coding	1.21135	0.00298743	0.0328798
ENSG00000005893	ENST00000434600	lysosomal-associated membrane protein 2 [Source:HGNC Symbol;Acc:6501]	X	119561682	119603220	q24	LAMP2	protein_coding	-0.228399	0.00299434	0.0328798
ENSG00000111262	ENST00000382545	\potassium voltage-gated channel, shaker-related subfamily, member 1 (episodic ataxia with myokymia) [Source:HGNC Symbol;Acc:6218]\""	12	5019071	5040527	p13.32	KCNA1	protein_coding	1.83605	0.0030281	0.0328798
ENSG00000259075	ENST00000548729	POC1B-GALNT4 readthrough [Source:HGNC Symbol;Acc:42957]	12	89913185	89920039	q21.33	POC1B-GALNT4	protein_coding	-0.272738	0.00303573	0.0328798
ENSG00000076003	ENST00000264156	minichromosome maintenance complex component 6 [Source:HGNC Symbol;Acc:6949]	2	136597196	136633996	q21.3	MCM6	protein_coding	-0.348645	0.00305301	0.0328798
ENSG00000096092	ENST00000211314	transmembrane protein 14A [Source:HGNC Symbol;Acc:21076]	6	52535907	52551386	p12.2	TMEM14A	protein_coding	-0.473537	0.00308322	0.0328798
ENSG00000137502	ENST00000533486	\RAB30, member RAS oncogene family [Source:HGNC Symbol;Acc:9770]\""	11	82684175	82782965	q14.1	RAB30	protein_coding	-0.303962	0.00308436	0.0328798
ENSG00000273398	ENST00000406334	Calcineurin subunit B type 1 [Source:UniProtKB/TrEMBL;Acc:H7BYZ3]	2	68358370	68488362	p14	RP11-474G23.1	protein_coding	-0.181709	0.00309056	0.0328798
ENSG00000265690	ENST00000580114		16	67197288	67199718	q22.1	RP11-5A19.5	protein_coding	0.401183	0.00309249	0.0328798
ENSG00000147571	ENST00000276571	corticotropin releasing hormone [Source:HGNC Symbol;Acc:2355]	8	67088620	67090960	q13.1	CRH	protein_coding	1.22772	0.00310317	0.0328798
ENSG00000137501	ENST00000532995	synaptotagmin-like 2 [Source:HGNC Symbol;Acc:15585]	11	85405267	85522184	q14.1	SYTL2	protein_coding	-0.546251	0.00311406	0.0328798
ENSG00000176108	ENST00000572525	charged multivesicular body protein 6 [Source:HGNC Symbol;Acc:25675]	17	78965398	78983317	q25.3	CHMP6	protein_coding	0.254589	0.00312593	0.0328798
ENSG00000013375	ENST00000504780	phosphoglucomutase 3 [Source:HGNC Symbol;Acc:8907]	6	83870869	83903655	q14.2	PGM3	protein_coding	-0.231462	0.00319992	0.0328798
ENSG00000163249	ENST00000392209	cyclin Y-like 1 [Source:HGNC Symbol;Acc:26868]	2	208576264	208626563	q33.3	CCNYL1	protein_coding	-0.34741	0.00320816	0.0328798
ENSG00000198704	ENST00000361902	glutathione peroxidase 6 (olfactory) [Source:HGNC Symbol;Acc:4558]	6	28471073	28495992	p22.1	GPX6	protein_coding	1.21553	0.00321103	0.0328798
ENSG00000185250	ENST00000521072	peptidylprolyl isomerase (cyclophilin)-like 6 [Source:HGNC Symbol;Acc:21557]	6	109711418	109762374	q21	PPIL6	protein_coding	-0.391879	0.0032166	0.0328798
ENSG00000196352	ENST00000367064	\CD55 molecule, decay accelerating factor for complement (Cromer blood group) [Source:HGNC Symbol;Acc:2665]\""	1	207494853	207534311	q32.2	CD55	protein_coding	-0.32567	0.00325141	0.0328798
ENSG00000141469	ENST00000321925	\solute carrier family 14 (urea transporter), member 1 (Kidd blood group) [Source:HGNC Symbol;Acc:10918]\""	18	43304092	43332485	q12.3	SLC14A1	protein_coding	-0.53922	0.00325412	0.0328798
ENSG00000268509	ENST00000600805	Uncharacterized protein [Source:UniProtKB/TrEMBL;Acc:Q96EZ6]	3	5229227	5229982	p26.1	AC026202.1	protein_coding	0.380989	0.00328067	0.0328798
ENSG00000104154	ENST00000261867	\solute carrier family 30 (zinc transporter), member 4 [Source:HGNC Symbol;Acc:11015]\""	15	45771809	45815005	q21.1	SLC30A4	protein_coding	-0.255566	0.0032932	0.0328798
ENSG00000184497	ENST00000375353	transmembrane protein 255B [Source:HGNC Symbol;Acc:28297]	13	114462216	114514926	q34	TMEM255B	protein_coding	0.580839	0.00330975	0.0328798
ENSG00000143933	ENST00000272298	\calmodulin 2 (phosphorylase kinase, delta) [Source:HGNC Symbol;Acc:1445]\""	2	47387221	47403740	p21	CALM2	protein_coding	-0.36101	0.0033203	0.0328798
ENSG00000213281	ENST00000369535	neuroblastoma RAS viral (v-ras) oncogene homolog [Source:HGNC Symbol;Acc:7989]	1	115247090	115259515	p13.2	NRAS	protein_coding	-0.293494	0.00332997	0.0328798
ENSG00000107854	ENST00000371627	\tankyrase, TRF1-interacting ankyrin-related ADP-ribose polymerase 2 [Source:HGNC Symbol;Acc:15677]\""	10	93558069	93625033	q23.32	TNKS2	protein_coding	-0.187454	0.00333264	0.0328798
ENSG00000109061	ENST00000226207	\myosin, heavy chain 1, skeletal muscle, adult [Source:HGNC Symbol;Acc:7567]\""	17	10395624	10421860	p13.1	MYH1	protein_coding	1.30638	0.00334275	0.0328798
ENSG00000198087	ENST00000359314	CD2-associated protein [Source:HGNC Symbol;Acc:14258]	6	47445525	47594999	p12.3	CD2AP	protein_coding	-0.263152	0.00341821	0.0328798
ENSG00000169139	ENST00000523111	ubiquitin-conjugating enzyme E2 variant 2 [Source:HGNC Symbol;Acc:12495]	8	48920960	48977268	q11.21	UBE2V2	protein_coding	-0.270053	0.00345026	0.0328798
ENSG00000256043	ENST00000433477	cathepsin O [Source:HGNC Symbol;Acc:2542]	4	156845270	156875069	q32.1	CTSO	protein_coding	-0.351704	0.0034509	0.0328798
ENSG00000145920	ENST00000359546	complexin 2 [Source:HGNC Symbol;Acc:2310]	5	175223313	175311023	q35.2	CPLX2	protein_coding	1.64926	0.00346631	0.0328798
ENSG00000105855	ENST00000537992	\integrin, beta 8 [Source:HGNC Symbol;Acc:6163]\""	7	20370325	20455377	p21.1	ITGB8	protein_coding	-0.837907	0.0034706	0.0328798
ENSG00000026508	ENST00000263398	CD44 molecule (Indian blood group) [Source:HGNC Symbol;Acc:1681]	11	35160417	35253949	p13	CD44	protein_coding	-0.784284	0.00348016	0.0328798
ENSG00000170190	ENST00000580123	\solute carrier family 16 (monocarboxylate transporter), member 5 [Source:HGNC Symbol;Acc:10926]\""	17	73083822	73102257	q25.1	SLC16A5	protein_coding	0.420583	0.00348867	0.0328798
ENSG00000148832	ENST00000278060	polyamine oxidase (exo-N4-amino) [Source:HGNC Symbol;Acc:20837]	10	135192695	135205198	q26.3	PAOX	protein_coding	0.304544	0.0034898	0.0328798
ENSG00000105204	ENST00000593685	dual-specificity tyrosine-(Y)-phosphorylation regulated kinase 1B [Source:HGNC Symbol;Acc:3092]	19	40315990	40324841	q13.2	DYRK1B	protein_coding	0.44926	0.00349838	0.0328798
ENSG00000125257	ENST00000376887	\ATP-binding cassette, sub-family C (CFTR/MRP), member 4 [Source:HGNC Symbol;Acc:55]\""	13	95672083	95953687	q32.1	ABCC4	protein_coding	-0.508283	0.0035069	0.0328798
ENSG00000218357	ENST00000405369	Novel protein; Uncharacterized protein [Source:UniProtKB/TrEMBL;Acc:B1AJR3]	22	47857048	47882860	q13.31	LL22NC03-75H12.2	protein_coding	1.0232	0.00350879	0.0328798
ENSG00000065135	ENST00000369851	\guanine nucleotide binding protein (G protein), alpha inhibiting activity polypeptide 3 [Source:HGNC Symbol;Acc:4387]\""	1	110091233	110136975	p13.3	GNAI3	protein_coding	-0.249268	0.00353221	0.0328798
ENSG00000039537	ENST00000337836	complement component 6 [Source:HGNC Symbol;Acc:1339]	5	41142336	41261540	p13.1	C6	protein_coding	-0.84083	0.00354823	0.0328798
ENSG00000165202	ENST00000297913	\olfactory receptor, family 1, subfamily Q, member 1 [Source:HGNC Symbol;Acc:8223]\""	9	125376948	125378026	q33.2	OR1Q1	protein_coding	0.839735	0.00355491	0.0328798
ENSG00000198816	ENST00000596712	zinc finger protein 358 [Source:HGNC Symbol;Acc:16838]	19	7580178	7585912	p13.2	ZNF358	protein_coding	0.316525	0.0035559	0.0328798
ENSG00000165240	ENST00000341514	\ATPase, Cu++ transporting, alpha polypeptide [Source:HGNC Symbol;Acc:869]\""	X	77166194	77305892	q21.1	ATP7A	protein_coding	-0.242588	0.00357219	0.0328798
ENSG00000166147	ENST00000316623	fibrillin 1 [Source:HGNC Symbol;Acc:3603]	15	48700503	48938046	q21.1	FBN1	protein_coding	-0.854544	0.00358909	0.0328798
ENSG00000178467	ENST00000383729	\prolyl 4-hydroxylase, transmembrane (endoplasmic reticulum) [Source:HGNC Symbol;Acc:28858]\""	3	49027319	49044587	p21.31	P4HTM	protein_coding	0.276084	0.00359745	0.0328798
ENSG00000184601	ENST00000557649	chromosome 14 open reading frame 180 [Source:HGNC Symbol;Acc:33795]	14	105046021	105056852	q32.33	C14orf180	protein_coding	0.465701	0.00361003	0.0328798
ENSG00000257767	ENST00000546840		12	112191694	112229222	q24.12	RP11-162P23.2	protein_coding	0.330868	0.00361019	0.0328798
ENSG00000173848	ENST00000355029	neuroepithelial cell transforming 1 [Source:HGNC Symbol;Acc:14592]	10	5454514	5500426	p15.1	NET1	protein_coding	-0.477498	0.00361527	0.0328798
ENSG00000111885	ENST00000368468	\mannosidase, alpha, class 1A, member 1 [Source:HGNC Symbol;Acc:6821]\""	6	119498374	119670926	q22.31	MAN1A1	protein_coding	-0.526193	0.00362075	0.0328798
ENSG00000127955	ENST00000442586	\guanine nucleotide binding protein (G protein), alpha inhibiting activity polypeptide 1 [Source:HGNC Symbol;Acc:4384]\""	7	79763271	79848718	q21.11	GNAI1	protein_coding	-0.36448	0.00362415	0.0328798
ENSG00000268614	ENST00000601870		19	7598481	7604945	p13.2	CTD-2207O23.10	protein_coding	0.209891	0.00362913	0.0328798
ENSG00000257594	ENST00000529983	UDP-N-acetyl-alpha-D-galactosamine:polypeptide N-acetylgalactosaminyltransferase 4 (GalNAc-T4) [Source:HGNC Symbol;Acc:4126]	12	89913185	89920039	q21.33	GALNT4	protein_coding	-0.261984	0.00364028	0.0328798
ENSG00000138660	ENST00000274000	adaptor-related protein complex 1 associated regulatory protein [Source:HGNC Symbol;Acc:28808]	4	113152893	113191203	q25	AP1AR	protein_coding	-0.321968	0.00364768	0.0328798
ENSG00000100450	ENST00000216338	\granzyme H (cathepsin G-like 2, protein h-CCPX) [Source:HGNC Symbol;Acc:4710]\""	14	25075686	25078905	q12	GZMH	protein_coding	1.13141	0.00365972	0.0328798
ENSG00000100982	ENST00000372409	PDX1 C-terminal inhibiting factor 1 [Source:HGNC Symbol;Acc:16200]	20	44563267	44576662	q13.12	PCIF1	protein_coding	0.207203	0.00366361	0.0328798
ENSG00000100578	ENST00000354386	KIAA0586 [Source:HGNC Symbol;Acc:19960]	14	58894103	59015216	q23.1	KIAA0586	protein_coding	-0.204423	0.00367234	0.0328798
ENSG00000151806	ENST00000506793	GUF1 GTPase homolog (S. cerevisiae) [Source:HGNC Symbol;Acc:25799]	4	44680444	44702943	p12	GUF1	protein_coding	-0.240654	0.00367499	0.0328798
ENSG00000167657	ENST00000545797	death-associated protein kinase 3 [Source:HGNC Symbol;Acc:2676]	19	3958451	3971121	p13.3	DAPK3	protein_coding	0.399746	0.00367529	0.0328798
ENSG00000114573	ENST00000273398	\ATPase, H+ transporting, lysosomal 70kDa, V1 subunit A [Source:HGNC Symbol;Acc:851]\""	3	113465866	113530903	q13.2	ATP6V1A	protein_coding	-0.25829	0.00368801	0.0328798
ENSG00000132872	ENST00000255224	synaptotagmin IV [Source:HGNC Symbol;Acc:11512]	18	40847843	40857615	q12.3	SYT4	protein_coding	-3.96452	0.00369968	0.0328798
ENSG00000183087	ENST00000608763	growth arrest-specific 6 [Source:HGNC Symbol;Acc:4168]	13	114523522	114567046	q34	GAS6	protein_coding	0.238796	0.00372354	0.0328798
ENSG00000184307	ENST00000330212	\zinc finger, DHHC-type containing 23 [Source:HGNC Symbol;Acc:28654]\""	3	113666748	113684248	q13.31	ZDHHC23	protein_coding	-0.51201	0.00373446	0.0328798
ENSG00000142867	ENST00000370580	B-cell CLL/lymphoma 10 [Source:HGNC Symbol;Acc:989]	1	85731931	85742773	p22.3	BCL10	protein_coding	-0.30172	0.00373564	0.0328798
ENSG00000169432	ENST00000409672	\sodium channel, voltage-gated, type IX, alpha subunit [Source:HGNC Symbol;Acc:10597]\""	2	167051695	167232503	q24.3	SCN9A	protein_coding	-0.654873	0.00378207	0.0328798
ENSG00000129317	ENST00000416848	pseudouridylate synthase 7 homolog (S. cerevisiae)-like [Source:HGNC Symbol;Acc:25276]	12	44122410	44152620	q12	PUS7L	protein_coding	-0.22015	0.00378748	0.0328798
ENSG00000103479	ENST00000567964	retinoblastoma-like 2 (p130) [Source:HGNC Symbol;Acc:9894]	16	53467889	53525561	q12.2	RBL2	protein_coding	-0.174428	0.00378794	0.0328798
ENSG00000116406	ENST00000318130	\ER degradation enhancer, mannosidase alpha-like 3 [Source:HGNC Symbol;Acc:16787]\""	1	184659365	184724047	q25.3	EDEM3	protein_coding	-0.214245	0.00379128	0.0328798
ENSG00000078295	ENST00000338316	adenylate cyclase 2 (brain) [Source:HGNC Symbol;Acc:233]	5	7396321	7830194	p15.31	ADCY2	protein_coding	1.47879	0.00379666	0.0328798
ENSG00000091317	ENST00000205636	CKLF-like MARVEL transmembrane domain containing 6 [Source:HGNC Symbol;Acc:19177]	3	32522804	32544900	p22.3	CMTM6	protein_coding	-0.36342	0.00380027	0.0328798
ENSG00000169629	ENST00000302558	RANBP2-like and GRIP domain containing 8 [Source:HGNC Symbol;Acc:9849]	2	113127669	113192065	q13	RGPD8	protein_coding	-0.232684	0.00380079	0.0328798
ENSG00000197601	ENST00000354817	fatty acyl CoA reductase 1 [Source:HGNC Symbol;Acc:26222]	11	13690217	13753893	p15.2	FAR1	protein_coding	-0.2484	0.00380316	0.0328798
ENSG00000109680	ENST00000513455	\TBC1 domain family, member 19 [Source:HGNC Symbol;Acc:25624]\""	4	26578059	26756973	p15.2	TBC1D19	protein_coding	-0.230433	0.00381153	0.0328798
ENSG00000156983	ENST00000433861	\bromodomain and PHD finger containing, 1 [Source:HGNC Symbol;Acc:14255]\""	3	9773413	9789702	p25.3	BRPF1	protein_coding	0.195244	0.00381857	0.0328798
ENSG00000187554	ENST00000366881	toll-like receptor 5 [Source:HGNC Symbol;Acc:11851]	1	223282748	223316624	q41	TLR5	protein_coding	-0.588259	0.00384327	0.0328798
ENSG00000106823	ENST00000344604	\extracellular matrix protein 2, female organ and adipocyte specific [Source:HGNC Symbol;Acc:3154]\""	9	95256365	95298937	q22.31	ECM2	protein_coding	-0.487579	0.00384597	0.0328798
ENSG00000107796	ENST00000224784	\actin, alpha 2, smooth muscle, aorta [Source:HGNC Symbol;Acc:130]\""	10	90694831	90751147	q23.31	ACTA2	protein_coding	-0.82169	0.00387521	0.0328798
ENSG00000188257	ENST00000469162	\phospholipase A2, group IIA (platelets, synovial fluid) [Source:HGNC Symbol;Acc:9031]\""	1	20301925	20306932	p36.13	PLA2G2A	protein_coding	-3.09543	0.00387722	0.0328798
ENSG00000134987	ENST00000506538	WD repeat domain 36 [Source:HGNC Symbol;Acc:30696]	5	110427414	110466200	q22.1	WDR36	protein_coding	-0.243782	0.00391366	0.0328798
ENSG00000085276	ENST00000464456	MDS1 and EVI1 complex locus [Source:HGNC Symbol;Acc:3498]	3	168801287	169381406	q26.2	MECOM	protein_coding	-0.335749	0.00392557	0.0328798
ENSG00000149488	ENST00000358864	transmembrane channel-like 2 [Source:HGNC Symbol;Acc:16527]	20	2517253	2622430	p13	TMC2	protein_coding	1.12467	0.00392573	0.0328798
ENSG00000137573	ENST00000525061	sulfatase 1 [Source:HGNC Symbol;Acc:20391]	8	70378859	70573150	q13.2	SULF1	protein_coding	-1.338	0.00392834	0.0328798
ENSG00000115355	ENST00000336838	coiled-coil domain containing 88A [Source:HGNC Symbol;Acc:25523]	2	55514978	55647057	p16.1	CCDC88A	protein_coding	-0.273689	0.00392871	0.0328798
ENSG00000104960	ENST00000594151	prostate tumor overexpressed 1 [Source:HGNC Symbol;Acc:9632]	19	50353992	50364001	q13.33	PTOV1	protein_coding	0.241148	0.00395012	0.0328798
ENSG00000154646	ENST00000284885	\transmembrane protease, serine 15 [Source:HGNC Symbol;Acc:9490]\""	21	19641433	19858197	q21.1	TMPRSS15	protein_coding	1.448	0.00396416	0.0328798
ENSG00000114346	ENST00000232458	epithelial cell transforming sequence 2 oncogene [Source:HGNC Symbol;Acc:3155]	3	172468472	172539264	q26.31	ECT2	protein_coding	-0.36532	0.0039712	0.0328798
ENSG00000138185	ENST00000453258	ectonucleoside triphosphate diphosphohydrolase 1 [Source:HGNC Symbol;Acc:3363]	10	97471536	97637023	q24.1	ENTPD1	protein_coding	-0.292031	0.00397816	0.0328798
ENSG00000151422	ENST00000281092	fer (fps/fes related) tyrosine kinase [Source:HGNC Symbol;Acc:3655]	5	108083523	108532542	q21.3	FER	protein_coding	-0.242717	0.0039885	0.0328798
ENSG00000171792	ENST00000536063	RAD9-HUS1-RAD1 interacting nuclear orphan 1 [Source:HGNC Symbol;Acc:28206]	12	2985424	2998626	p13.33	RHNO1	protein_coding	-0.277733	0.00400232	0.0328798
ENSG00000151491	ENST00000543468	epidermal growth factor receptor pathway substrate 8 [Source:HGNC Symbol;Acc:3420]	12	15773092	16035263	p12.3	EPS8	protein_coding	-0.263082	0.00400678	0.0328798
ENSG00000223572	ENST00000434505	\creatine kinase, mitochondrial 1A [Source:HGNC Symbol;Acc:31736]\""	15	43985084	43991420	q15.3	CKMT1A	protein_coding	-2.51289	0.00401124	0.0328798
ENSG00000138685	ENST00000264498	fibroblast growth factor 2 (basic) [Source:HGNC Symbol;Acc:3676]	4	123747863	123819391	q27	FGF2	protein_coding	-0.340527	0.00401708	0.0328798
ENSG00000105793	ENST00000469675	GTP-binding protein 10 (putative) [Source:HGNC Symbol;Acc:25106]	7	89964537	90020769	q21.13	GTPBP10	protein_coding	-0.267887	0.0040173	0.0328798
ENSG00000213047	ENST00000391979	DENN/MADD domain containing 1B [Source:HGNC Symbol;Acc:28404]	1	197473878	197744826	q31.3	DENND1B	protein_coding	-0.2834	0.00402848	0.0328798
ENSG00000267697	ENST00000589735	leucine zipper protein 6 [Source:HGNC Symbol;Acc:33955]	7	135612022	135612198	q33	LUZP6	protein_coding	-0.39754	0.00404636	0.0329306
ENSG00000164823	ENST00000297438	oxidative stress induced growth inhibitor family member 2 [Source:HGNC Symbol;Acc:1355]	8	90914087	90940116	q21.3	OSGIN2	protein_coding	-0.386793	0.00406087	0.0329537
ENSG00000236669	ENST00000444154		7	157318477	157320019	q36.3	AC006372.1	protein_coding	1.29807	0.00408622	0.0330645
ENSG00000150076	ENST00000572165	\Homo sapiens coiled-coil domain containing 7 (CCDC7), transcript variant 5, mRNA. [Source:RefSeq mRNA;Acc:NM_024688]\""	10	32832297	33171802	p11.22	C10ORF68	protein_coding	-0.436869	0.0041102	0.0331145
ENSG00000177380	ENST00000334186	\protein tyrosine phosphatase, receptor type, f polypeptide (PTPRF), interacting protein (liprin), alpha 3 [Source:HGNC Symbol;Acc:9247]\""	19	49622646	49654283	q13.33	PPFIA3	protein_coding	0.358017	0.00412464	0.0331145
ENSG00000138386	ENST00000448811	NGFI-A binding protein 1 (EGR1 binding protein 1) [Source:HGNC Symbol;Acc:7626]	2	191511472	191557492	q32.2	NAB1	protein_coding	-0.305078	0.00412759	0.0331145
ENSG00000114978	ENST00000396049	MOB kinase activator 1A [Source:HGNC Symbol;Acc:16015]	2	74379655	74406025	p13.1	MOB1A	protein_coding	-0.303701	0.00417495	0.0331869
ENSG00000065243	ENST00000316005	protein kinase N2 [Source:HGNC Symbol;Acc:9406]	1	89149905	89301938	p22.2	PKN2	protein_coding	-0.193351	0.00419465	0.0331869
ENSG00000129946	ENST00000587423	SHC (Src homology 2 domain containing) transforming protein 2 [Source:HGNC Symbol;Acc:29869]	19	416583	460996	p13.3	SHC2	protein_coding	0.410153	0.00420044	0.0331869
ENSG00000183054	ENST00000463822	RANBP2-like and GRIP domain containing 6 [Source:HGNC Symbol;Acc:32419]	2	111271389	111334762	q13	RGPD6	protein_coding	-0.215572	0.00420212	0.0331869
ENSG00000198929	ENST00000530878	nitric oxide synthase 1 (neuronal) adaptor protein [Source:HGNC Symbol;Acc:16859]	1	162039564	162353321	q23.3	NOS1AP	protein_coding	0.475576	0.00423323	0.0331869
ENSG00000164134	ENST00000296543	\N(alpha)-acetyltransferase 15, NatA auxiliary subunit [Source:HGNC Symbol;Acc:30782]\""	4	140222609	140341187	q31.1	NAA15	protein_coding	-0.230658	0.0042406	0.0331869
ENSG00000138757	ENST00000395719	GTPase activating protein (SH3 domain) binding protein 2 [Source:HGNC Symbol;Acc:30291]	4	76567966	76649709	q21.1	G3BP2	protein_coding	-0.212195	0.00424624	0.0331869
ENSG00000176753	ENST00000319503	chromosome 15 open reading frame 56 [Source:HGNC Symbol;Acc:33868]	15	40542865	40545170	q15.1	C15orf56	protein_coding	0.493907	0.00424712	0.0331869
ENSG00000008952	ENST00000461933	SEC62 homolog (S. cerevisiae) [Source:HGNC Symbol;Acc:11846]	3	169684423	169716161	q26.2	SEC62	protein_coding	-0.268375	0.00425008	0.0331869
ENSG00000162543	ENST00000375099	UBX domain protein 10 [Source:HGNC Symbol;Acc:26354]	1	20512578	20522541	p36.12	UBXN10	protein_coding	-0.600658	0.00425413	0.0331869
ENSG00000117335	ENST00000358170	\CD46 molecule, complement regulatory protein [Source:HGNC Symbol;Acc:6953]\""	1	207925402	207968858	q32.2	CD46	protein_coding	-0.189398	0.00428689	0.0332173
ENSG00000148943	ENST00000278193	lin-7 homolog C (C. elegans) [Source:HGNC Symbol;Acc:17789]	11	27516123	27528320	p14.1	LIN7C	protein_coding	-0.26522	0.00428721	0.0332173
ENSG00000149311	ENST00000527805	ataxia telangiectasia mutated [Source:HGNC Symbol;Acc:795]	11	108093211	108239829	q22.3	ATM	protein_coding	-0.213668	0.00429331	0.0332173
ENSG00000015568	ENST00000393283	RANBP2-like and GRIP domain containing 5 [Source:HGNC Symbol;Acc:32418]	2	110550335	110615272	q13	RGPD5	protein_coding	-0.21458	0.00430624	0.0332263
ENSG00000177485	ENST00000326624	zinc finger and BTB domain containing 33 [Source:HGNC Symbol;Acc:16682]	X	119384607	119392253	q24	ZBTB33	protein_coding	-0.265674	0.00434638	0.0333687
ENSG00000156011	ENST00000327040	pleckstrin and Sec7 domain containing 3 [Source:HGNC Symbol;Acc:19093]	8	18384811	18942240	p22	PSD3	protein_coding	-0.379389	0.00438887	0.0333687
ENSG00000167967	ENST00000301727	E4F transcription factor 1 [Source:HGNC Symbol;Acc:3121]	16	2273567	2285743	p13.3	E4F1	protein_coding	0.22719	0.00439678	0.0333687
ENSG00000204116	ENST00000373504	cysteine-rich hydrophobic domain 1 [Source:HGNC Symbol;Acc:1934]	X	72783036	72906937	q13.2	CHIC1	protein_coding	-0.296648	0.00440608	0.0333687
ENSG00000102312	ENST00000359882	porcupine homolog (Drosophila) [Source:HGNC Symbol;Acc:17652]	X	48367350	48379202	p11.23	PORCN	protein_coding	0.289006	0.00441018	0.0333687
ENSG00000156531	ENST00000370803	PHD finger protein 6 [Source:HGNC Symbol;Acc:18145]	X	133507283	133562820	q26.2	PHF6	protein_coding	-0.271378	0.0044244	0.0333687
ENSG00000169299	ENST00000381967	phosphoglucomutase 2 [Source:HGNC Symbol;Acc:8906]	4	37828255	37864558	p14	PGM2	protein_coding	-0.374718	0.00442556	0.0333687
ENSG00000102401	ENST00000341189	\armadillo repeat containing, X-linked 3 [Source:HGNC Symbol;Acc:24065]\""	X	100877787	100882833	q22.1	ARMCX3	protein_coding	-0.26612	0.00444479	0.0333687
ENSG00000090932	ENST00000600437	delta-like 3 (Drosophila) [Source:HGNC Symbol;Acc:2909]	19	39989535	39999121	q13.2	DLL3	protein_coding	1.26227	0.00446046	0.0333687
ENSG00000145604	ENST00000274254	\S-phase kinase-associated protein 2, E3 ubiquitin protein ligase [Source:HGNC Symbol;Acc:10901]\""	5	36152091	36184421	p13.2	SKP2	protein_coding	-0.292206	0.00447439	0.0333687
ENSG00000151576	ENST00000472599	queuine tRNA-ribosyltransferase domain containing 1 [Source:HGNC Symbol;Acc:25771]	3	113724680	113807269	q13.31	QTRTD1	protein_coding	-0.285223	0.0044912	0.0333687
ENSG00000082153	ENST00000450637	basic leucine zipper and W2 domains 1 [Source:HGNC Symbol;Acc:18380]	2	201675317	201688569	q33.1	BZW1	protein_coding	-0.35039	0.00449545	0.0333687
ENSG00000186049	ENST00000305748	keratin 73 [Source:HGNC Symbol;Acc:28928]	12	53001354	53012343	q13.13	KRT73	protein_coding	1.42456	0.00449832	0.0333687
ENSG00000111291	ENST00000228887	\G protein-coupled receptor, family C, group 5, member D [Source:HGNC Symbol;Acc:13310]\""	12	13093709	13105081	p13.1	GPRC5D	protein_coding	1.15897	0.00450446	0.0333687
ENSG00000069431	ENST00000261200	\ATP-binding cassette, sub-family C (CFTR/MRP), member 9 [Source:HGNC Symbol;Acc:60]\""	12	21950335	22094336	p12.1	ABCC9	protein_coding	-0.291754	0.00450604	0.0333687
ENSG00000143434	ENST00000368913	\sema domain, transmembrane domain (TM), and cytoplasmic domain, (semaphorin) 6C [Source:HGNC Symbol;Acc:10740]\""	1	151104161	151119104	q21.3	SEMA6C	protein_coding	0.38526	0.00452755	0.0333687
ENSG00000100249	ENST00000216071	chromosome 22 open reading frame 31 [Source:HGNC Symbol;Acc:26931]	22	29454660	29457832	q12.1	C22orf31	protein_coding	1.13696	0.00453386	0.0333687
ENSG00000139083	ENST00000396373	ets variant 6 [Source:HGNC Symbol;Acc:3495]	12	11802788	12048336	p13.2	ETV6	protein_coding	-0.231379	0.00457006	0.0333687
ENSG00000167769	ENST00000301452	alkaline ceramidase 1 [Source:HGNC Symbol;Acc:18356]	19	6306153	6333640	p13.3	ACER1	protein_coding	1.08357	0.00458358	0.0333687
ENSG00000151239	ENST00000552521	twinfilin actin-binding protein 1 [Source:HGNC Symbol;Acc:9620]	12	44187526	44200178	q12	TWF1	protein_coding	-0.424932	0.00458813	0.0333687
ENSG00000142619	ENST00000375460	\peptidyl arginine deiminase, type III [Source:HGNC Symbol;Acc:18337]\""	1	17575593	17610728	p36.13	PADI3	protein_coding	1.38848	0.00458988	0.0333687
ENSG00000119900	ENST00000370435	opioid growth factor receptor-like 1 [Source:HGNC Symbol;Acc:21378]	6	71998506	72018653	q13	OGFRL1	protein_coding	-0.3329	0.00460561	0.0333687
ENSG00000197851	ENST00000356686	chromosome 7 open reading frame 76 [Source:HGNC Symbol;Acc:33815]	7	96110938	96132835	q21.3	C7orf76	protein_coding	1.37243	0.00460581	0.0333687
ENSG00000165072	ENST00000377182	MAM domain containing 2 [Source:HGNC Symbol;Acc:23673]	9	72658497	72841886	q21.12	MAMDC2	protein_coding	-0.612601	0.00460828	0.0333687
ENSG00000132437	ENST00000357936	dopa decarboxylase (aromatic L-amino acid decarboxylase) [Source:HGNC Symbol;Acc:2719]	7	50526134	50633154	p12.1	DDC	protein_coding	1.56055	0.00463814	0.033499
ENSG00000136048	ENST00000258534	DNA-damage regulated autophagy modulator 1 [Source:HGNC Symbol;Acc:25645]	12	102271129	102405908	q23.2	DRAM1	protein_coding	-0.261066	0.00468797	0.0337725
ENSG00000060982	ENST00000261192	\branched chain amino-acid transaminase 1, cytosolic [Source:HGNC Symbol;Acc:976]\""	12	24964295	25102393	p12.1	BCAT1	protein_coding	-0.74065	0.00475734	0.034185
ENSG00000132570	ENST00000254908	pterin-4 alpha-carbinolamine dehydratase/dimerization cofactor of hepatocyte nuclear factor 1 alpha (TCF1) 2 [Source:HGNC Symbol;Acc:24474]	5	134240596	134343649	q31.1	PCBD2	protein_coding	-0.206778	0.00477904	0.0342538
ENSG00000115738	ENST00000234091	\inhibitor of DNA binding 2, dominant negative helix-loop-helix protein [Source:HGNC Symbol;Acc:5361]\""	2	8818975	8824583	p25.1	ID2	protein_coding	-0.537247	0.00479157	0.0342567
ENSG00000090661	ENST00000561008	ceramide synthase 4 [Source:HGNC Symbol;Acc:23747]	19	8271620	8327305	p13.2	CERS4	protein_coding	0.30268	0.00481366	0.0343278
ENSG00000166342	ENST00000583169	neuropilin (NRP) and tolloid (TLL)-like 1 [Source:HGNC Symbol;Acc:13823]	18	70409549	70535381	q22.3	NETO1	protein_coding	1.68389	0.00486286	0.0345912
ENSG00000176105	ENST00000577961	v-yes-1 Yamaguchi sarcoma viral oncogene homolog 1 [Source:HGNC Symbol;Acc:12841]	18	721588	812547	p11.32	YES1	protein_coding	-0.216646	0.00493207	0.0347882
ENSG00000160746	ENST00000466658	anoctamin 10 [Source:HGNC Symbol;Acc:25519]	3	43396351	43733086	p21.33	ANO10	protein_coding	-0.162616	0.00494793	0.0347882
ENSG00000070961	ENST00000359142	\ATPase, Ca++ transporting, plasma membrane 1 [Source:HGNC Symbol;Acc:814]\""	12	89981828	90103077	q21.33	ATP2B1	protein_coding	-0.388259	0.00495471	0.0347882
ENSG00000166189	ENST00000299238	Hermansky-Pudlak syndrome 6 [Source:HGNC Symbol;Acc:18817]	10	103825147	103827792	q24.32	HPS6	protein_coding	0.228956	0.00495979	0.0347882
ENSG00000213020	ENST00000595001	zinc finger protein 611 [Source:HGNC Symbol;Acc:28766]	19	53206066	53238326	q13.41	ZNF611	protein_coding	-0.209376	0.00496212	0.0347882
ENSG00000138246	ENST00000260818	\DnaJ (Hsp40) homolog, subfamily C, member 13 [Source:HGNC Symbol;Acc:30343]\""	3	132136370	132257876	q22.1	DNAJC13	protein_coding	-0.203784	0.00501693	0.0347882
ENSG00000118260	ENST00000430624	cAMP responsive element binding protein 1 [Source:HGNC Symbol;Acc:2345]	2	208394461	208468155	q33.3	CREB1	protein_coding	-0.208312	0.00503141	0.0347882
ENSG00000105784	ENST00000466676	RUN domain containing 3B [Source:HGNC Symbol;Acc:30286]	7	87256864	87461611	q21.12	RUNDC3B	protein_coding	-0.655747	0.00505867	0.0347882
ENSG00000076984	ENST00000397981	mitogen-activated protein kinase kinase 7 [Source:HGNC Symbol;Acc:6847]	19	7968728	7979363	p13.2	MAP2K7	protein_coding	0.2205	0.00505946	0.0347882
ENSG00000198001	ENST00000440781	interleukin-1 receptor-associated kinase 4 [Source:HGNC Symbol;Acc:17967]	12	44152747	44183346	q12	IRAK4	protein_coding	-0.259789	0.00506269	0.0347882
ENSG00000136824	ENST00000440179	structural maintenance of chromosomes 2 [Source:HGNC Symbol;Acc:14011]	9	106856541	106903698	q31.1	SMC2	protein_coding	-0.506649	0.00509317	0.0347882
ENSG00000087303	ENST00000216286	nidogen 2 (osteonidogen) [Source:HGNC Symbol;Acc:13389]	14	52471521	52535712	q22.1	NID2	protein_coding	0.274455	0.00510487	0.0347882
ENSG00000185049	ENST00000382882	negative elongation factor complex member A [Source:HGNC Symbol;Acc:12768]	4	1984441	2043630	p16.3	NELFA	protein_coding	0.247978	0.00512486	0.0347882
ENSG00000153443	ENST00000590891	UBA-like domain containing 1 [Source:HGNC Symbol;Acc:29576]	16	4658884	4665028	p13.3	UBALD1	protein_coding	0.281538	0.00513186	0.0347882
ENSG00000176695	ENST00000585993	\olfactory receptor, family 4, subfamily F, member 17 [Source:HGNC Symbol;Acc:15381]\""	19	107471	111696	p13.3	OR4F17	protein_coding	1.33198	0.00513959	0.0347882
ENSG00000178695	ENST00000377474	potassium channel tetramerization domain containing 12 [Source:HGNC Symbol;Acc:14678]	13	77454312	77460540	q22.3	KCTD12	protein_coding	-0.337791	0.00514573	0.0347882
ENSG00000124783	ENST00000474597	\signal sequence receptor, alpha [Source:HGNC Symbol;Acc:11323]\""	6	7268539	7347679	p24.3	SSR1	protein_coding	-0.236671	0.00516018	0.0347882
ENSG00000006074	ENST00000004921	chemokine (C-C motif) ligand 18 (pulmonary and activation-regulated) [Source:HGNC Symbol;Acc:10616]	17	34391640	34399392	q12	CCL18	protein_coding	-1.83997	0.00516296	0.0347882
ENSG00000143248	ENST00000469495	regulator of G-protein signaling 5 [Source:HGNC Symbol;Acc:10001]	1	163080911	163291577	q23.3	RGS5	protein_coding	-0.302217	0.00516883	0.0347882
ENSG00000124406	ENST00000514372	\ATPase, aminophospholipid transporter (APLT), class I, type 8A, member 1 [Source:HGNC Symbol;Acc:13531]\""	4	42410390	42659122	p13	ATP8A1	protein_coding	-0.413341	0.00517732	0.0347882
ENSG00000162365	ENST00000490948	\cytochrome P450, family 4, subfamily A, polypeptide 22 [Source:HGNC Symbol;Acc:20575]\""	1	47603107	47615413	p33	CYP4A22	protein_coding	1.37262	0.00518482	0.0347882
ENSG00000169967	ENST00000409947	mitogen-activated protein kinase kinase kinase 2 [Source:HGNC Symbol;Acc:6854]	2	128056306	128146041	q14.3	MAP3K2	protein_coding	-0.195531	0.0051955	0.0347882
ENSG00000164164	ENST00000455611	OTU domain containing 4 [Source:HGNC Symbol;Acc:24949]	4	146031990	146101313	q31.21	OTUD4	protein_coding	-0.214164	0.00520373	0.0347882
ENSG00000104320	ENST00000265433	nibrin [Source:HGNC Symbol;Acc:7652]	8	90945564	91015456	q21.3	NBN	protein_coding	-0.25772	0.00520707	0.0347882
ENSG00000078747	ENST00000374864	itchy E3 ubiquitin protein ligase [Source:HGNC Symbol;Acc:13890]	20	32951041	33099198	q11.22	ITCH	protein_coding	-0.200266	0.00520904	0.0347882
ENSG00000077080	ENST00000160382	actin-like 6B [Source:HGNC Symbol;Acc:160]	7	100240720	100254084	q22.1	ACTL6B	protein_coding	1.03456	0.00524721	0.0347882
ENSG00000158985	ENST00000502840	CDC42 small effector 2 [Source:HGNC Symbol;Acc:18547]	5	130581186	130734140	q23.3	CDC42SE2	protein_coding	-0.261204	0.00527777	0.0347882
ENSG00000185127	ENST00000439249	chromosome 6 open reading frame 120 [Source:HGNC Symbol;Acc:21247]	6	170102233	170106401	q27	C6orf120	protein_coding	-0.246267	0.0052863	0.0347882
ENSG00000134533	ENST00000256953	\RAS-like, estrogen-regulated, growth inhibitor [Source:HGNC Symbol;Acc:15980]\""	12	15260717	15501609	p12.3	RERG	protein_coding	-0.599982	0.00528681	0.0347882
ENSG00000100744	ENST00000555181	GSK3B interacting protein [Source:HGNC Symbol;Acc:20343]	14	96829814	96853625	q32.2	GSKIP	protein_coding	-0.34771	0.00532194	0.0347882
ENSG00000163659	ENST00000486483	TCDD-inducible poly(ADP-ribose) polymerase [Source:HGNC Symbol;Acc:23696]	3	156391024	156424559	q25.31	TIPARP	protein_coding	-0.455624	0.0053273	0.0347882
ENSG00000134531	ENST00000256951	epithelial membrane protein 1 [Source:HGNC Symbol;Acc:3333]	12	13349650	13369708	p13.1	EMP1	protein_coding	-0.497767	0.00532921	0.0347882
ENSG00000261221	ENST00000568956	zinc finger protein 865 [Source:HGNC Symbol;Acc:38705]	19	56116771	56128635	q13.42	ZNF865	protein_coding	0.373735	0.00533329	0.0347882
ENSG00000113657	ENST00000398514	dihydropyrimidinase-like 3 [Source:HGNC Symbol;Acc:3015]	5	146770374	146889619	q32	DPYSL3	protein_coding	-0.634552	0.00534108	0.0347882
ENSG00000136999	ENST00000259526	nephroblastoma overexpressed [Source:HGNC Symbol;Acc:7885]	8	120428546	120436593	q24.12	NOV	protein_coding	-0.929588	0.00536729	0.0347882
ENSG00000069667	ENST00000335670	RAR-related orphan receptor A [Source:HGNC Symbol;Acc:10258]	15	60780483	61521518	q22.2	RORA	protein_coding	-0.24548	0.00537381	0.0347882
ENSG00000111530	ENST00000545606	cullin-associated and neddylation-dissociated 1 [Source:HGNC Symbol;Acc:30688]	12	67663061	67713731	q14.3	CAND1	protein_coding	-0.208306	0.00537767	0.0347882
ENSG00000143079	ENST00000271277	CTTNBP2 N-terminal like [Source:HGNC Symbol;Acc:25330]	1	112938803	113006078	p13.2	CTTNBP2NL	protein_coding	-0.262938	0.00539163	0.0347882
ENSG00000181135	ENST00000532003	zinc finger protein 707 [Source:HGNC Symbol;Acc:27815]	8	144766622	144796068	q24.3	ZNF707	protein_coding	0.347921	0.00540724	0.0347882
ENSG00000231672	ENST00000474063	disrupted in renal carcinoma 3 [Source:HGNC Symbol;Acc:17805]	2	218148742	218621316	q35	DIRC3	protein_coding	0.486192	0.00540774	0.0347882
ENSG00000136783	ENST00000374767	nipsnap homolog 3A (C. elegans) [Source:HGNC Symbol;Acc:23619]	9	107509969	107522403	q31.1	NIPSNAP3A	protein_coding	-0.43657	0.00540996	0.0347882
ENSG00000127580	ENST00000293883	WD repeat domain 24 [Source:HGNC Symbol;Acc:20852]	16	734622	740444	p13.3	WDR24	protein_coding	0.216607	0.00544662	0.0347882
ENSG00000160051	ENST00000291358	IQ motif containing C [Source:HGNC Symbol;Acc:25545]	1	32671236	32674288	p35.1	IQCC	protein_coding	0.370212	0.0054611	0.0347882
ENSG00000177143	ENST00000327228	\centrin, EF-hand protein, 1 [Source:HGNC Symbol;Acc:1866]\""	18	580367	581524	p11.32	CETN1	protein_coding	0.416667	0.00548888	0.0347882
ENSG00000162585	ENST00000469733	chromosome 1 open reading frame 86 [Source:HGNC Symbol;Acc:26428]	1	2115903	2144159	p36.33	C1orf86	protein_coding	0.233657	0.00549245	0.0347882
ENSG00000085365	ENST00000339292	secretory carrier membrane protein 1 [Source:HGNC Symbol;Acc:10563]	5	77656339	77776562	q14.1	SCAMP1	protein_coding	-0.262674	0.00549887	0.0347882
ENSG00000224531	ENST00000416247	small integral membrane protein 13 [Source:HGNC Symbol;Acc:27356]	6	11094266	11138964	p24.2	SMIM13	protein_coding	-0.225387	0.00552482	0.0347882
ENSG00000179922	ENST00000325351	zinc finger protein 784 [Source:HGNC Symbol;Acc:33111]	19	56132108	56135967	q13.42	ZNF784	protein_coding	0.269267	0.00555944	0.0347882
ENSG00000099899	ENST00000252136	tRNA methyltransferase 2 homolog A (S. cerevisiae) [Source:HGNC Symbol;Acc:24974]	22	20099389	20104915	q11.21	TRMT2A	protein_coding	0.227411	0.00556277	0.0347882
ENSG00000126368	ENST00000246672	\nuclear receptor subfamily 1, group D, member 1 [Source:HGNC Symbol;Acc:7962]\""	17	38249040	38256978	q21.1	NR1D1	protein_coding	0.584922	0.0055814	0.0347882
ENSG00000099219	ENST00000462592	endoplasmic reticulum metallopeptidase 1 [Source:HGNC Symbol;Acc:23703]	9	5765076	5833117	p24.1	ERMP1	protein_coding	-0.255665	0.00558396	0.0347882
ENSG00000101888	ENST00000218004	nuclear transport factor 2-like export factor 2 [Source:HGNC Symbol;Acc:18151]	X	108779010	108787919	q23	NXT2	protein_coding	-0.48239	0.00558934	0.0347882
ENSG00000111834	ENST00000229554	radial spoke head 4 homolog A (Chlamydomonas) [Source:HGNC Symbol;Acc:21558]	6	116937642	116954148	q22.1	RSPH4A	protein_coding	0.828827	0.0056006	0.0347882
ENSG00000109762	ENST00000504273	sorting nexin 25 [Source:HGNC Symbol;Acc:21883]	4	186125391	186291339	q35.1	SNX25	protein_coding	-0.229091	0.00561385	0.0347882
ENSG00000150712	ENST00000280285	myotubularin related protein 12 [Source:HGNC Symbol;Acc:18191]	5	32227100	32313115	p13.3	MTMR12	protein_coding	-0.167675	0.00562017	0.0347882
ENSG00000109107	ENST00000395319	\aldolase C, fructose-bisphosphate [Source:HGNC Symbol;Acc:418]\""	17	26900133	26904282	q11.2	ALDOC	protein_coding	0.360997	0.00562084	0.0347882
ENSG00000174939	ENST00000563177	aspartate beta-hydroxylase domain containing 1 [Source:HGNC Symbol;Acc:27380]	16	29911696	29931185	p11.2	ASPHD1	protein_coding	-0.866932	0.00562956	0.0347882
ENSG00000118217	ENST00000367942	activating transcription factor 6 [Source:HGNC Symbol;Acc:791]	1	161736084	161933860	q23.3	ATF6	protein_coding	-0.174732	0.00563528	0.0347882
ENSG00000187699	ENST00000478197	chromosome 2 open reading frame 88 [Source:HGNC Symbol;Acc:28191]	2	190744335	191068210	q32.2	C2orf88	protein_coding	-0.35048	0.00563737	0.0347882
ENSG00000152936	ENST00000543629	intermediate filament tail domain containing 1 [Source:HGNC Symbol;Acc:26683]	12	25562241	25801513	p12.1	IFLTD1	protein_coding	1.21761	0.00565649	0.0347882
ENSG00000157224	ENST00000416322	claudin 12 [Source:HGNC Symbol;Acc:2034]	7	90013035	90142716	q21.13	CLDN12	protein_coding	-0.298974	0.00566303	0.0347882
ENSG00000166016	ENST00000435224	ankyrin repeat and BTB (POZ) domain containing 2 [Source:HGNC Symbol;Acc:23842]	11	34172535	34379555	p13	ABTB2	protein_coding	0.399977	0.00567252	0.0347882
ENSG00000104388	ENST00000262646	\RAB2A, member RAS oncogene family [Source:HGNC Symbol;Acc:9763]\""	8	61429416	61536186	q12.1	RAB2A	protein_coding	-0.320039	0.00570075	0.0347882
ENSG00000148602	ENST00000372105	\leucine-rich repeat, immunoglobulin-like and transmembrane domains 1 [Source:HGNC Symbol;Acc:23404]\""	10	85991349	86001217	q23.1	LRIT1	protein_coding	1.5382	0.0057048	0.0347882
ENSG00000138468	ENST00000394095	SUMO1/sentrin specific peptidase 7 [Source:HGNC Symbol;Acc:30402]	3	101043049	101232085	q12.3	SENP7	protein_coding	-0.228964	0.00572072	0.0347882
ENSG00000078140	ENST00000261427	ubiquitin-conjugating enzyme E2K [Source:HGNC Symbol;Acc:4914]	4	39699664	39784412	p14	UBE2K	protein_coding	-0.225679	0.00572203	0.0347882
ENSG00000131459	ENST00000253778	glutamine-fructose-6-phosphate transaminase 2 [Source:HGNC Symbol;Acc:4242]	5	179727690	179780387	q35.3	GFPT2	protein_coding	-0.966689	0.00572577	0.0347882
ENSG00000231637	ENST00000511681	ubiquitin specific peptidase 17-like family member 29 [Source:HGNC Symbol;Acc:44457]	4	9355364	9356956	p16.1	USP17L29	protein_coding	0.892854	0.0057341	0.0347882
ENSG00000113712	ENST00000261798	\casein kinase 1, alpha 1 [Source:HGNC Symbol;Acc:2451]\""	5	148871760	148931007	q32	CSNK1A1	protein_coding	-0.191983	0.00574368	0.0347882
ENSG00000223496	ENST00000435634	exosome component 6 [Source:HGNC Symbol;Acc:19055]	16	70284134	70285833	q22.1	EXOSC6	protein_coding	0.387969	0.00575301	0.0347882
ENSG00000164087	ENST00000296484	POC1 centriolar protein A [Source:HGNC Symbol;Acc:24488]	3	52109269	52188706	p21.2	POC1A	protein_coding	0.626466	0.00577459	0.0347882
ENSG00000020922	ENST00000323929	MRE11 meiotic recombination 11 homolog A (S. cerevisiae) [Source:HGNC Symbol;Acc:7230]	11	94152895	94227074	q21	MRE11A	protein_coding	-0.205851	0.00578841	0.0347882
ENSG00000144224	ENST00000272638	UBX domain protein 4 [Source:HGNC Symbol;Acc:14860]	2	136499189	136542625	q21.3	UBXN4	protein_coding	-0.194879	0.00578982	0.0347882
ENSG00000134352	ENST00000381298	\interleukin 6 signal transducer (gp130, oncostatin M receptor) [Source:HGNC Symbol;Acc:6021]\""	5	55230923	55290821	q11.2	IL6ST	protein_coding	-0.27216	0.00581862	0.034887
ENSG00000177045	ENST00000317578	SIX homeobox 5 [Source:HGNC Symbol;Acc:10891]	19	46268043	46272484	q13.32	SIX5	protein_coding	0.258866	0.00584021	0.034926
ENSG00000130066	ENST00000379251	spermidine/spermine N1-acetyltransferase 1 [Source:HGNC Symbol;Acc:10540]	X	23801290	23804343	p22.11	SAT1	protein_coding	-0.490143	0.00586602	0.034926
ENSG00000125354	ENST00000360156	septin 6 [Source:HGNC Symbol;Acc:15848]	X	118749687	118827333	q24	2006-09-01	protein_coding	-0.353289	0.0058682	0.034926
ENSG00000182872	ENST00000377604	RNA binding motif protein 10 [Source:HGNC Symbol;Acc:9896]	X	47004268	47046212	p11.23	RBM10	protein_coding	0.187671	0.00588217	0.034926
ENSG00000128039	ENST00000264228	steroid 5 alpha-reductase 3 [Source:HGNC Symbol;Acc:25812]	4	56212276	56239263	q12	SRD5A3	protein_coding	-0.336401	0.00590722	0.034926
ENSG00000117600	ENST00000370185	Lipid phosphate phosphatase-related protein type 4 [Source:UniProtKB/Swiss-Prot;Acc:Q7Z2D5]	1	99729509	99775146	p21.2	LPPR4	protein_coding	-1.01825	0.00591726	0.034926
ENSG00000115084	ENST00000469702	\solute carrier family 35, member F5 [Source:HGNC Symbol;Acc:23617]\""	2	114462588	114514400	q14.1	SLC35F5	protein_coding	-0.247847	0.00592792	0.034926
ENSG00000050405	ENST00000552491	LIM domain and actin binding 1 [Source:HGNC Symbol;Acc:24636]	12	50569571	50677329	q13.12	LIMA1	protein_coding	-0.361459	0.00593058	0.034926
ENSG00000146587	ENST00000353796	RB-associated KRAB zinc finger [Source:HGNC Symbol;Acc:17680]	7	5085452	5109119	p22.1	RBAK	protein_coding	-0.232965	0.00593754	0.034926
ENSG00000156510	ENST00000354624	hexokinase domain containing 1 [Source:HGNC Symbol;Acc:23302]	10	70980059	71027315	q22.1	HKDC1	protein_coding	1.45512	0.00595461	0.034926
ENSG00000151247	ENST00000450253	eukaryotic translation initiation factor 4E [Source:HGNC Symbol;Acc:3287]	4	99792835	99851788	q23	EIF4E	protein_coding	-0.249219	0.00598192	0.034926
ENSG00000198833	ENST00000435041	\ubiquitin-conjugating enzyme E2, J1 [Source:HGNC Symbol;Acc:17598]\""	6	90036344	90062567	q15	UBE2J1	protein_coding	-0.233719	0.00598495	0.034926
ENSG00000105810	ENST00000265734	cyclin-dependent kinase 6 [Source:HGNC Symbol;Acc:1777]	7	92234235	92465908	q21.2	CDK6	protein_coding	-0.407031	0.00602232	0.034926
ENSG00000172380	ENST00000370982	\guanine nucleotide binding protein (G protein), gamma 12 [Source:HGNC Symbol;Acc:19663]\""	1	68167149	68299150	p31.3	GNG12	protein_coding	-0.409507	0.00603245	0.034926
ENSG00000163794	ENST00000296099	urocortin [Source:HGNC Symbol;Acc:12516]	2	27530268	27531313	p23.3	UCN	protein_coding	0.404625	0.006034	0.034926
ENSG00000167674	ENST00000301284	Hepatoma-derived growth factor-related protein 2 [Source:UniProtKB/Swiss-Prot;Acc:Q7Z4V5]	19	4472284	4502223	p13.3	HDGFRP2	protein_coding	0.226197	0.00603961	0.034926
ENSG00000150093	ENST00000302278	\integrin, beta 1 (fibronectin receptor, beta polypeptide, antigen CD29 includes MDF2, MSK12) [Source:HGNC Symbol;Acc:6153]\""	10	33189247	33294720	p11.22	ITGB1	protein_coding	-0.262712	0.00606438	0.034926
ENSG00000187689	ENST00000339336	amelotin [Source:HGNC Symbol;Acc:33188]	4	71384257	71398459	q13.3	AMTN	protein_coding	1.11815	0.00607429	0.034926
ENSG00000266076	ENST00000577662		17	63534220	63637151	q24.1	CTD-2535L24.2	protein_coding	0.221014	0.0060882	0.034926
ENSG00000180488	ENST00000370791	\family with sequence similarity 73, member A [Source:HGNC Symbol;Acc:24741]\""	1	78245309	78344106	p31.1	FAM73A	protein_coding	-0.181454	0.00608949	0.034926
ENSG00000110880	ENST00000261401	\coronin, actin binding protein, 1C [Source:HGNC Symbol;Acc:2254]\""	12	109038885	109125372	q24.11	CORO1C	protein_coding	-0.229587	0.00609071	0.034926
ENSG00000065809	ENST00000378470	\family with sequence similarity 107, member B [Source:HGNC Symbol;Acc:23726]\""	10	14560556	14816896	p13	FAM107B	protein_coding	-0.957264	0.0060972	0.034926
ENSG00000153214	ENST00000283206	transmembrane protein 87B [Source:HGNC Symbol;Acc:25913]	2	112812800	112876895	q13	TMEM87B	protein_coding	-0.289493	0.00615039	0.0350889
ENSG00000149823	ENST00000528588	vacuolar protein sorting 51 homolog (S. cerevisiae) [Source:HGNC Symbol;Acc:1172]	11	64856796	64879332	q13.1	VPS51	protein_coding	0.238558	0.00615049	0.0350889
ENSG00000134982	ENST00000509732	adenomatous polyposis coli [Source:HGNC Symbol;Acc:583]	5	112043195	112181936	q22.2	APC	protein_coding	-0.250602	0.00616879	0.0351059
ENSG00000013503	ENST00000228347	polymerase (RNA) III (DNA directed) polypeptide B [Source:HGNC Symbol;Acc:30348]	12	106751436	106903976	q23.3	POLR3B	protein_coding	-0.156795	0.00617834	0.0351059
ENSG00000101347	ENST00000262878	SAM domain and HD domain 1 [Source:HGNC Symbol;Acc:15925]	20	35518632	35580246	q11.23	SAMHD1	protein_coding	-0.379264	0.00621059	0.0351207
ENSG00000170638	ENST00000380909	TraB domain containing [Source:HGNC Symbol;Acc:28805]	22	50624344	50638027	q13.33	TRABD	protein_coding	0.191675	0.00621205	0.0351207
ENSG00000138207	ENST00000371464	\retinol binding protein 4, plasma [Source:HGNC Symbol;Acc:9922]\""	10	95351444	95361501	q23.33	RBP4	protein_coding	-2.80636	0.00621825	0.0351207
ENSG00000167554	ENST00000321287	zinc finger protein 610 [Source:HGNC Symbol;Acc:26687]	19	52839498	52871031	q13.41	ZNF610	protein_coding	-0.355107	0.00625485	0.0351431
ENSG00000109472	ENST00000513982	carboxypeptidase E [Source:HGNC Symbol;Acc:2303]	4	166282346	166419472	q32.3	CPE	protein_coding	-0.437929	0.00628323	0.0351431
ENSG00000164187	ENST00000296603	LMBR1 domain containing 2 [Source:HGNC Symbol;Acc:25287]	5	36098514	36152063	p13.2	LMBRD2	protein_coding	-0.238161	0.00628827	0.0351431
ENSG00000178403	ENST00000313341	neurogenin 2 [Source:HGNC Symbol;Acc:13805]	4	113434672	113437328	q25	NEUROG2	protein_coding	1.10051	0.00629227	0.0351431
ENSG00000115085	ENST00000264972	zeta-chain (TCR) associated protein kinase 70kDa [Source:HGNC Symbol;Acc:12858]	2	98330023	98356325	q11.2	ZAP70	protein_coding	0.613089	0.00629687	0.0351431
ENSG00000165392	ENST00000298139	\Werner syndrome, RecQ helicase-like [Source:HGNC Symbol;Acc:12791]\""	8	30891317	31031285	p12	WRN	protein_coding	-0.20679	0.00629688	0.0351431
ENSG00000253293	ENST00000283921	homeobox A10 [Source:HGNC Symbol;Acc:5100]	7	27210210	27219880	p15.2	HOXA10	protein_coding	1.27056	0.00635805	0.0351609
ENSG00000159495	ENST00000562372	transglutaminase 7 [Source:HGNC Symbol;Acc:30790]	15	43568478	43594453	q15.2	TGM7	protein_coding	1.11249	0.00637313	0.0351609
ENSG00000162949	ENST00000450650	calpain 13 [Source:HGNC Symbol;Acc:16663]	2	30945637	31043408	p23.1	CAPN13	protein_coding	1.55364	0.00637848	0.0351609
ENSG00000077147	ENST00000371142	transmembrane 9 superfamily member 3 [Source:HGNC Symbol;Acc:21529]	10	98277866	98347209	q24.1	TM9SF3	protein_coding	-0.18923	0.00639847	0.0351609
ENSG00000204604	ENST00000595646	zinc finger protein 468 [Source:HGNC Symbol;Acc:33105]	19	53341261	53360902	q13.41	ZNF468	protein_coding	-0.338679	0.00640309	0.0351609
ENSG00000071073	ENST00000264968	\mannosyl (alpha-1,3-)-glycoprotein beta-1,4-N-acetylglucosaminyltransferase, isozyme A [Source:HGNC Symbol;Acc:7047]\""	2	99235569	99347589	q11.2	MGAT4A	protein_coding	-0.229871	0.00640697	0.0351609
ENSG00000197782	ENST00000450241	zinc finger protein 780A [Source:HGNC Symbol;Acc:27603]	19	40575059	40596845	q13.2	ZNF780A	protein_coding	-0.229718	0.0064172	0.0351609
ENSG00000125247	ENST00000376234	transmembrane and tetratricopeptide repeat containing 4 [Source:HGNC Symbol;Acc:25904]	13	101256181	101327347	q32.3	TMTC4	protein_coding	-0.239468	0.00641996	0.0351609
ENSG00000236338	ENST00000416501		7	135611542	135613214	q33	AC015987.2	protein_coding	-0.313267	0.00642455	0.0351609
ENSG00000165732	ENST00000354185	DEAD (Asp-Glu-Ala-Asp) box helicase 21 [Source:HGNC Symbol;Acc:2744]	10	70715884	70744829	q22.1	DDX21	protein_coding	-0.212773	0.00642738	0.0351609
ENSG00000164949	ENST00000396194	GTP binding protein overexpressed in skeletal muscle [Source:HGNC Symbol;Acc:4234]	8	95261481	95274578	q22.1	GEM	protein_coding	-0.952685	0.00643703	0.0351609
ENSG00000136051	ENST00000548195	KIAA1033 [Source:HGNC Symbol;Acc:29174]	12	105501102	105562912	q23.3	KIAA1033	protein_coding	-0.226556	0.00649457	0.0354067
ENSG00000124209	ENST00000244040	\RAB22A, member RAS oncogene family [Source:HGNC Symbol;Acc:9764]\""	20	56884752	56942563	q13.32	RAB22A	protein_coding	-0.223873	0.00651191	0.0354151
ENSG00000166037	ENST00000537677	centrosomal protein 57kDa [Source:HGNC Symbol;Acc:30794]	11	95523129	95565857	q21	CEP57	protein_coding	-0.225624	0.00652118	0.0354151
ENSG00000056736	ENST00000288167	interleukin 17 receptor B [Source:HGNC Symbol;Acc:18015]	3	53880607	53899827	p21.1	IL17RB	protein_coding	-0.31415	0.006558	0.0355466
ENSG00000254004	ENST00000523638	zinc finger protein 260 [Source:HGNC Symbol;Acc:13499]	19	37001597	37019562	q13.12	ZNF260	protein_coding	-0.245924	0.00661526	0.0357762
ENSG00000181544	ENST00000324138	\Fanconi anemia, complementation group B [Source:HGNC Symbol;Acc:3583]\""	X	14861529	14891191	p22.2	FANCB	protein_coding	-0.573113	0.00663444	0.0357762
ENSG00000197363	ENST00000533965	zinc finger protein 517 [Source:HGNC Symbol;Acc:27984]	8	146024261	146036554	q24.3	ZNF517	protein_coding	0.240528	0.00663966	0.0357762
ENSG00000184611	ENST00000332142	\potassium voltage-gated channel, subfamily H (eag-related), member 7 [Source:HGNC Symbol;Acc:18863]\""	2	163227917	163695240	q24.2	KCNH7	protein_coding	1.17581	0.00665103	0.0357762
ENSG00000178882	ENST00000540762	\family with sequence similarity 101, member A [Source:HGNC Symbol;Acc:27051]\""	12	124457788	124800570	q24.31	FAM101A	protein_coding	0.217275	0.00667423	0.0358327
ENSG00000111218	ENST00000452611	protein arginine methyltransferase 8 [Source:HGNC Symbol;Acc:5188]	12	3490515	3703139	p13.32	PRMT8	protein_coding	1.55601	0.00670442	0.035888
ENSG00000167034	ENST00000380871	NK3 homeobox 1 [Source:HGNC Symbol;Acc:7838]	8	23536206	23540440	p21.2	NKX3-1	protein_coding	-0.409417	0.00672025	0.035888
ENSG00000157211	ENST00000530059	CUB domain containing protein 2 [Source:HGNC Symbol;Acc:27297]	1	54598747	54619443	p32.3	CDCP2	protein_coding	1.28965	0.00674223	0.035888
ENSG00000058272	ENST00000450142	\protein phosphatase 1, regulatory subunit 12A [Source:HGNC Symbol;Acc:7618]\""	12	80167343	80329240	q21.31	PPP1R12A	protein_coding	-0.197219	0.00674447	0.035888
ENSG00000138756	ENST00000389010	BMP2 inducible kinase [Source:HGNC Symbol;Acc:18041]	4	79697496	79837526	q21.21	BMP2K	protein_coding	-0.32872	0.00674806	0.035888
ENSG00000159173	ENST00000361379	\troponin I type 1 (skeletal, slow) [Source:HGNC Symbol;Acc:11945]\""	1	201373625	201398994	q32.1	TNNI1	protein_coding	1.6458	0.00677969	0.0359884
ENSG00000145782	ENST00000509910	autophagy related 12 [Source:HGNC Symbol;Acc:588]	5	115163893	115177555	q22.3	ATG12	protein_coding	-0.198739	0.00680484	0.0360245
ENSG00000215440	ENST00000525967	aminopeptidase-like 1 [Source:HGNC Symbol;Acc:16244]	20	57264187	57294294	q13.32	NPEPL1	protein_coding	0.235628	0.006812	0.0360245
ENSG00000141933	ENST00000359315	tubulin polyglutamylase complex subunit 1 [Source:HGNC Symbol;Acc:25058]	19	507299	519654	p13.3	TPGS1	protein_coding	0.30143	0.0068618	0.0362115
ENSG00000160131	ENST00000477649	VMA21 vacuolar H+-ATPase homolog (S. cerevisiae) [Source:HGNC Symbol;Acc:22082]	X	150564987	150577836	q28	VMA21	protein_coding	-0.232965	0.00687406	0.0362115
ENSG00000180251	ENST00000295269	\solute carrier family 9, subfamily A (NHE4, cation proton antiporter 4), member 4 [Source:HGNC Symbol;Acc:11077]\""	2	103089762	103150431	q12.1	SLC9A4	protein_coding	1.30952	0.00690599	0.0362115
ENSG00000198768	ENST00000371149	adenomatosis polyposis coli down-regulated 1-like [Source:HGNC Symbol;Acc:26892]	20	57034157	57090187	q13.32	APCDD1L	protein_coding	0.789393	0.00691677	0.0362115
ENSG00000181074	ENST00000317254	\olfactory receptor, family 52, subfamily N, member 4 (gene/pseudogene) [Source:HGNC Symbol;Acc:15230]\""	11	5775923	5776959	p15.4	OR52N4	protein_coding	1.33338	0.00692256	0.0362115
ENSG00000061918	ENST00000505154	\guanylate cyclase 1, soluble, beta 3 [Source:HGNC Symbol;Acc:4687]\""	4	156680144	156728743	q32.1	GUCY1B3	protein_coding	-0.318867	0.00692429	0.0362115
ENSG00000196937	ENST00000359943	\family with sequence similarity 3, member C [Source:HGNC Symbol;Acc:18664]\""	7	120988905	121036418	q31.31	FAM3C	protein_coding	-0.323822	0.00696329	0.0363481
ENSG00000213160	ENST00000498202	kelch-like family member 23 [Source:HGNC Symbol;Acc:27506]	2	170550998	170633499	q31.1	KLHL23	protein_coding	-0.259382	0.00700369	0.0364722
ENSG00000129003	ENST00000249837	vacuolar protein sorting 13 homolog C (S. cerevisiae) [Source:HGNC Symbol;Acc:23594]	15	62144588	62352672	q22.2	VPS13C	protein_coding	-0.163498	0.00701289	0.0364722
ENSG00000233917	ENST00000435397	\POTE ankyrin domain family, member B [Source:HGNC Symbol;Acc:33734]\""	15	22051853	22083227	q11.2	POTEB	protein_coding	1.41968	0.00703191	0.0364812
ENSG00000228856	ENST00000504104	ubiquitin specific peptidase 17-like family member 30 [Source:HGNC Symbol;Acc:44458]	4	9364855	9366447	p16.1	USP17L30	protein_coding	0.892854	0.00704046	0.0364812
ENSG00000170802	ENST00000413569	forkhead box N2 [Source:HGNC Symbol;Acc:5281]	2	48541776	48606433	p16.3	FOXN2	protein_coding	-0.281243	0.00709037	0.0366224
ENSG00000211456	ENST00000464524	SAC1 suppressor of actin mutations 1-like (yeast) [Source:HGNC Symbol;Acc:17059]	3	45730548	45786916	p21.31	SACM1L	protein_coding	-0.177653	0.00709364	0.0366224
ENSG00000159556	ENST00000290759	ISL LIM homeobox 2 [Source:HGNC Symbol;Acc:18524]	15	76629065	76634817	q24.3	ISL2	protein_coding	1.3646	0.00711902	0.0366864
ENSG00000213015	ENST00000592881	zinc finger protein 580 [Source:HGNC Symbol;Acc:29473]	19	56146382	56154835	q13.42	ZNF580	protein_coding	0.348242	0.0071495	0.0367504
ENSG00000162642	ENST00000294661	chromosome 1 open reading frame 52 [Source:HGNC Symbol;Acc:24871]	1	85715639	85725355	p22.3	C1orf52	protein_coding	-0.233687	0.00722529	0.0367504
ENSG00000197414	ENST00000560659	golgin A6 family-like 1 [Source:HGNC Symbol;Acc:37444]	15	22736246	22746002	q11.2	GOLGA6L1	protein_coding	1.80325	0.00724597	0.0367504
ENSG00000179886	ENST00000504548	tigger transposable element derived 5 [Source:HGNC Symbol;Acc:18336]	8	144680074	144682485	q24.3	TIGD5	protein_coding	0.273437	0.00726859	0.0367504
ENSG00000123933	ENST00000337190	MAX dimerization protein 4 [Source:HGNC Symbol;Acc:13906]	4	2249159	2264021	p16.3	MXD4	protein_coding	0.245341	0.0072694	0.0367504
ENSG00000079482	ENST00000355520	oligophrenin 1 [Source:HGNC Symbol;Acc:8148]	X	67262186	67653755	q12	OPHN1	protein_coding	-0.190517	0.00727313	0.0367504
ENSG00000137507	ENST00000260061	leucine rich repeat containing 32 [Source:HGNC Symbol;Acc:4161]	11	76368568	76381791	q13.5	LRRC32	protein_coding	-0.46604	0.00728231	0.0367504
ENSG00000259207	ENST00000559488	\integrin, beta 3 (platelet glycoprotein IIIa, antigen CD61) [Source:HGNC Symbol;Acc:6156]\""	17	45331212	45421658	q21.32	ITGB3	protein_coding	-0.380797	0.00728744	0.0367504
ENSG00000104859	ENST00000221455	CLK4-associating serine/arginine rich protein [Source:HGNC Symbol;Acc:17731]	19	45542298	45574214	q13.32	CLASRP	protein_coding	0.303089	0.00729772	0.0367504
ENSG00000068137	ENST00000591476	\pleckstrin homology domain containing, family H (with MyTH4 domain) member 3 [Source:HGNC Symbol;Acc:26105]\""	17	40819932	40829048	q21.2	PLEKHH3	protein_coding	0.398501	0.00730883	0.0367504
ENSG00000213931	ENST00000380237	\hemoglobin, epsilon 1 [Source:HGNC Symbol;Acc:4830]\""	11	5289582	5526847	p15.4	HBE1	protein_coding	0.91816	0.00733187	0.0367504
ENSG00000166747	ENST00000299980	\adaptor-related protein complex 1, gamma 1 subunit [Source:HGNC Symbol;Acc:555]\""	16	71762913	71843104	q22.2	AP1G1	protein_coding	-0.176501	0.00733286	0.0367504
ENSG00000120254	ENST00000367321	methylenetetrahydrofolate dehydrogenase (NADP+ dependent) 1-like [Source:HGNC Symbol;Acc:21055]	6	151186685	151423023	q25.1	MTHFD1L	protein_coding	-0.662939	0.00735531	0.0367504
ENSG00000117400	ENST00000372470	myeloproliferative leukemia virus oncogene [Source:HGNC Symbol;Acc:7217]	1	43803478	43818443	p34.2	MPL	protein_coding	0.496194	0.00737106	0.0367504
ENSG00000134200	ENST00000369517	\thyroid stimulating hormone, beta [Source:HGNC Symbol;Acc:12372]\""	1	115572415	115576941	p13.2	TSHB	protein_coding	1.22989	0.00739476	0.0367504
ENSG00000023287	ENST00000025008	RB1-inducible coiled-coil 1 [Source:HGNC Symbol;Acc:15574]	8	53535016	53658403	q11.23	RB1CC1	protein_coding	-0.296114	0.00740205	0.0367504
ENSG00000127952	ENST00000359697	serine/threonine/tyrosine interacting-like 1 [Source:HGNC Symbol;Acc:18165]	7	75625656	75677322	q11.23	STYXL1	protein_coding	-0.310395	0.00740711	0.0367504
ENSG00000104611	ENST00000265807	SH2 domain containing 4A [Source:HGNC Symbol;Acc:26102]	8	19171128	19253729	p21.3	SH2D4A	protein_coding	-0.489736	0.00742951	0.0367504
ENSG00000177425	ENST00000548075	\PRKC, apoptosis, WT1, regulator [Source:HGNC Symbol;Acc:8614]\""	12	79968759	80084877	q21.2	PAWR	protein_coding	-0.456631	0.00744209	0.0367504
ENSG00000070367	ENST00000413566	exocyst complex component 5 [Source:HGNC Symbol;Acc:10696]	14	57670518	57735726	q22.3	EXOC5	protein_coding	-0.241742	0.00745417	0.0367504
ENSG00000263136	ENST00000609618	PAXIP1-associated glutamate-rich protein 1 [Source:RefSeq peptide;Acc:NP_078792]	16	29827832	29831438	p11.2	PAGR1	protein_coding	0.229104	0.00746407	0.0367504
ENSG00000136628	ENST00000366923	glutamyl-prolyl-tRNA synthetase [Source:HGNC Symbol;Acc:3418]	1	220141943	220220000	q41	EPRS	protein_coding	-0.22309	0.00747791	0.0367504
ENSG00000123096	ENST00000538142	sarcospan [Source:HGNC Symbol;Acc:11322]	12	26274924	26452223	p12.1	SSPN	protein_coding	-0.344168	0.00749514	0.0367504
ENSG00000171495	ENST00000511934	maestro heat-like repeat family member 2B [Source:HGNC Symbol;Acc:26857]	5	40998119	41071444	p13.1	MROH2B	protein_coding	1.4587	0.00749621	0.0367504
ENSG00000117500	ENST00000370282	transmembrane emp24 protein transport domain containing 5 [Source:HGNC Symbol;Acc:24251]	1	93615299	93646285	p22.1	TMED5	protein_coding	-0.375801	0.0074973	0.0367504
ENSG00000131979	ENST00000543643	GTP cyclohydrolase 1 [Source:HGNC Symbol;Acc:4193]	14	55308726	55369570	q22.2	GCH1	protein_coding	-0.40189	0.00749743	0.0367504
ENSG00000149212	ENST00000536441	sestrin 3 [Source:HGNC Symbol;Acc:23060]	11	94898704	94965705	q21	SESN3	protein_coding	-0.523844	0.00751606	0.0367504
ENSG00000104957	ENST00000540216	coiled-coil domain containing 130 [Source:HGNC Symbol;Acc:28118]	19	13842574	13874110	p13.2	CCDC130	protein_coding	0.220655	0.00754422	0.0367504
ENSG00000177169	ENST00000321867	unc-51 like autophagy activating kinase 1 [Source:HGNC Symbol;Acc:12558]	12	132379196	132407712	q24.33	ULK1	protein_coding	0.295845	0.00754493	0.0367504
ENSG00000152763	ENST00000371026	WD repeat domain 78 [Source:HGNC Symbol;Acc:26252]	1	67278568	67390570	p31.3	WDR78	protein_coding	-0.305993	0.00756492	0.0367504
ENSG00000094880	ENST00000394886	cell division cycle 23 [Source:HGNC Symbol;Acc:1724]	5	137523339	137549032	q31.2	CDC23	protein_coding	-0.209138	0.00757223	0.0367504
ENSG00000105298	ENST00000429344	\cactin, spliceosome C complex subunit [Source:HGNC Symbol;Acc:29938]\""	19	3610639	3626813	p13.3	CACTIN	protein_coding	0.222956	0.00757685	0.0367504
ENSG00000213186	ENST00000309784	tripartite motif containing 59 [Source:HGNC Symbol;Acc:30834]	3	160150233	160203561	q25.33	TRIM59	protein_coding	-0.346572	0.00759534	0.0367504
ENSG00000106714	ENST00000297668	contactin associated protein-like 3 [Source:HGNC Symbol;Acc:13834]	9	39072764	39288312	p13.1	CNTNAP3	protein_coding	-0.571602	0.00760517	0.0367504
ENSG00000180008	ENST00000395472	suppressor of cytokine signaling 4 [Source:HGNC Symbol;Acc:19392]	14	55493948	55516206	q22.2	SOCS4	protein_coding	-0.297807	0.00761114	0.0367504
ENSG00000130726	ENST00000593582	tripartite motif containing 28 [Source:HGNC Symbol;Acc:16384]	19	59055458	59062089	q13.43	TRIM28	protein_coding	0.161166	0.00764133	0.0367504
ENSG00000164631	ENST00000404360	zinc finger protein 12 [Source:HGNC Symbol;Acc:12902]	7	6728064	6746554	p22.1	ZNF12	protein_coding	-0.226199	0.00766716	0.0367504
ENSG00000131171	ENST00000373212	SH3 domain binding glutamic acid-rich protein like [Source:HGNC Symbol;Acc:10823]	X	80457442	80554046	q21.1	SH3BGRL	protein_coding	-0.475532	0.00767828	0.0367504
ENSG00000184911	ENST00000472595	DMRT-like family C1B [Source:HGNC Symbol;Acc:31686]	X	71996833	72068636	q13.2	DMRTC1B	protein_coding	1.18723	0.00768626	0.0367504
ENSG00000160072	ENST00000308647	\ATPase family, AAA domain containing 3B [Source:HGNC Symbol;Acc:24007]\""	1	1407143	1433228	p36.33	ATAD3B	protein_coding	0.338594	0.00769287	0.0367504
ENSG00000172716	ENST00000308377	schlafen family member 11 [Source:HGNC Symbol;Acc:26633]	17	33677324	33700720	q12	SLFN11	protein_coding	-0.347161	0.00771362	0.0367504
ENSG00000082898	ENST00000401558	\exportin 1 (CRM1 homolog, yeast) [Source:HGNC Symbol;Acc:12825]\""	2	61704984	61765761	p15	XPO1	protein_coding	-0.234254	0.00771889	0.0367504
ENSG00000069869	ENST00000508871	\neural precursor cell expressed, developmentally down-regulated 4, E3 ubiquitin protein ligase [Source:HGNC Symbol;Acc:7727]\""	15	56119120	56285944	q21.3	NEDD4	protein_coding	-0.199553	0.00772165	0.0367504
ENSG00000218891	ENST00000325421	zinc finger protein 579 [Source:HGNC Symbol;Acc:26646]	19	56088899	56092211	q13.42	ZNF579	protein_coding	0.326139	0.00777854	0.0367504
ENSG00000184343	ENST00000489426	SRSF protein kinase 3 [Source:HGNC Symbol;Acc:11402]	X	153041867	153051187	q28	SRPK3	protein_coding	0.311799	0.00778345	0.0367504
ENSG00000173451	ENST00000308086	\THAP domain containing, apoptosis associated protein 2 [Source:HGNC Symbol;Acc:20854]\""	12	72056789	72074419	q21.1	THAP2	protein_coding	-0.246551	0.00781211	0.0367504
ENSG00000132153	ENST00000472718	DEAH (Asp-Glu-Ala-His) box helicase 30 [Source:HGNC Symbol;Acc:16716]	3	47844399	47891685	p21.31	DHX30	protein_coding	0.163766	0.00783345	0.0367504
ENSG00000198088	ENST00000372466	nucleoporin 62kDa C-terminal like [Source:HGNC Symbol;Acc:25960]	X	106366657	106449670	q22.3	NUP62CL	protein_coding	-0.695749	0.00784459	0.0367504
ENSG00000163629	ENST00000427191	\protein tyrosine phosphatase, non-receptor type 13 (APO-1/CD95 (Fas)-associated phosphatase) [Source:HGNC Symbol;Acc:9646]\""	4	87515468	87736324	q21.3	PTPN13	protein_coding	-0.447213	0.00784739	0.0367504
ENSG00000253379	ENST00000523987	Uncharacterized protein [Source:UniProtKB/TrEMBL;Acc:E5RGM2]	8	72315675	72504260	q13.3	RP11-1102P16.1	protein_coding	1.33997	0.00785736	0.0367504
ENSG00000253309	ENST00000524365	\serpin peptidase inhibitor, clade E (nexin, plasminogen activator inhibitor type 1), member 3 [Source:HGNC Symbol;Acc:24774]\""	13	51909909	51938871	q14.3	SERPINE3	protein_coding	-0.325184	0.0078598	0.0367504
ENSG00000167236	ENST00000591423	chemokine (C-C motif) ligand 23 [Source:HGNC Symbol;Acc:10622]	17	34340096	34345005	q12	CCL23	protein_coding	1.04685	0.00789907	0.0367504
ENSG00000250038	ENST00000507759	Uncharacterized protein [Source:UniProtKB/TrEMBL;Acc:D6RB52]	4	28363901	28404486	p15.1	RP11-180C1.1	protein_coding	1.06661	0.00790782	0.0367504
ENSG00000198399	ENST00000478720	intersectin 2 [Source:HGNC Symbol;Acc:6184]	2	24425733	24583583	p23.3	ITSN2	protein_coding	-0.280344	0.00790985	0.0367504
ENSG00000172939	ENST00000492714	oxidative stress responsive 1 [Source:HGNC Symbol;Acc:8508]	3	38206580	38296979	p22.2	OXSR1	protein_coding	-0.174387	0.00796321	0.0367504
ENSG00000115594	ENST00000452403	\interleukin 1 receptor, type I [Source:HGNC Symbol;Acc:5993]\""	2	102681004	102796334	q11.2	IL1R1	protein_coding	-0.649856	0.00800147	0.0367504
ENSG00000269496	ENST00000598405	HCG1787166; PRO1163; Uncharacterized protein [Source:UniProtKB/TrEMBL;Acc:Q9P1K3]	3	172361483	172361740	q26.31	AC007919.2	protein_coding	0.813458	0.0080036	0.0367504
ENSG00000180979	ENST00000397130	leucine rich repeat containing 57 [Source:HGNC Symbol;Acc:26719]	15	42834720	42841000	q15.2	LRRC57	protein_coding	-0.177574	0.00800668	0.0367504
ENSG00000133961	ENST00000554546	numb homolog (Drosophila) [Source:HGNC Symbol;Acc:8060]	14	73741815	73930348	q24.3	NUMB	protein_coding	-0.124676	0.00802621	0.0367504
ENSG00000090447	ENST00000575672	transcription factor AP-4 (activating enhancer binding protein 4) [Source:HGNC Symbol;Acc:11745]	16	4307187	4323076	p13.3	TFAP4	protein_coding	0.347218	0.00804243	0.0367504
ENSG00000163558	ENST00000295797	\protein kinase C, iota [Source:HGNC Symbol;Acc:9404]\""	3	169940153	170023769	q26.2	PRKCI	protein_coding	-0.261961	0.0080591	0.0367504
ENSG00000144136	ENST00000272542	\solute carrier family 20 (phosphate transporter), member 1 [Source:HGNC Symbol;Acc:10946]\""	2	113403434	113421404	q13	SLC20A1	protein_coding	-0.375582	0.0080746	0.0367504
ENSG00000188921	ENST00000495827	protein tyrosine phosphatase-like A domain containing 2 [Source:HGNC Symbol;Acc:20920]	9	20995306	21031635	p21.3	PTPLAD2	protein_coding	-0.330586	0.00807846	0.0367504
ENSG00000204347	ENST00000375366	BTB (POZ) domain containing 17 [Source:HGNC Symbol;Acc:33758]	17	72352555	72358085	q25.1	BTBD17	protein_coding	1.0037	0.00808871	0.0367504
ENSG00000128805	ENST00000249601	Rho GTPase activating protein 22 [Source:HGNC Symbol;Acc:30320]	10	49654077	49864310	q11.22	ARHGAP22	protein_coding	0.427885	0.00811084	0.0367504
ENSG00000181039	ENST00000323397	ankyrin repeat domain 34A [Source:HGNC Symbol;Acc:27639]	1	145470508	145475646	q21.1	ANKRD34A	protein_coding	0.396078	0.00811503	0.0367504
ENSG00000226209	ENST00000429930	Uncharacterized protein [Source:UniProtKB/TrEMBL;Acc:F5GXB7]	10	13350145	13350447	p13	AL138764.1	protein_coding	0.945973	0.00811512	0.0367504
ENSG00000164031	ENST00000442697	\DnaJ (Hsp40) homolog, subfamily B, member 14 [Source:HGNC Symbol;Acc:25881]\""	4	100817405	100867883	q23	DNAJB14	protein_coding	-0.215053	0.00814586	0.0367504
ENSG00000119396	ENST00000373840	\RAB14, member RAS oncogene family [Source:HGNC Symbol;Acc:16524]\""	9	123940415	123985292	q33.2	RAB14	protein_coding	-0.195659	0.00814593	0.0367504
ENSG00000121579	ENST00000240922	\N(alpha)-acetyltransferase 50, NatE catalytic subunit [Source:HGNC Symbol;Acc:29533]\""	3	113435307	113465147	q13.2	NAA50	protein_coding	-0.216105	0.00819465	0.0367504
ENSG00000133884	ENST00000528416	\D4, zinc and double PHD fingers family 2 [Source:HGNC Symbol;Acc:9964]\""	11	65101225	65120720	q13.1	DPF2	protein_coding	0.167634	0.00820636	0.0367504
ENSG00000197965	ENST00000487858	myelin protein zero-like 1 [Source:HGNC Symbol;Acc:7226]	1	167690429	167761156	q24.2	MPZL1	protein_coding	-0.30004	0.00820948	0.0367504
ENSG00000067177	ENST00000373542	\phosphorylase kinase, alpha 1 (muscle) [Source:HGNC Symbol;Acc:8925]\""	X	71798664	71934167	q13.2	PHKA1	protein_coding	-0.254607	0.00821282	0.0367504
ENSG00000159123	ENST00000483816	DMRT-like family C1 [Source:HGNC Symbol;Acc:13910]	X	72091859	72163653	q13.2	DMRTC1	protein_coding	1.18211	0.00823432	0.0367504
ENSG00000152558	ENST00000361236	transmembrane protein 123 [Source:HGNC Symbol;Acc:30138]	11	102267063	102341115	q22.2	TMEM123	protein_coding	-0.309368	0.00825851	0.0367504
ENSG00000171368	ENST00000360578	tubulin polymerization promoting protein [Source:HGNC Symbol;Acc:24164]	5	660883	693510	p15.33	TPPP	protein_coding	-0.410077	0.00827509	0.0367504
ENSG00000116747	ENST00000400968	\TROVE domain family, member 2 [Source:HGNC Symbol;Acc:11313]\""	1	193028552	193060907	q31.2	TROVE2	protein_coding	-0.223607	0.0082824	0.0367504
ENSG00000136021	ENST00000549687	SCY1-like 2 (S. cerevisiae) [Source:HGNC Symbol;Acc:19286]	12	100660918	100735502	q23.1	SCYL2	protein_coding	-0.246276	0.00828774	0.0367504
ENSG00000104897	ENST00000221494	\splicing factor 3a, subunit 2, 66kDa [Source:HGNC Symbol;Acc:10766]\""	19	2236520	2248678	p13.3	SF3A2	protein_coding	0.251426	0.00828995	0.0367504
ENSG00000233136	ENST00000457736	ubiquitin specific peptidase 17-like family member 11 [Source:HGNC Symbol;Acc:44439]	4	9217131	9218723	p16.1	USP17L11	protein_coding	1.4285	0.00829371	0.0367504
ENSG00000160799	ENST00000425441	coiled-coil domain containing 12 [Source:HGNC Symbol;Acc:28332]	3	46963216	47023500	p21.31	CCDC12	protein_coding	0.217974	0.00831059	0.0367504
ENSG00000114127	ENST00000264951	5'-3' exoribonuclease 1 [Source:HGNC Symbol;Acc:30654]	3	142025449	142166904	q23	XRN1	protein_coding	-0.193735	0.00832968	0.0367504
ENSG00000066557	ENST00000370952	leucine rich repeat containing 40 [Source:HGNC Symbol;Acc:26004]	1	70610488	70671303	p31.1	LRRC40	protein_coding	-0.31077	0.00835544	0.0367504
ENSG00000123213	ENST00000380985	neurolysin (metallopeptidase M3 family) [Source:HGNC Symbol;Acc:16058]	5	65018023	65167553	q12.3	NLN	protein_coding	-0.357151	0.00835724	0.0367504
ENSG00000172201	ENST00000378700	\inhibitor of DNA binding 4, dominant negative helix-loop-helix protein [Source:HGNC Symbol;Acc:5363]\""	6	19837617	19840915	p22.3	ID4	protein_coding	-1.58342	0.0083742	0.0367504
ENSG00000174370	ENST00000310799	chromosome 11 open reading frame 45 [Source:HGNC Symbol;Acc:28584]	11	128769460	128775930	q24.3	C11orf45	protein_coding	0.3512	0.00840274	0.0367504
ENSG00000198746	ENST00000445019	G patch domain containing 3 [Source:HGNC Symbol;Acc:25720]	1	27216979	27226957	p36.11	GPATCH3	protein_coding	0.167419	0.00841146	0.0367504
ENSG00000258512	ENST00000556973	Uncharacterized protein [Source:UniProtKB/TrEMBL;Acc:G3V466]	14	102196774	102198859	q32.31	RP11-796G6.2	protein_coding	0.866026	0.00841658	0.0367504
ENSG00000136490	ENST00000259006	LIM domain containing 2 [Source:HGNC Symbol;Acc:28142]	17	61773262	61778532	q23.3	LIMD2	protein_coding	0.296808	0.00841699	0.0367504
ENSG00000144566	ENST00000273047	\RAB5A, member RAS oncogene family [Source:HGNC Symbol;Acc:9783]\""	3	19988571	20026667	p24.3	RAB5A	protein_coding	-0.244875	0.00843063	0.0367504
ENSG00000058091	ENST00000449528	cyclin-dependent kinase 14 [Source:HGNC Symbol;Acc:8883]	7	90095738	90839905	q21.13	CDK14	protein_coding	-0.297665	0.00843073	0.0367504
ENSG00000124067	ENST00000316341	\solute carrier family 12 (potassium/chloride transporter), member 4 [Source:HGNC Symbol;Acc:10913]\""	16	67977377	68003504	q22.1	SLC12A4	protein_coding	0.218634	0.0084324	0.0367504
ENSG00000197641	ENST00000431153	\serpin peptidase inhibitor, clade B (ovalbumin), member 13 [Source:HGNC Symbol;Acc:8944]\""	18	61254223	61271873	q21.33	SERPINB13	protein_coding	0.935735	0.00844927	0.0367504
ENSG00000159256	ENST00000492336	MORC family CW-type zinc finger 3 [Source:HGNC Symbol;Acc:23572]	21	37692487	37758446	q22.12	MORC3	protein_coding	-0.221123	0.00846289	0.0367504
ENSG00000119041	ENST00000263956	\general transcription factor IIIC, polypeptide 3, 102kDa [Source:HGNC Symbol;Acc:4666]\""	2	197627756	197664449	q33.1	GTF3C3	protein_coding	-0.250185	0.00847201	0.0367504
ENSG00000204147	ENST00000374007	N-acylsphingosine amidohydrolase (non-lysosomal ceramidase) 2B [Source:HGNC Symbol;Acc:23456]	10	52499078	52576255	q11.23	ASAH2B	protein_coding	-0.364481	0.0084831	0.0367504
ENSG00000168672	ENST00000304916	\family with sequence similarity 84, member B [Source:HGNC Symbol;Acc:24166]\""	8	127564687	127570638	q24.21	FAM84B	protein_coding	-0.405496	0.00849001	0.0367504
ENSG00000188056	ENST00000341495	triggering receptor expressed on myeloid cells-like 4 [Source:HGNC Symbol;Acc:30807]	6	41196062	41206620	p21.1	TREML4	protein_coding	1.27493	0.00851409	0.0367504
ENSG00000131061	ENST00000342427	zinc finger protein 341 [Source:HGNC Symbol;Acc:15992]	20	32319463	32380075	q11.22	ZNF341	protein_coding	0.291219	0.00852175	0.0367504
ENSG00000006715	ENST00000310301	vacuolar protein sorting 41 homolog (S. cerevisiae) [Source:HGNC Symbol;Acc:12713]	7	38762563	38971994	p14.1	VPS41	protein_coding	-0.215628	0.00852282	0.0367504
ENSG00000189001	ENST00000588674	suprabasin [Source:HGNC Symbol;Acc:24950]	19	36014269	36019253	q13.12	SBSN	protein_coding	0.993734	0.00852925	0.0367504
ENSG00000145700	ENST00000504022	ankyrin repeat domain 31 [Source:HGNC Symbol;Acc:26853]	5	74364100	74532703	q13.3	ANKRD31	protein_coding	-0.816909	0.00853226	0.0367504
ENSG00000181315	ENST00000415922	zinc finger protein 322 [Source:HGNC Symbol;Acc:23640]	6	26636518	26659980	p22.2	ZNF322	protein_coding	-0.254252	0.00853361	0.0367504
ENSG00000123575	ENST00000493442	\family with sequence similarity 199, X-linked [Source:HGNC Symbol;Acc:25195]\""	X	103411301	103440583	q22.2	FAM199X	protein_coding	-0.192592	0.00855037	0.0367504
ENSG00000149300	ENST00000529342	chromosome 11 open reading frame 52 [Source:HGNC Symbol;Acc:30531]	11	111788756	111797596	q23.1	C11orf52	protein_coding	0.538944	0.00855765	0.0367504
ENSG00000137267	ENST00000333628	\tubulin, beta 2A class IIa [Source:HGNC Symbol;Acc:12412]\""	6	3153903	3157760	p25.2	TUBB2A	protein_coding	-0.375022	0.00859174	0.0367504
ENSG00000171150	ENST00000306503	suppressor of cytokine signaling 5 [Source:HGNC Symbol;Acc:16852]	2	46926091	46990268	p21	SOCS5	protein_coding	-0.18316	0.00861449	0.0367504
ENSG00000005700	ENST00000306270	inhibitor of Bruton agammaglobulinemia tyrosine kinase [Source:HGNC Symbol;Acc:17853]	6	82879700	82957471	q14.1	IBTK	protein_coding	-0.207971	0.00863753	0.0367504
ENSG00000122420	ENST00000370758	prostaglandin F receptor (FP) [Source:HGNC Symbol;Acc:9600]	1	78769568	79005434	p31.1	PTGFR	protein_coding	-1.09343	0.00864386	0.0367504
ENSG00000107651	ENST00000369075	SEC23 interacting protein [Source:HGNC Symbol;Acc:17018]	10	121652223	121702014	q26.11	SEC23IP	protein_coding	-0.181146	0.00865743	0.0367504
ENSG00000079332	ENST00000373242	SAR1 homolog A (S. cerevisiae) [Source:HGNC Symbol;Acc:10534]	10	71907045	71930279	q22.1	SAR1A	protein_coding	-0.204256	0.00867112	0.0367504
ENSG00000158286	ENST00000466994	ring finger protein 207 [Source:HGNC Symbol;Acc:32947]	1	6265535	6281359	p36.31	RNF207	protein_coding	0.357801	0.0086841	0.0367504
ENSG00000187867	ENST00000340790	paralemmin 3 [Source:HGNC Symbol;Acc:33274]	19	14164177	14169971	p13.12	PALM3	protein_coding	1.23091	0.00869693	0.0367504
ENSG00000181374	ENST00000225844	chemokine (C-C motif) ligand 13 [Source:HGNC Symbol;Acc:10611]	17	32683471	32685629	q12	CCL13	protein_coding	-1.76108	0.00869882	0.0367504
ENSG00000131386	ENST00000339732	UDP-N-acetyl-alpha-D-galactosamine:polypeptide N-acetylgalactosaminyltransferase 15 [Source:HGNC Symbol;Acc:21531]	3	16216156	16273499	p25.1	GALNT15	protein_coding	0.798238	0.00869997	0.0367504
ENSG00000126233	ENST00000246515	secreted LY6/PLAUR domain containing 1 [Source:HGNC Symbol;Acc:18746]	8	143822362	143823829	q24.3	SLURP1	protein_coding	1.03543	0.00871307	0.0367504
ENSG00000166359	ENST00000592765	WD repeat domain 88 [Source:HGNC Symbol;Acc:26999]	19	33622996	33666701	q13.11	WDR88	protein_coding	0.334079	0.00871408	0.0367504
ENSG00000203326	ENST00000497729	zinc finger protein 525 [Source:HGNC Symbol;Acc:29423]	19	53868946	53895470	q13.42	ZNF525	protein_coding	-0.352689	0.00872121	0.0367504
ENSG00000100934	ENST00000554615	Sec23 homolog A (S. cerevisiae) [Source:HGNC Symbol;Acc:10701]	14	39501123	39578850	q21.1	SEC23A	protein_coding	-0.251802	0.00872805	0.0367504
ENSG00000178084	ENST00000318351	\5-hydroxytryptamine (serotonin) receptor 3C, ionotropic [Source:HGNC Symbol;Acc:24003]\""	3	183770835	183778459	q27.1	HTR3C	protein_coding	1.13231	0.008758	0.0367504
ENSG00000178522	ENST00000322937	ameloblastin (enamel matrix protein) [Source:HGNC Symbol;Acc:452]	4	71457973	71473005	q13.3	AMBN	protein_coding	1.06291	0.00877301	0.0367504
ENSG00000142623	ENST00000375471	\peptidyl arginine deiminase, type I [Source:HGNC Symbol;Acc:18367]\""	1	17531621	17572500	p36.13	PADI1	protein_coding	1.2167	0.00878261	0.0367504
ENSG00000114923	ENST00000358055	\solute carrier family 4 (anion exchanger), member 3 [Source:HGNC Symbol;Acc:11029]\""	2	220492049	220506702	q35	SLC4A3	protein_coding	0.2929	0.00878543	0.0367504
ENSG00000001561	ENST00000321037	ectonucleotide pyrophosphatase/phosphodiesterase 4 (putative) [Source:HGNC Symbol;Acc:3359]	6	46097730	46114436	p21.1	ENPP4	protein_coding	-0.235131	0.00881162	0.0367504
ENSG00000128641	ENST00000418908	myosin IB [Source:HGNC Symbol;Acc:7596]	2	192109911	192290115	q32.3	MYO1B	protein_coding	-0.240319	0.00881811	0.0367504
ENSG00000155850	ENST00000286298	\solute carrier family 26 (anion exchanger), member 2 [Source:HGNC Symbol;Acc:10994]\""	5	149340300	149373018	q32	SLC26A2	protein_coding	-0.330732	0.00882591	0.0367504
ENSG00000103160	ENST00000219439	hydroxysteroid dehydrogenase like 1 [Source:HGNC Symbol;Acc:16475]	16	84155886	84178797	q23.3	HSDL1	protein_coding	-0.256138	0.00884794	0.0367504
ENSG00000073969	ENST00000398238	N-ethylmaleimide-sensitive factor [Source:HGNC Symbol;Acc:8016]	17	44668035	44834830	q21.31	NSF	protein_coding	-0.333606	0.0088554	0.0367504
ENSG00000237289	ENST00000453782	\creatine kinase, mitochondrial 1B [Source:HGNC Symbol;Acc:1995]\""	15	43885252	43897099	q15.3	CKMT1B	protein_coding	-2.28446	0.00886232	0.0367504
ENSG00000176302	ENST00000317011	forkhead box R1 [Source:HGNC Symbol;Acc:29980]	11	118842417	118852001	q23.3	FOXR1	protein_coding	1.13466	0.00887312	0.0367504
ENSG00000163145	ENST00000397700	C1q and tumor necrosis factor related protein 7 [Source:HGNC Symbol;Acc:14342]	4	15341442	15447790	p15.32	C1QTNF7	protein_coding	-0.539559	0.0088861	0.0367504
ENSG00000159263	ENST00000460783	single-minded family bHLH transcription factor 2 [Source:HGNC Symbol;Acc:10883]	21	38071433	38122218	q22.13	SIM2	protein_coding	0.491343	0.00889514	0.0367504
ENSG00000189410	ENST00000375031	SH2 domain containing 5 [Source:HGNC Symbol;Acc:28819]	1	21046225	21059330	p36.12	SH2D5	protein_coding	1.34364	0.00889827	0.0367504
ENSG00000101856	ENST00000217971	progesterone receptor membrane component 1 [Source:HGNC Symbol;Acc:16090]	X	118370216	118378429	q24	PGRMC1	protein_coding	-0.372865	0.00893641	0.0367504
ENSG00000112419	ENST00000367584	phosphatase and actin regulator 2 [Source:HGNC Symbol;Acc:20956]	6	143857982	144152322	q24.2	PHACTR2	protein_coding	-0.280949	0.00894676	0.0367504
ENSG00000178033	ENST00000368599	\family with sequence similarity 26, member E [Source:HGNC Symbol;Acc:21568]\""	6	116832809	116845955	q22.1	FAM26E	protein_coding	-0.344644	0.00898222	0.0367504
ENSG00000095627	ENST00000369282	tudor domain containing 1 [Source:HGNC Symbol;Acc:11712]	10	115939029	115992063	q25.3	TDRD1	protein_coding	-0.504487	0.00898405	0.0367504
ENSG00000065534	ENST00000360772	myosin light chain kinase [Source:HGNC Symbol;Acc:7590]	3	123328896	123603178	q21.1	MYLK	protein_coding	-0.517379	0.00899459	0.0367504
ENSG00000151468	ENST00000378825	coiled-coil domain containing 3 [Source:HGNC Symbol;Acc:23813]	10	12938627	13141652	p13	CCDC3	protein_coding	-0.750437	0.00902085	0.0367504
ENSG00000177189	ENST00000379565	\ribosomal protein S6 kinase, 90kDa, polypeptide 3 [Source:HGNC Symbol;Acc:10432]\""	X	20168029	20285523	p22.12	RPS6KA3	protein_coding	-0.255605	0.0090245	0.0367504
ENSG00000184454	ENST00000374392	noncompact myelin associated protein [Source:HGNC Symbol;Acc:29332]	1	24882602	24935819	p36.11	NCMAP	protein_coding	-1.08868	0.00904063	0.0367504
ENSG00000258130	ENST00000550538	Uncharacterized protein [Source:UniProtKB/TrEMBL;Acc:F8VWA3]	16	30215637	30220392	p11.2	RP11-347C12.3	protein_coding	0.514117	0.00904423	0.0367504
ENSG00000049768	ENST00000376207	forkhead box P3 [Source:HGNC Symbol;Acc:6106]	X	49106897	49121288	p11.23	FOXP3	protein_coding	0.511229	0.00905539	0.0367504
ENSG00000111897	ENST00000339697	serine incorporator 1 [Source:HGNC Symbol;Acc:13464]	6	122764499	122792967	q22.31	SERINC1	protein_coding	-0.241276	0.00906011	0.0367504
ENSG00000185670	ENST00000530112	zinc finger and BTB domain containing 3 [Source:HGNC Symbol;Acc:22918]	11	62515791	62521660	q12.3	ZBTB3	protein_coding	0.19503	0.0090766	0.0367504
ENSG00000100739	ENST00000216629	bradykinin receptor B1 [Source:HGNC Symbol;Acc:1029]	14	96722161	96735304	q32.2	BDKRB1	protein_coding	-2.29021	0.00907691	0.0367504
ENSG00000258691	ENST00000553811	Uncharacterized protein [Source:UniProtKB/TrEMBL;Acc:G3V318]	14	96671181	96730266	q32.2	RP11-404P21.8	protein_coding	-1.85527	0.00909138	0.0367504
ENSG00000172878	ENST00000315796	methionyl aminopeptidase type 1D (mitochondrial) [Source:HGNC Symbol;Acc:32583]	2	172864490	172947158	q31.1	METAP1D	protein_coding	-0.256664	0.00909656	0.0367504
ENSG00000197540	ENST00000592501	granzyme M (lymphocyte met-ase 1) [Source:HGNC Symbol;Acc:4712]	19	544034	549919	p13.3	GZMM	protein_coding	1.10892	0.0091013	0.0367504
ENSG00000127337	ENST00000247843	YEATS domain containing 4 [Source:HGNC Symbol;Acc:24859]	12	69753483	69784576	q15	YEATS4	protein_coding	-0.410018	0.00910889	0.0367504
ENSG00000250232	ENST00000376358	WD repeat domain phosphoinositide-interacting protein 4 [Source:UniProtKB/TrEMBL;Acc:A6NM71]	X	48929385	48937546	p11.23	AF196779.12	protein_coding	0.337939	0.00910927	0.0367504
ENSG00000135046	ENST00000257497	annexin A1 [Source:HGNC Symbol;Acc:533]	9	75766673	75785309	q21.13	ANXA1	protein_coding	-0.67473	0.00910952	0.0367504
ENSG00000135317	ENST00000346348	sorting nexin 14 [Source:HGNC Symbol;Acc:14977]	6	86215214	86303874	q14.3	SNX14	protein_coding	-0.236483	0.00915946	0.0368992
ENSG00000170917	ENST00000608639	nudix (nucleoside diphosphate linked moiety X)-type motif 6 [Source:HGNC Symbol;Acc:8053]	4	123809852	123844123	q28.1	NUDT6	protein_coding	-0.282015	0.00917331	0.0369023
ENSG00000139211	ENST00000266581	adhesion molecule with Ig-like domain 2 [Source:HGNC Symbol;Acc:24073]	12	47469490	47473734	q13.11	AMIGO2	protein_coding	-0.553024	0.00922475	0.0369409
ENSG00000135679	ENST00000462284	\MDM2 oncogene, E3 ubiquitin protein ligase [Source:HGNC Symbol;Acc:6973]\""	12	69201956	69239214	q15	MDM2	protein_coding	-0.197387	0.00923079	0.0369409
ENSG00000162695	ENST00000370112	\solute carrier family 30 (zinc transporter), member 7 [Source:HGNC Symbol;Acc:19306]\""	1	101361632	101447309	p21.2	SLC30A7	protein_coding	-0.282256	0.00926315	0.0369409
ENSG00000164266	ENST00000296695	\serine peptidase inhibitor, Kazal type 1 [Source:HGNC Symbol;Acc:11244]\""	5	147204131	147211349	q32	SPINK1	protein_coding	1.04875	0.00927002	0.0369409
ENSG00000185928	ENST00000320330	PAXIP1 associated glutamate-rich protein 1 [Source:HGNC Symbol;Acc:28707]	16	29827285	29841948	p11.2	PAGR1	protein_coding	0.199202	0.00930459	0.0369409
ENSG00000171060	ENST00000304519	chromosome 8 open reading frame 74 [Source:HGNC Symbol;Acc:32296]	8	10530147	10558103	p23.1	C8orf74	protein_coding	1.31977	0.0093054	0.0369409
ENSG00000185262	ENST00000327490	UBA-like domain containing 2 [Source:HGNC Symbol;Acc:28438]	17	74261283	74267375	q25.1	UBALD2	protein_coding	0.304022	0.0093078	0.0369409
ENSG00000213906	ENST00000527924	leukotriene B4 receptor 2 [Source:HGNC Symbol;Acc:19260]	14	24774940	24781259	q12	LTB4R2	protein_coding	0.216805	0.00930912	0.0369409
ENSG00000180440	ENST00000315190	serine-rich and transmembrane domain containing 1 [Source:HGNC Symbol;Acc:33792]	13	37248049	37271976	q13.3	SERTM1	protein_coding	-1.00462	0.00935167	0.0369409
ENSG00000170967	ENST00000302259	DNA-damage inducible 1 homolog 1 (S. cerevisiae) [Source:HGNC Symbol;Acc:18961]	11	103907308	103909922	q22.3	DDI1	protein_coding	0.656897	0.00935351	0.0369409
ENSG00000178028	ENST00000361745	DNA methyltransferase 1 associated protein 1 [Source:HGNC Symbol;Acc:18291]	1	44679127	44686353	p34.1	DMAP1	protein_coding	0.172817	0.0093536	0.0369409
ENSG00000141367	ENST00000393043	\clathrin, heavy chain (Hc) [Source:HGNC Symbol;Acc:2092]\""	17	57697219	57773671	q23.1	CLTC	protein_coding	-0.218849	0.00939328	0.0369409
ENSG00000109927	ENST00000392793	tectorin alpha [Source:HGNC Symbol;Acc:11720]	11	120971882	121062202	q23.3	TECTA	protein_coding	0.475602	0.00939875	0.0369409
ENSG00000152952	ENST00000461497	\procollagen-lysine, 2-oxoglutarate 5-dioxygenase 2 [Source:HGNC Symbol;Acc:9082]\""	3	145787227	145881440	q24	PLOD2	protein_coding	-0.274987	0.00940016	0.0369409
ENSG00000113966	ENST00000493990	ADP-ribosylation factor-like 6 [Source:HGNC Symbol;Acc:13210]	3	97483365	97519953	q11.2	ARL6	protein_coding	-0.284192	0.00940053	0.0369409
ENSG00000198160	ENST00000357692	\mesoderm induction early response 1, transcriptional regulator [Source:HGNC Symbol;Acc:29657]\""	1	67390578	67454302	p31.3	MIER1	protein_coding	-0.251765	0.00942244	0.0369409
ENSG00000085511	ENST00000366919	mitogen-activated protein kinase kinase kinase 4 [Source:HGNC Symbol;Acc:6856]	6	161412759	161538417	q26	MAP3K4	protein_coding	-0.152448	0.00942408	0.0369409
ENSG00000269155	ENST00000597278	\Uncharacterized protein; cDNA FLJ43200 fis, clone FEBRA2007793 [Source:UniProtKB/TrEMBL;Acc:Q6ZUY9]\""	6	168196210	168198927	q27	AL009178.1	protein_coding	0.651877	0.00944441	0.0369409
ENSG00000141424	ENST00000269187	\solute carrier family 39 (zinc transporter), member 6 [Source:HGNC Symbol;Acc:18607]\""	18	33688495	33709348	q12.2	SLC39A6	protein_coding	-0.223695	0.00946986	0.0369409
ENSG00000137393	ENST00000259939	ring finger protein 144B [Source:HGNC Symbol;Acc:21578]	6	18368779	18469105	p22.3	RNF144B	protein_coding	-0.302834	0.00948917	0.0369409
ENSG00000133800	ENST00000256178	lymphatic vessel endothelial hyaluronan receptor 1 [Source:HGNC Symbol;Acc:14687]	11	10578513	10633236	p15.4	LYVE1	protein_coding	-0.86625	0.00952649	0.0369409
ENSG00000139874	ENST00000267377	somatostatin receptor 1 [Source:HGNC Symbol;Acc:11330]	14	38677204	38682272	q21.1	SSTR1	protein_coding	-0.623416	0.00953854	0.0369409
ENSG00000119906	ENST00000238961	\family with sequence similarity 178, member A [Source:HGNC Symbol;Acc:17814]\""	10	102672326	102724893	q24.31	FAM178A	protein_coding	-0.166321	0.0095481	0.0369409
ENSG00000162438	ENST00000375949	chymotrypsin C (caldecrin) [Source:HGNC Symbol;Acc:2523]	1	15764935	15775737	p36.21	CTRC	protein_coding	1.14165	0.00956453	0.0369409
ENSG00000230031	ENST00000438063	\POTE ankyrin domain family, member B2 [Source:HGNC Symbol;Acc:48327]\""	15	21040701	21071643	q11.2	POTEB2	protein_coding	1.38466	0.0095842	0.0369409
ENSG00000071794	ENST00000465259	helicase-like transcription factor [Source:HGNC Symbol;Acc:11099]	3	148747914	148804341	q24	HLTF	protein_coding	-0.236355	0.00959599	0.0369409
ENSG00000147596	ENST00000276594	PR domain containing 14 [Source:HGNC Symbol;Acc:14001]	8	70963886	70983928	q13.3	PRDM14	protein_coding	1.06291	0.00962997	0.0369409
ENSG00000081692	ENST00000485807	jumonji domain containing 4 [Source:HGNC Symbol;Acc:25724]	1	227918126	227923112	q42.13	JMJD4	protein_coding	0.498311	0.00964441	0.0369409
ENSG00000012660	ENST00000304434	ELOVL fatty acid elongase 5 [Source:HGNC Symbol;Acc:21308]	6	53132196	53213947	p12.1	ELOVL5	protein_coding	-0.322047	0.00965635	0.0369409
ENSG00000184351	ENST00000390689	keratin associated protein 19-1 [Source:HGNC Symbol;Acc:18936]	21	31852018	31852663	q22.11	KRTAP19-1	protein_coding	0.38208	0.00965933	0.0369409
ENSG00000180776	ENST00000400590	\zinc finger, DHHC-type containing 20 [Source:HGNC Symbol;Acc:20749]\""	13	21950263	22033509	q12.11	ZDHHC20	protein_coding	-0.249743	0.00966221	0.0369409
ENSG00000168246	ENST00000393792	ubiquitin domain containing 2 [Source:HGNC Symbol;Acc:24463]	5	171636644	171711075	q35.1	UBTD2	protein_coding	-0.245557	0.00967292	0.0369409
ENSG00000176198	ENST00000315409	\olfactory receptor, family 11, subfamily H, member 4 [Source:HGNC Symbol;Acc:15347]\""	14	20710898	20711979	q11.2	OR11H4	protein_coding	0.825574	0.00973706	0.0369409
ENSG00000166845	ENST00000578138	chromosome 18 open reading frame 54 [Source:HGNC Symbol;Acc:13796]	18	51884287	51911588	q21.2	C18orf54	protein_coding	-0.291639	0.00973711	0.0369409
ENSG00000061492	ENST00000506684	\wingless-type MMTV integration site family, member 8A [Source:HGNC Symbol;Acc:12788]\""	5	137419581	137428054	q31.2	WNT8A	protein_coding	1.04685	0.00975179	0.0369409
ENSG00000069974	ENST00000396307	\RAB27A, member RAS oncogene family [Source:HGNC Symbol;Acc:9766]\""	15	55495164	55611311	q21.3	RAB27A	protein_coding	-0.32289	0.00975451	0.0369409
ENSG00000136869	ENST00000394487	toll-like receptor 4 [Source:HGNC Symbol;Acc:11850]	9	120466610	120479149	q33.1	TLR4	protein_coding	-0.38552	0.0097628	0.0369409
ENSG00000119669	ENST00000238647	interferon regulatory factor 2 binding protein-like [Source:HGNC Symbol;Acc:14282]	14	77490888	77495034	q24.3	IRF2BPL	protein_coding	0.212402	0.00977649	0.0369409
ENSG00000121957	ENST00000406462	G-protein signaling modulator 2 [Source:HGNC Symbol;Acc:29501]	1	109417972	109477167	p13.3	GPSM2	protein_coding	-0.145347	0.00979593	0.0369409
ENSG00000127054	ENST00000470030	cleavage and polyadenylation specific factor 3-like [Source:HGNC Symbol;Acc:26052]	1	1246965	1260071	p36.33	CPSF3L	protein_coding	0.200842	0.00979879	0.0369409
ENSG00000145907	ENST00000523519	GTPase activating protein (SH3 domain) binding protein 1 [Source:HGNC Symbol;Acc:30292]	5	151150606	151192346	q33.1	G3BP1	protein_coding	-0.170389	0.00980731	0.0369409
ENSG00000067167	ENST00000521425	translocation associated membrane protein 1 [Source:HGNC Symbol;Acc:20568]	8	71485677	71520622	q13.3	TRAM1	protein_coding	-0.336328	0.00981093	0.0369409
ENSG00000085788	ENST00000527834	DDHD domain containing 2 [Source:HGNC Symbol;Acc:29106]	8	38082736	38133076	p11.23	DDHD2	protein_coding	-0.202743	0.0098156	0.0369409
ENSG00000189067	ENST00000571688	lipopolysaccharide-induced TNF factor [Source:HGNC Symbol;Acc:16841]	16	11641853	11730237	p13.13	LITAF	protein_coding	-0.559898	0.00981563	0.0369409
ENSG00000135835	ENST00000496210	KIAA1614 [Source:HGNC Symbol;Acc:29327]	1	180882290	180920750	q25.3	KIAA1614	protein_coding	0.29719	0.00982731	0.0369409
ENSG00000054983	ENST00000555000	galactosylceramidase [Source:HGNC Symbol;Acc:4115]	14	88304164	88460009	q31.3	GALC	protein_coding	-0.218843	0.00983744	0.0369409
ENSG00000086712	ENST00000380122	taxilin gamma [Source:HGNC Symbol;Acc:18578]	X	16804550	16862642	p22.2	TXLNG	protein_coding	-0.292708	0.00986414	0.0369409
ENSG00000166130	ENST00000393042	IKBKB interacting protein [Source:HGNC Symbol;Acc:26430]	12	99007183	99038891	q23.1	IKBIP	protein_coding	-0.494552	0.00986801	0.0369409
ENSG00000015532	ENST00000017003	xylosyltransferase II [Source:HGNC Symbol;Acc:15517]	17	48423453	48440499	q21.33	XYLT2	protein_coding	0.217897	0.00987008	0.0369409
ENSG00000188991	ENST00000344941	\solute carrier family 15, member 5 [Source:HGNC Symbol;Acc:33455]\""	12	16341419	16430619	p12.3	SLC15A5	protein_coding	1.40701	0.0098823	0.0369409
ENSG00000172995	ENST00000450234	\cAMP-regulated phosphoprotein, 21kDa [Source:HGNC Symbol;Acc:16968]\""	3	35680437	35835988	p22.3	ARPP21	protein_coding	1.65516	0.00988503	0.0369409
ENSG00000049283	ENST00000268933	epsin 3 [Source:HGNC Symbol;Acc:18235]	17	48609904	48621111	q21.33	EPN3	protein_coding	0.451459	0.00988673	0.0369409
ENSG00000120057	ENST00000266066	secreted frizzled-related protein 5 [Source:HGNC Symbol;Acc:10779]	10	99526508	99531709	q24.2	SFRP5	protein_coding	1.56934	0.00988753	0.0369409
ENSG00000205030	ENST00000378397	\olfactory receptor, family 5, subfamily L, member 2 [Source:HGNC Symbol;Acc:8351]\""	11	55594695	55595630	q11	OR5L2	protein_coding	0.857117	0.00988927	0.0369409
ENSG00000152620	ENST00000397338	\NAD kinase 2, mitochondrial [Source:HGNC Symbol;Acc:26404]\""	5	36192694	36242381	p13.2	NADK2	protein_coding	-0.22166	0.00991023	0.0369453
ENSG00000268643	ENST00000594664	Uncharacterized protein [Source:UniProtKB/TrEMBL;Acc:M0QYV0]	19	42738735	42759284	q13.2	AC006486.9	protein_coding	0.175397	0.00991663	0.0369453
ENSG00000162909	ENST00000434648	\calpain 2, (m/II) large subunit [Source:HGNC Symbol;Acc:1479]\""	1	223889295	223963720	q41	CAPN2	protein_coding	-0.192273	0.00996572	0.0370203
ENSG00000125755	ENST00000598155	symplekin [Source:HGNC Symbol;Acc:22935]	19	46318668	46366548	q13.32	SYMPK	protein_coding	0.173518	0.00998082	0.0370203
ENSG00000187033	ENST00000428432	sterile alpha motif domain containing 7 [Source:HGNC Symbol;Acc:25394]	3	169629360	169656963	q26.2	SAMD7	protein_coding	1.01077	0.0100088	0.0370203
ENSG00000206013	ENST00000382614	interferon induced transmembrane protein 5 [Source:HGNC Symbol;Acc:16644]	11	298200	299526	p15.5	IFITM5	protein_coding	1.32189	0.0100222	0.0370203
ENSG00000173572	ENST00000588751	\NLR family, pyrin domain containing 13 [Source:HGNC Symbol;Acc:22937]\""	19	56403065	56443702	q13.43	NLRP13	protein_coding	1.22989	0.0100313	0.0370203
ENSG00000185052	ENST00000328041	\solute carrier family 24 (sodium/potassium/calcium exchanger), member 3 [Source:HGNC Symbol;Acc:10977]\""	20	19193290	19703581	p11.23	SLC24A3	protein_coding	-0.99304	0.0100369	0.0370203
ENSG00000127314	ENST00000250559	\RAP1B, member of RAS oncogene family [Source:HGNC Symbol;Acc:9857]\""	12	69004619	69054372	q15	RAP1B	protein_coding	-0.28531	0.0100596	0.0370203
ENSG00000185238	ENST00000331079	protein arginine methyltransferase 3 [Source:HGNC Symbol;Acc:30163]	11	20409076	20530840	p15.1	PRMT3	protein_coding	-0.266541	0.010064	0.0370203
ENSG00000116489	ENST00000263168	\capping protein (actin filament) muscle Z-line, alpha 1 [Source:HGNC Symbol;Acc:1488]\""	1	113161795	113214241	p13.2	CAPZA1	protein_coding	-0.275066	0.0100653	0.0370203
ENSG00000198077	ENST00000301146	\cytochrome P450, family 2, subfamily A, polypeptide 7 [Source:HGNC Symbol;Acc:2611]\""	19	41381344	41388657	q13.2	CYP2A7	protein_coding	1.06462	0.0100837	0.0370203
ENSG00000100342	ENST00000397278	\apolipoprotein L, 1 [Source:HGNC Symbol;Acc:618]\""	22	36649056	36663576	q12.3	APOL1	protein_coding	-0.311165	0.0100961	0.0370203
ENSG00000164756	ENST00000521243	\solute carrier family 30 (zinc transporter), member 8 [Source:HGNC Symbol;Acc:20303]\""	8	117962512	118188953	q24.11	SLC30A8	protein_coding	1.45117	0.0100988	0.0370203
ENSG00000130024	ENST00000366780	PHD finger protein 10 [Source:HGNC Symbol;Acc:18250]	6	170104001	170124151	q27	PHF10	protein_coding	-0.207403	0.0101072	0.0370203
ENSG00000120332	ENST00000239462	tenascin N [Source:HGNC Symbol;Acc:22942]	1	175036994	175117202	q25.1	TNN	protein_coding	1.03296	0.0101384	0.0370484
ENSG00000135205	ENST00000415750	coiled-coil domain containing 146 [Source:HGNC Symbol;Acc:29296]	7	76751751	76958850	q11.23	CCDC146	protein_coding	-0.535066	0.0101411	0.0370484
ENSG00000160570	ENST00000336034	death effector domain containing 2 [Source:HGNC Symbol;Acc:24450]	19	42702750	42724292	q13.2	DEDD2	protein_coding	0.217369	0.0101549	0.0370509
ENSG00000198961	ENST00000361189	\praja ring finger 2, E3 ubiquitin protein ligase [Source:HGNC Symbol;Acc:17481]\""	5	108670410	108745695	q21.3	PJA2	protein_coding	-0.219021	0.0102357	0.0371712
ENSG00000151092	ENST00000489271	N-glycanase 1 [Source:HGNC Symbol;Acc:17646]	3	25760435	25831530	p24.2	NGLY1	protein_coding	-0.239569	0.01028	0.0371712
ENSG00000131067	ENST00000336431	gamma-glutamyltransferase 7 [Source:HGNC Symbol;Acc:4259]	20	33432523	33460663	q11.22	GGT7	protein_coding	0.270985	0.0102984	0.0371712
ENSG00000108256	ENST00000225388	nuclear fragile X mental retardation protein interacting protein 2 [Source:HGNC Symbol;Acc:17634]	17	27582854	27621136	q11.2	NUFIP2	protein_coding	-0.256504	0.0103026	0.0371712
ENSG00000115762	ENST00000409158	\pleckstrin homology domain containing, family B (evectins) member 2 [Source:HGNC Symbol;Acc:19236]\""	2	131862420	132111282	q21.1	PLEKHB2	protein_coding	-0.282965	0.0103036	0.0371712
ENSG00000176018	ENST00000500869	\LysM, putative peptidoglycan-binding, domain containing 3 [Source:HGNC Symbol;Acc:26969]\""	5	89811428	89825401	q14.3	LYSMD3	protein_coding	-0.266558	0.0103125	0.0371712
ENSG00000133619	ENST00000486744	KRAB-A domain containing 1 [Source:HGNC Symbol;Acc:22228]	7	149411872	149431664	q36.1	KRBA1	protein_coding	0.527128	0.0103168	0.0371712
ENSG00000118965	ENST00000281405	WD repeat domain 35 [Source:HGNC Symbol;Acc:29250]	2	20110021	20189892	p24.1	WDR35	protein_coding	-0.197618	0.0103183	0.0371712
ENSG00000129680	ENST00000370661	MAP7 domain containing 3 [Source:HGNC Symbol;Acc:25742]	X	135295381	135338641	q26.3	MAP7D3	protein_coding	-0.43715	0.0103251	0.0371712
ENSG00000172137	ENST00000302628	calbindin 2 [Source:HGNC Symbol;Acc:1435]	16	71392616	71424341	q22.2	CALB2	protein_coding	-2.48943	0.0103394	0.0371712
ENSG00000130150	ENST00000380492	motile sperm domain containing 2 [Source:HGNC Symbol;Acc:28381]	X	14891563	14940449	p22.2	MOSPD2	protein_coding	-0.371863	0.0103445	0.0371712
ENSG00000258817	ENST00000555099	\olfactory receptor, family 4, subfamily C, member 13 [Source:HGNC Symbol;Acc:15169]\""	11	49973943	49974971	p11.12	OR4C13	protein_coding	0.575574	0.0103458	0.0371712
ENSG00000148826	ENST00000368592	NK6 homeobox 2 [Source:HGNC Symbol;Acc:19321]	10	134598297	134599556	q26.3	NKX6-2	protein_coding	1.15834	0.0103775	0.0371908
ENSG00000018625	ENST00000472488	\ATPase, Na+/K+ transporting, alpha 2 polypeptide [Source:HGNC Symbol;Acc:800]\""	1	160085549	160113381	q23.2	ATP1A2	protein_coding	0.640551	0.0103957	0.0371908
ENSG00000112062	ENST00000229795	mitogen-activated protein kinase 14 [Source:HGNC Symbol;Acc:6876]	6	35995488	36079013	p21.31	MAPK14	protein_coding	-0.14733	0.0104026	0.0371908
ENSG00000152492	ENST00000392455	coiled-coil domain containing 50 [Source:HGNC Symbol;Acc:18111]	3	191046866	191116459	q28	CCDC50	protein_coding	-0.18544	0.0104301	0.0371908
ENSG00000172869	ENST00000509902	Dmx-like 1 [Source:HGNC Symbol;Acc:2937]	5	118373467	118584833	q23.1	DMXL1	protein_coding	-0.174876	0.0104356	0.0371908
ENSG00000129194	ENST00000538513	SRY (sex determining region Y)-box 15 [Source:HGNC Symbol;Acc:11196]	17	7491496	7493488	p13.1	SOX15	protein_coding	0.592382	0.010439	0.0371908
ENSG00000148926	ENST00000278175	adrenomedullin [Source:HGNC Symbol;Acc:259]	11	10326227	10328944	p15.4	ADM	protein_coding	0.419757	0.0104567	0.0371908
ENSG00000203546	ENST00000549185	Uncharacterized protein [Source:UniProtKB/TrEMBL;Acc:F8W1H4]	14	31803518	31926647	q12	RP11-176H8.1	protein_coding	-0.178618	0.0104591	0.0371908
ENSG00000178691	ENST00000322652	SUZ12 polycomb repressive complex 2 subunit [Source:HGNC Symbol;Acc:17101]	17	30264037	30328064	q11.2	SUZ12	protein_coding	-0.213956	0.0104698	0.0371908
ENSG00000169727	ENST00000583983	G protein pathway suppressor 1 [Source:HGNC Symbol;Acc:4549]	17	80008567	80015346	q25.3	GPS1	protein_coding	0.222657	0.0104917	0.0372217
ENSG00000118557	ENST00000537792	polyamine modulated factor 1 binding protein 1 [Source:HGNC Symbol;Acc:17728]	16	72146056	72210777	q22.2	PMFBP1	protein_coding	0.262743	0.0105064	0.0372273
ENSG00000158710	ENST00000368096	transgelin 2 [Source:HGNC Symbol;Acc:11554]	1	159887897	159895522	q23.2	TAGLN2	protein_coding	-0.408358	0.0105336	0.0372558
ENSG00000033178	ENST00000322244	ubiquitin-like modifier activating enzyme 6 [Source:HGNC Symbol;Acc:25581]	4	68478370	68566897	q13.2	UBA6	protein_coding	-0.191765	0.0105489	0.0372558
ENSG00000154529	ENST00000377564	contactin associated protein-like 3B [Source:HGNC Symbol;Acc:32035]	9	43684902	43924049	p11.2	CNTNAP3B	protein_coding	-0.730277	0.0105541	0.0372558
ENSG00000169598	ENST00000378209	\DNA fragmentation factor, 40kDa, beta polypeptide (caspase-activated DNase) [Source:HGNC Symbol;Acc:2773]\""	1	3773845	3801993	p36.32	DFFB	protein_coding	0.324691	0.0105927	0.0373456
ENSG00000172782	ENST00000310226	fatty acid desaturase 6 [Source:HGNC Symbol;Acc:30459]	17	72873428	72889708	q25.1	FADS6	protein_coding	1.0459	0.0106218	0.0373808
ENSG00000007168	ENST00000576586	\platelet-activating factor acetylhydrolase 1b, regulatory subunit 1 (45kDa) [Source:HGNC Symbol;Acc:8574]\""	17	2496504	2588909	p13.3	PAFAH1B1	protein_coding	-0.183668	0.0106292	0.0373808
ENSG00000186092	ENST00000335137	\olfactory receptor, family 4, subfamily F, member 5 [Source:HGNC Symbol;Acc:14825]\""	1	69091	70008	p36.33	OR4F5	protein_coding	1.06782	0.0106456	0.0373843
ENSG00000113361	ENST00000514738	\cadherin 6, type 2, K-cadherin (fetal kidney) [Source:HGNC Symbol;Acc:1765]\""	5	31193857	31329253	p13.3	CDH6	protein_coding	-0.482922	0.0106573	0.0373843
ENSG00000154736	ENST00000284987	\ADAM metallopeptidase with thrombospondin type 1 motif, 5 [Source:HGNC Symbol;Acc:221]\""	21	28290231	28338832	q21.3	ADAMTS5	protein_coding	-0.522495	0.0106699	0.0373843
ENSG00000198553	ENST00000360473	potassium channel regulator [Source:HGNC Symbol;Acc:18893]	13	50589390	50595058	q14.2	KCNRG	protein_coding	-0.220827	0.0107068	0.0374671
ENSG00000170144	ENST00000392524	heterogeneous nuclear ribonucleoprotein A3 [Source:HGNC Symbol;Acc:24941]	2	178077291	178088686	q31.2	HNRNPA3	protein_coding	-0.211028	0.0107239	0.0374804
ENSG00000197563	ENST00000357637	\phosphatidylinositol glycan anchor biosynthesis, class N [Source:HGNC Symbol;Acc:8967]\""	18	59710800	59854351	q21.33	PIGN	protein_coding	-0.203157	0.0107515	0.0374804
ENSG00000183340	ENST00000546177	jerky homolog-like (mouse) [Source:HGNC Symbol;Acc:6200]	11	96123153	96240738	q21	JRKL	protein_coding	-0.174351	0.0107539	0.0374804
ENSG00000158402	ENST00000323760	cell division cycle 25C [Source:HGNC Symbol;Acc:1727]	5	137620954	137674044	q31.2	CDC25C	protein_coding	0.310812	0.0107791	0.0374804
ENSG00000162623	ENST00000370867	tRNA-yW synthesizing protein 3 homolog (S. cerevisiae) [Source:HGNC Symbol;Acc:24757]	1	75198836	75232362	p31.1	TYW3	protein_coding	-0.323376	0.0107817	0.0374804
ENSG00000136240	ENST00000463747	KDEL (Lys-Asp-Glu-Leu) endoplasmic reticulum protein retention receptor 2 [Source:HGNC Symbol;Acc:6305]	7	6485584	6523873	p22.1	KDELR2	protein_coding	-0.229346	0.0107995	0.0374804
ENSG00000085415	ENST00000592170	SEH1-like (S. cerevisiae) [Source:HGNC Symbol;Acc:30379]	18	12947132	12987535	p11.21	SEH1L	protein_coding	-0.18208	0.0108035	0.0374804
ENSG00000161905	ENST00000570836	arachidonate 15-lipoxygenase [Source:HGNC Symbol;Acc:433]	17	4534197	4545589	p13.2	ALOX15	protein_coding	-3.02429	0.0108205	0.0374935
ENSG00000100439	ENST00000428304	abhydrolase domain containing 4 [Source:HGNC Symbol;Acc:20154]	14	23067146	23081265	q11.2	ABHD4	protein_coding	0.209079	0.0108413	0.0374967
ENSG00000111727	ENST00000229330	host cell factor C2 [Source:HGNC Symbol;Acc:24972]	12	104458235	104498639	q23.3	HCFC2	protein_coding	-0.193954	0.0108481	0.0374967
ENSG00000162368	ENST00000371873	\cytidine monophosphate (UMP-CMP) kinase 1, cytosolic [Source:HGNC Symbol;Acc:18170]\""	1	47799469	47844511	p33	CMPK1	protein_coding	-0.283838	0.0109019	0.0374967
ENSG00000083223	ENST00000277141	\zinc finger, CCHC domain containing 6 [Source:HGNC Symbol;Acc:25817]\""	9	88902648	88969369	q21.33	ZCCHC6	protein_coding	-0.163446	0.0109021	0.0374967
ENSG00000105887	ENST00000393085	myotrophin [Source:HGNC Symbol;Acc:15667]	7	135611509	135662101	q33	MTPN	protein_coding	-0.26117	0.0109033	0.0374967
ENSG00000175711	ENST00000572977	\UDP-GlcNAc:betaGal beta-1,3-N-acetylglucosaminyltransferase-like 1 [Source:HGNC Symbol;Acc:21727]\""	17	80900031	81009686	q25.3	B3GNTL1	protein_coding	0.238776	0.0109077	0.0374967
ENSG00000215301	ENST00000399959	\DEAD (Asp-Glu-Ala-Asp) box helicase 3, X-linked [Source:HGNC Symbol;Acc:2745]\""	X	41192651	41223725	p11.4	DDX3X	protein_coding	-0.296731	0.0109166	0.0374967
ENSG00000164930	ENST00000522566	frizzled family receptor 6 [Source:HGNC Symbol;Acc:4044]	8	104310661	104345094	q22.3	FZD6	protein_coding	-0.227947	0.0109277	0.0374967
ENSG00000087253	ENST00000262134	lysophosphatidylcholine acyltransferase 2 [Source:HGNC Symbol;Acc:26032]	16	55542910	55620582	q12.2	LPCAT2	protein_coding	-0.351497	0.0110026	0.0376048
ENSG00000142025	ENST00000601660	DMRT-like family C2 [Source:HGNC Symbol;Acc:13911]	19	42348806	42356401	q13.2	DMRTC2	protein_coding	0.976187	0.0110127	0.0376048
ENSG00000001497	ENST00000374807	LAS1-like (S. cerevisiae) [Source:HGNC Symbol;Acc:25726]	X	64732462	64754655	q12	LAS1L	protein_coding	0.222002	0.0110152	0.0376048
ENSG00000123728	ENST00000342983	\RAP2C, member of RAS oncogene family [Source:HGNC Symbol;Acc:21165]\""	X	131337053	131353471	q26.2	RAP2C	protein_coding	-0.196167	0.01102	0.0376048
ENSG00000142949	ENST00000496043	\protein tyrosine phosphatase, receptor type, F [Source:HGNC Symbol;Acc:9670]\""	1	43990858	44089343	p34.2	PTPRF	protein_coding	-1.29606	0.0110258	0.0376048
ENSG00000189169	ENST00000400365	keratin associated protein 10-12 [Source:HGNC Symbol;Acc:20533]	21	46117087	46117959	q22.3	KRTAP10-12	protein_coding	0.908908	0.0110472	0.0376325
ENSG00000138190	ENST00000371543	exocyst complex component 6 [Source:HGNC Symbol;Acc:23196]	10	94590935	94819250	q23.33	EXOC6	protein_coding	-0.308637	0.0110663	0.0376461
ENSG00000133275	ENST00000255641	\casein kinase 1, gamma 2 [Source:HGNC Symbol;Acc:2455]\""	19	1941188	1981337	p13.3	CSNK1G2	protein_coding	0.192715	0.0110897	0.0376461
ENSG00000117758	ENST00000373943	syntaxin 12 [Source:HGNC Symbol;Acc:11430]	1	28099694	28150963	p35.3	STX12	protein_coding	-0.226267	0.0111028	0.0376461
ENSG00000197147	ENST00000449440	\leucine rich repeat containing 8 family, member B [Source:HGNC Symbol;Acc:30692]\""	1	89990395	90063423	p22.2	LRRC8B	protein_coding	-0.213728	0.0111121	0.0376461
ENSG00000120952	ENST00000240189	PRAME family member 2 [Source:HGNC Symbol;Acc:28841]	1	12916941	12921764	p36.21	PRAMEF2	protein_coding	0.839735	0.0111494	0.0376461
ENSG00000115414	ENST00000421182	fibronectin 1 [Source:HGNC Symbol;Acc:3778]	2	216225163	216300895	q35	FN1	protein_coding	-0.772399	0.0111631	0.0376461
ENSG00000108854	ENST00000582081	SMAD specific E3 ubiquitin protein ligase 2 [Source:HGNC Symbol;Acc:16809]	17	62538413	62658186	q24.1	SMURF2	protein_coding	-0.208781	0.0112211	0.0376461
ENSG00000164163	ENST00000296577	\ATP-binding cassette, sub-family E (OABP), member 1 [Source:HGNC Symbol;Acc:69]\""	4	146019084	146050331	q31.21	ABCE1	protein_coding	-0.262646	0.0112298	0.0376461
ENSG00000182685	ENST00000328540	BRICHOS domain containing 5 [Source:HGNC Symbol;Acc:28309]	16	2259254	2261951	p13.3	BRICD5	protein_coding	0.288738	0.0112352	0.0376461
ENSG00000187068	ENST00000335012	chromosome 3 open reading frame 70 [Source:HGNC Symbol;Acc:33731]	3	184795838	184870802	q27.2	C3orf70	protein_coding	-0.345581	0.0112613	0.0376461
ENSG00000108840	ENST00000225983	histone deacetylase 5 [Source:HGNC Symbol;Acc:14068]	17	42154114	42201070	q21.31	HDAC5	protein_coding	0.223666	0.0112632	0.0376461
ENSG00000124275	ENST00000507837	5-methyltetrahydrofolate-homocysteine methyltransferase reductase [Source:HGNC Symbol;Acc:7473]	5	7851299	7906138	p15.31	MTRR	protein_coding	-0.247713	0.011265	0.0376461
ENSG00000009709	ENST00000375375	paired box 7 [Source:HGNC Symbol;Acc:8621]	1	18957500	19075360	p36.13	PAX7	protein_coding	1.43269	0.0112777	0.0376461
ENSG00000125676	ENST00000448128	THO complex 2 [Source:HGNC Symbol;Acc:19073]	X	122734412	122866906	q25	THOC2	protein_coding	-0.154286	0.0112845	0.0376461
ENSG00000204793	ENST00000377473	forkhead box D4-like 6 [Source:HGNC Symbol;Acc:31986]	9	69199480	69202204	q21.11	FOXD4L6	protein_coding	1.38958	0.0113057	0.0376461
ENSG00000144747	ENST00000398559	TATA element modulatory factor 1 [Source:HGNC Symbol;Acc:11870]	3	69068978	69101484	p14.1	TMF1	protein_coding	-0.20491	0.0113092	0.0376461
ENSG00000111371	ENST00000398637	\solute carrier family 38, member 1 [Source:HGNC Symbol;Acc:13447]\""	12	46576846	46663800	q13.11	SLC38A1	protein_coding	-0.299957	0.0113157	0.0376461
ENSG00000180530	ENST00000400199	nuclear receptor interacting protein 1 [Source:HGNC Symbol;Acc:8001]	21	16333556	16437321	q21.1	NRIP1	protein_coding	-0.191055	0.011316	0.0376461
ENSG00000115966	ENST00000264110	activating transcription factor 2 [Source:HGNC Symbol;Acc:784]	2	175936978	176033110	q31.1	ATF2	protein_coding	-0.197113	0.0113171	0.0376461
ENSG00000125816	ENST00000351817	NK2 homeobox 4 [Source:HGNC Symbol;Acc:7837]	20	21376005	21378666	p11.22	NKX2-4	protein_coding	0.99521	0.0113328	0.0376461
ENSG00000267952	ENST00000597384	Uncharacterized protein [Source:UniProtKB/TrEMBL;Acc:M0QY47]	19	7571938	7584508	p13.2	CTD-2207O23.12	protein_coding	0.269077	0.0113377	0.0376461
ENSG00000132357	ENST00000254691	\caspase recruitment domain family, member 6 [Source:HGNC Symbol;Acc:16394]\""	5	40841286	40860275	p13.1	CARD6	protein_coding	-0.255795	0.0113445	0.0376461
ENSG00000095932	ENST00000591708	chromosome 19 open reading frame 77 [Source:HGNC Symbol;Acc:37244]	19	3474405	3480540	p13.3	C19orf77	protein_coding	0.934527	0.0113877	0.0377289
ENSG00000127951	ENST00000248598	fibrinogen-like 2 [Source:HGNC Symbol;Acc:3696]	7	76822688	76829143	q11.23	FGL2	protein_coding	-0.540947	0.0114018	0.0377289
ENSG00000139318	ENST00000279488	dual specificity phosphatase 6 [Source:HGNC Symbol;Acc:3072]	12	89741009	89747048	q21.33	DUSP6	protein_coding	-0.302245	0.0114222	0.0377289
ENSG00000070831	ENST00000344548	cell division cycle 42 [Source:HGNC Symbol;Acc:1736]	1	22379120	22419437	p36.12	CDC42	protein_coding	-0.275391	0.0114316	0.0377289
ENSG00000057252	ENST00000367619	sterol O-acyltransferase 1 [Source:HGNC Symbol;Acc:11177]	1	179262925	179327815	q25.2	SOAT1	protein_coding	-0.250643	0.0114385	0.0377289
ENSG00000129071	ENST00000429544	methyl-CpG binding domain protein 4 [Source:HGNC Symbol;Acc:6919]	3	129149787	129158878	q21.3	MBD4	protein_coding	-0.235123	0.0114496	0.0377289
ENSG00000119862	ENST00000464281	\lectin, galactoside-binding-like [Source:HGNC Symbol;Acc:25012]\""	2	64681103	64688515	p14	LGALSL	protein_coding	-0.382817	0.011474	0.0377654
ENSG00000127483	ENST00000312239	\heterochromatin protein 1, binding protein 3 [Source:HGNC Symbol;Acc:24973]\""	1	21069154	21113816	p36.12	HP1BP3	protein_coding	-0.151235	0.0115279	0.0378984
ENSG00000205403	ENST00000504853	complement factor I [Source:HGNC Symbol;Acc:5394]	4	110661852	110723335	q25	CFI	protein_coding	-0.762229	0.0115503	0.0379278
ENSG00000169604	ENST00000303714	anthrax toxin receptor 1 [Source:HGNC Symbol;Acc:21014]	2	69240310	69476459	p13.3	ANTXR1	protein_coding	-0.547035	0.0115906	0.0379765
ENSG00000163714	ENST00000600150	U2 snRNP-associated SURP domain containing [Source:HGNC Symbol;Acc:30855]	3	142683339	142779567	q23	U2SURP	protein_coding	-0.172072	0.0116081	0.0379765
ENSG00000138018	ENST00000442141	ethanolaminephosphotransferase 1 (CDP-ethanolamine-specific) [Source:HGNC Symbol;Acc:29361]	2	26531415	26618759	p23.3	EPT1	protein_coding	-0.225569	0.011622	0.0379765
ENSG00000129493	ENST00000543095	HEAT repeat containing 5A [Source:HGNC Symbol;Acc:20276]	14	31760994	31889788	q12	HEATR5A	protein_coding	-0.190317	0.0116277	0.0379765
ENSG00000040341	ENST00000522695	staufen double-stranded RNA binding protein 2 [Source:HGNC Symbol;Acc:11371]	8	74332604	74659943	q21.11	STAU2	protein_coding	-0.222934	0.0116595	0.0379765
ENSG00000177575	ENST00000359156	CD163 molecule [Source:HGNC Symbol;Acc:1631]	12	7623409	7656489	p13.31	CD163	protein_coding	-0.447682	0.0116702	0.0379765
ENSG00000106009	ENST00000340611	BRCA1-associated ATM activator 1 [Source:HGNC Symbol;Acc:21701]	7	2577511	2595361	p22.3	BRAT1	protein_coding	0.233861	0.0116761	0.0379765
ENSG00000132164	ENST00000254488	\solute carrier family 6 (neurotransmitter transporter), member 11 [Source:HGNC Symbol;Acc:11044]\""	3	10857885	10982419	p25.3	SLC6A11	protein_coding	1.32179	0.011685	0.0379765
ENSG00000186648	ENST00000342740	leucine rich repeat containing 16B [Source:HGNC Symbol;Acc:20272]	14	24521206	24538937	q11.2	LRRC16B	protein_coding	1.07364	0.011697	0.0379765
ENSG00000139921	ENST00000555574	thioredoxin-related transmembrane protein 1 [Source:HGNC Symbol;Acc:15487]	14	51706880	51722759	q22.1	TMX1	protein_coding	-0.357904	0.0116996	0.0379765
ENSG00000177692	ENST00000381947	\DnaJ (Hsp40) homolog, subfamily C, member 28 [Source:HGNC Symbol;Acc:1297]\""	21	34860497	34864027	q22.11	DNAJC28	protein_coding	-0.381488	0.011752	0.0380043
ENSG00000156136	ENST00000509617	deoxycytidine kinase [Source:HGNC Symbol;Acc:2704]	4	71858255	71896631	q13.3	DCK	protein_coding	-0.328797	0.0117658	0.0380043
ENSG00000101654	ENST00000543302	RNA (guanine-7-) methyltransferase [Source:HGNC Symbol;Acc:10075]	18	13726659	13764557	p11.21	RNMT	protein_coding	-0.191374	0.0117794	0.0380043
ENSG00000139160	ENST00000412352	methyltransferase like 20 [Source:HGNC Symbol;Acc:28739]	12	31800094	31826048	p11.21	METTL20	protein_coding	-0.265204	0.0117807	0.0380043
ENSG00000140479	ENST00000558864	proprotein convertase subtilisin/kexin type 6 [Source:HGNC Symbol;Acc:8569]	15	101840818	102065405	q26.3	PCSK6	protein_coding	-0.486906	0.0117891	0.0380043
ENSG00000158292	ENST00000377893	G protein-coupled receptor 153 [Source:HGNC Symbol;Acc:23618]	1	6307406	6321035	p36.31	GPR153	protein_coding	0.913675	0.0117917	0.0380043
ENSG00000177752	ENST00000415895	\Yip1 domain family, member 7 [Source:HGNC Symbol;Acc:26825]\""	4	44624086	44680573	p12	YIPF7	protein_coding	0.302042	0.0118136	0.0380043
ENSG00000268313	ENST00000598338		1	205682497	205684153	q32.1	AC119673.1	protein_coding	-0.195337	0.0118696	0.0380043
ENSG00000101945	ENST00000376687	suppressor of variegation 3-9 homolog 1 (Drosophila) [Source:HGNC Symbol;Acc:11479]	X	48553945	48567403	p11.23	SUV39H1	protein_coding	0.209122	0.0118702	0.0380043
ENSG00000139697	ENST00000602750	strawberry notch homolog 1 (Drosophila) [Source:HGNC Symbol;Acc:22973]	12	123773656	123849390	q24.31	SBNO1	protein_coding	-0.19251	0.0118846	0.0380043
ENSG00000124333	ENST00000286448	vesicle-associated membrane protein 7 [Source:HGNC Symbol;Acc:11486]	X	155110956	155173433	q28	VAMP7	protein_coding	-0.284164	0.0118972	0.0380043
ENSG00000213002	ENST00000391684		8	71485681	71486671	q13.3	AC120194.1	protein_coding	-0.391099	0.0119079	0.0380043
ENSG00000011405	ENST00000531428	\phosphatidylinositol-4-phosphate 3-kinase, catalytic subunit type 2 alpha [Source:HGNC Symbol;Acc:8971]\""	11	17099277	17229530	p15.1	PIK3C2A	protein_coding	-0.199685	0.0119147	0.0380043
ENSG00000031823	ENST00000439268	RAN binding protein 3 [Source:HGNC Symbol;Acc:9850]	19	5916150	5978153	p13.3	RANBP3	protein_coding	0.143623	0.0119198	0.0380043
ENSG00000156671	ENST00000447533	sterile alpha motif domain containing 8 [Source:HGNC Symbol;Acc:26320]	10	76859344	76941881	q22.2	SAMD8	protein_coding	-0.222648	0.0119328	0.0380043
ENSG00000158290	ENST00000371322	cullin 4B [Source:HGNC Symbol;Acc:2555]	X	119658464	119709649	q24	CUL4B	protein_coding	-0.235176	0.0119352	0.0380043
ENSG00000162704	ENST00000367534	\actin related protein 2/3 complex, subunit 5, 16kDa [Source:HGNC Symbol;Acc:708]\""	1	183592401	183604892	q25.3	ARPC5	protein_coding	-0.287899	0.0119369	0.0380043
ENSG00000112561	ENST00000406563	transcription factor EB [Source:HGNC Symbol;Acc:11753]	6	41651716	41703997	p21.1	TFEB	protein_coding	0.219983	0.0119705	0.0380402
ENSG00000067191	ENST00000394303	\calcium channel, voltage-dependent, beta 1 subunit [Source:HGNC Symbol;Acc:1401]\""	17	37329709	37353956	q12	CACNB1	protein_coding	0.392278	0.0119752	0.0380402
ENSG00000138604	ENST00000559798	glucuronic acid epimerase [Source:HGNC Symbol;Acc:17855]	15	69452923	69564556	q23	GLCE	protein_coding	-0.251586	0.011989	0.0380402
ENSG00000100726	ENST00000497339	telomere maintenance 2 [Source:HGNC Symbol;Acc:29099]	16	1543345	1560458	p13.3	TELO2	protein_coding	0.258911	0.0120021	0.0380402
ENSG00000109743	ENST00000265016	bone marrow stromal cell antigen 1 [Source:HGNC Symbol;Acc:1118]	4	15704573	15739936	p15.32	BST1	protein_coding	-0.405051	0.012022	0.0380606
ENSG00000136750	ENST00000376261	\glutamate decarboxylase 2 (pancreatic islets and brain, 65kDa) [Source:HGNC Symbol;Acc:4093]\""	10	26505236	26593487	p12.1	GAD2	protein_coding	1.46044	0.0120727	0.0380991
ENSG00000205301	ENST00000515354	Glycosyltransferase 54 domain-containing protein [Source:UniProtKB/Swiss-Prot;Acc:A6NG13]	4	141363416	141419531	q31.1	RP11-542P2.1	protein_coding	1.21979	0.012086	0.0380991
ENSG00000166508	ENST00000489841	minichromosome maintenance complex component 7 [Source:HGNC Symbol;Acc:6950]	7	99690351	99699563	q22.1	MCM7	protein_coding	0.205583	0.0121144	0.0380991
ENSG00000181450	ENST00000343776	zinc finger protein 678 [Source:HGNC Symbol;Acc:28652]	1	227751244	227865144	q42.13	ZNF678	protein_coding	-0.225501	0.0121197	0.0380991
ENSG00000179335	ENST00000564353	CDC-like kinase 3 [Source:HGNC Symbol;Acc:2071]	15	74890841	74932057	q24.1	CLK3	protein_coding	0.187718	0.0121252	0.0380991
ENSG00000099260	ENST00000263174	palmdelphin [Source:HGNC Symbol;Acc:15846]	1	100111499	100160097	p21.2	PALMD	protein_coding	-0.257681	0.0121367	0.0380991
ENSG00000184108	ENST00000332517	tripartite motif family-like 1 [Source:HGNC Symbol;Acc:26698]	4	189060573	189068897	q35.2	TRIML1	protein_coding	0.904312	0.0121386	0.0380991
ENSG00000182220	ENST00000378438	\ATPase, H+ transporting, lysosomal accessory protein 2 [Source:HGNC Symbol;Acc:18305]\""	X	40440146	40465889	p11.4	ATP6AP2	protein_coding	-0.323337	0.0121476	0.0380991
ENSG00000117528	ENST00000370214	\ATP-binding cassette, sub-family D (ALD), member 3 [Source:HGNC Symbol;Acc:67]\""	1	94883933	94984222	p21.3	ABCD3	protein_coding	-0.287024	0.0121555	0.0380991
ENSG00000143740	ENST00000480897	\synaptosomal-associated protein, 47kDa [Source:HGNC Symbol;Acc:30669]\""	1	227916240	227968927	q42.13	SNAP47	protein_coding	0.506234	0.0121861	0.038115
ENSG00000134198	ENST00000369516	tetraspanin 2 [Source:HGNC Symbol;Acc:20659]	1	115590632	115632121	p13.2	TSPAN2	protein_coding	-0.467015	0.0121912	0.038115
ENSG00000159217	ENST00000290341	insulin-like growth factor 2 mRNA binding protein 1 [Source:HGNC Symbol;Acc:28866]	17	47074774	47133012	q21.32	IGF2BP1	protein_coding	1.21406	0.0122011	0.038115
ENSG00000198598	ENST00000360564	matrix metallopeptidase 17 (membrane-inserted) [Source:HGNC Symbol;Acc:7163]	12	132312938	132336328	q24.33	MMP17	protein_coding	0.517586	0.0122767	0.0382883
ENSG00000197121	ENST00000354764	post-GPI attachment to proteins 1 [Source:HGNC Symbol;Acc:25712]	2	197697728	197792520	q33.1	PGAP1	protein_coding	-0.249847	0.0122837	0.0382883
ENSG00000049130	ENST00000378535	KIT ligand [Source:HGNC Symbol;Acc:6343]	12	88886570	88974628	q21.32	KITLG	protein_coding	-0.396556	0.0123375	0.0383205
ENSG00000184451	ENST00000332438	chemokine (C-C motif) receptor 10 [Source:HGNC Symbol;Acc:4474]	17	40830907	40835935	q21.2	CCR10	protein_coding	0.329594	0.0123428	0.0383205
ENSG00000150361	ENST00000377844	kelch-like family member 1 [Source:HGNC Symbol;Acc:6352]	13	70274726	70682591	q21.33	KLHL1	protein_coding	0.971592	0.0123586	0.0383205
ENSG00000240694	ENST00000522362	paraneoplastic Ma antigen 2 [Source:HGNC Symbol;Acc:9159]	8	26362202	26371608	p21.2	PNMA2	protein_coding	-0.492104	0.0123858	0.0383205
ENSG00000100307	ENST00000475962	chromobox homolog 7 [Source:HGNC Symbol;Acc:1557]	22	39516172	39548679	q13.1	CBX7	protein_coding	0.185055	0.01239	0.0383205
ENSG00000111912	ENST00000368357	nuclear receptor coactivator 7 [Source:HGNC Symbol;Acc:21081]	6	126102307	126252266	q22.32	NCOA7	protein_coding	-0.305564	0.0124073	0.0383205
ENSG00000105971	ENST00000490906	caveolin 2 [Source:HGNC Symbol;Acc:1528]	7	115927434	116148595	q31.2	CAV2	protein_coding	-0.262426	0.0124139	0.0383205
ENSG00000173674	ENST00000379607	\eukaryotic translation initiation factor 1A, X-linked [Source:HGNC Symbol;Acc:3250]\""	X	20142636	20159962	p22.12	EIF1AX	protein_coding	-0.328542	0.0124196	0.0383205
ENSG00000158966	ENST00000290039	cache domain containing 1 [Source:HGNC Symbol;Acc:29314]	1	64936428	65158741	p31.3	CACHD1	protein_coding	-0.468348	0.0124221	0.0383205
ENSG00000162976	ENST00000445402	PQ loop repeat containing 3 [Source:HGNC Symbol;Acc:28503]	2	11295324	11319000	p25.1	PQLC3	protein_coding	-0.375486	0.0124298	0.0383205
ENSG00000172818	ENST00000335987	ovo-like zinc finger 1 [Source:HGNC Symbol;Acc:8525]	11	65554493	65564690	q13.1	OVOL1	protein_coding	1.34209	0.0124857	0.0384352
ENSG00000269650	ENST00000597622	Uncharacterized protein [Source:UniProtKB/TrEMBL;Acc:M0R345]	20	34756461	34758180	q11.23	AL121895.1	protein_coding	1.07125	0.0125035	0.0384352
ENSG00000185359	ENST00000571518	hepatocyte growth factor-regulated tyrosine kinase substrate [Source:HGNC Symbol;Acc:4897]	17	79650356	79670168	q25.3	HGS	protein_coding	0.163192	0.0125127	0.0384352
ENSG00000038358	ENST00000358933	enhancer of mRNA decapping 4 [Source:HGNC Symbol;Acc:17157]	16	67906926	67918406	q22.1	EDC4	protein_coding	0.201501	0.0125307	0.0384352
ENSG00000136603	ENST00000477216	SKI-like oncogene [Source:HGNC Symbol;Acc:10897]	3	170075466	170114623	q26.2	SKIL	protein_coding	-0.413397	0.0125558	0.0384352
ENSG00000179387	ENST00000323570	ELMO/CED-12 domain containing 2 [Source:HGNC Symbol;Acc:28111]	4	141445312	141474924	q31.1	ELMOD2	protein_coding	-0.224224	0.0125573	0.0384352
ENSG00000121898	ENST00000368854	\carboxypeptidase X (M14 family), member 2 [Source:HGNC Symbol;Acc:26977]\""	10	125465723	125699783	q26.13	CPXM2	protein_coding	-0.812812	0.0125622	0.0384352
ENSG00000196453	ENST00000247930	zinc finger protein 777 [Source:HGNC Symbol;Acc:22213]	7	149128454	149158214	q36.1	ZNF777	protein_coding	0.167888	0.0125901	0.0384352
ENSG00000164796	ENST00000343508	CUB and Sushi multiple domains 3 [Source:HGNC Symbol;Acc:19291]	8	113235157	114449328	q23.3	CSMD3	protein_coding	1.66471	0.0126078	0.0384352
ENSG00000206026	ENST00000579022	small integral membrane protein 21 [Source:HGNC Symbol;Acc:27598]	18	73121431	73139658	q23	SMIM21	protein_coding	1.08357	0.012626	0.0384352
ENSG00000198346	ENST00000468450	zinc finger protein 813 [Source:HGNC Symbol;Acc:33257]	19	53970989	54006950	q13.42	ZNF813	protein_coding	-0.234653	0.0126415	0.0384352
ENSG00000010278	ENST00000382518	CD9 molecule [Source:HGNC Symbol;Acc:1709]	12	6308881	6347425	p13.31	CD9	protein_coding	-0.383349	0.0126575	0.0384352
ENSG00000258677	ENST00000358757	Uncharacterized protein [Source:UniProtKB/TrEMBL;Acc:H3BMM0]	8	74600926	74791089	q21.11	RP11-463D19.2	protein_coding	-0.244827	0.0126678	0.0384352
ENSG00000084073	ENST00000372759	zinc metallopeptidase STE24 [Source:HGNC Symbol;Acc:12877]	1	40723779	40759856	p34.2	ZMPSTE24	protein_coding	-0.299653	0.01267	0.0384352
ENSG00000167552	ENST00000301071	\tubulin, alpha 1a [Source:HGNC Symbol;Acc:20766]\""	12	49578579	49583107	q13.12	TUBA1A	protein_coding	-0.346777	0.0126711	0.0384352
ENSG00000160813	ENST00000470295	\protein phosphatase 1, regulatory subunit 35 [Source:HGNC Symbol;Acc:28320]\""	7	100032905	100034188	q22.1	PPP1R35	protein_coding	0.350615	0.012698	0.0384756
ENSG00000110243	ENST00000227665	apolipoprotein A-V [Source:HGNC Symbol;Acc:17288]	11	116660083	116663136	q23.3	APOA5	protein_coding	1.06291	0.0127359	0.0385286
ENSG00000119541	ENST00000238497	vacuolar protein sorting 4 homolog B (S. cerevisiae) [Source:HGNC Symbol;Acc:10895]	18	61056423	61089716	q21.33	VPS4B	protein_coding	-0.180217	0.0127457	0.0385286
ENSG00000169876	ENST00000306151	\mucin 17, cell surface associated [Source:HGNC Symbol;Acc:16800]\""	7	100663353	100702020	q22.1	MUC17	protein_coding	1.67171	0.0127565	0.0385286
ENSG00000250799	ENST00000587808	proline dehydrogenase (oxidase) 2 [Source:HGNC Symbol;Acc:17325]	19	36290890	36304201	q13.12	PRODH2	protein_coding	1.25584	0.01278	0.0385585
ENSG00000134333	ENST00000422447	lactate dehydrogenase A [Source:HGNC Symbol;Acc:6535]	11	18415935	18429972	p15.1	LDHA	protein_coding	-0.353585	0.0128021	0.0385738
ENSG00000108946	ENST00000589017	\protein kinase, cAMP-dependent, regulatory, type I, alpha [Source:HGNC Symbol;Acc:9388]\""	17	66507921	66547460	q24.2	PRKAR1A	protein_coding	-0.281751	0.0128124	0.0385738
ENSG00000145863	ENST00000522269	\gamma-aminobutyric acid (GABA) A receptor, alpha 6 [Source:HGNC Symbol;Acc:4080]\""	5	160974069	161129599	q34	GABRA6	protein_coding	1.09221	0.0128566	0.0386657
ENSG00000135220	ENST00000251566	\UDP glucuronosyltransferase 2 family, polypeptide A3 [Source:HGNC Symbol;Acc:28528]\""	4	69794181	69817509	q13.2	UGT2A3	protein_coding	1.18889	0.0128848	0.0387092
ENSG00000117020	ENST00000336199	v-akt murine thymoma viral oncogene homolog 3 [Source:HGNC Symbol;Acc:393]	1	243651535	244014381	q44	AKT3	protein_coding	-0.218578	0.0129172	0.0387324
ENSG00000165061	ENST00000315769	\zinc finger, matrin-type 4 [Source:HGNC Symbol;Acc:25844]\""	8	40388109	40755352	p11.21	ZMAT4	protein_coding	0.848582	0.01292	0.0387324
ENSG00000111344	ENST00000546530	RAS protein activator like 1 (GAP1 like) [Source:HGNC Symbol;Acc:9873]	12	113536624	113574044	q24.13	RASAL1	protein_coding	1.50016	0.0129542	0.0387528
ENSG00000183798	ENST00000332312	elastin microfibril interfacer 3 [Source:HGNC Symbol;Acc:16123]	20	39988606	39995467	q12	EMILIN3	protein_coding	0.471805	0.0129587	0.0387528
ENSG00000236029	ENST00000420228		9	47295855	47314322	p11.1	AL953854.2	protein_coding	-0.70619	0.0129679	0.0387528
ENSG00000169627	ENST00000569282	bolA family member 2B [Source:HGNC Symbol;Acc:32479]	16	30204255	30205627	p11.2	BOLA2B	protein_coding	0.291502	0.0129956	0.0387944
ENSG00000269415	ENST00000593377	\nasopharyngeal carcinoma, down-regulated 1 [Source:HGNC Symbol;Acc:13392]\""	3	59957215	59957583	p14.2	NPCDR1	protein_coding	1.0995	0.0130156	0.0388132
ENSG00000114698	ENST00000354952	phospholipid scramblase 4 [Source:HGNC Symbol;Acc:16497]	3	145910126	145968966	q24	PLSCR4	protein_coding	-0.449953	0.0130439	0.0388566
ENSG00000270024	ENST00000520044	C8orf44-SGK3 readthrough [Source:HGNC Symbol;Acc:48354]	8	67579831	67772707	q13.1	C8orf44-SGK3	protein_coding	-0.199525	0.0130735	0.0389036
ENSG00000116721	ENST00000332296	PRAME family member 1 [Source:HGNC Symbol;Acc:28840]	1	12851546	12856777	p36.21	PRAMEF1	protein_coding	1.14285	0.0131186	0.0389968
ENSG00000067365	ENST00000563958	methyltransferase like 22 [Source:HGNC Symbol;Acc:28368]	16	8715540	8740081	p13.2	METTL22	protein_coding	0.219705	0.0131577	0.0389989
ENSG00000232948	ENST00000400079	\defensin, beta 130 [Source:HGNC Symbol;Acc:18107]\""	8	12168471	12175825	p23.1	DEFB130	protein_coding	0.492241	0.0131698	0.0389989
ENSG00000213341	ENST00000370397	conserved helix-loop-helix ubiquitous kinase [Source:HGNC Symbol;Acc:1974]	10	101948055	101989376	q24.31	CHUK	protein_coding	-0.222733	0.0131804	0.0389989
ENSG00000129472	ENST00000397762	\RAB2B, member RAS oncogene family [Source:HGNC Symbol;Acc:20246]\""	14	21927179	21945132	q11.2	RAB2B	protein_coding	-0.167678	0.0131805	0.0389989
ENSG00000212768	ENST00000391457	HCG37415; PRO1914; Uncharacterized protein [Source:UniProtKB/TrEMBL;Acc:Q9UHS9]	15	35270552	35272268	q14	AC114546.1	protein_coding	-0.291533	0.0132143	0.0389989
ENSG00000248050	ENST00000499579	Uncharacterized protein [Source:UniProtKB/TrEMBL;Acc:E9PRT3]	8	110656344	110660313	q23.2	RP11-422N16.3	protein_coding	1.10269	0.0132158	0.0389989
ENSG00000185236	ENST00000600719	\RAB11B, member RAS oncogene family [Source:HGNC Symbol;Acc:9761]\""	19	8454865	8469318	p13.2	RAB11B	protein_coding	0.229422	0.0132213	0.0389989
ENSG00000080709	ENST00000512097	\potassium intermediate/small conductance calcium-activated channel, subfamily N, member 2 [Source:HGNC Symbol;Acc:6291]\""	5	113696642	113832337	q22.3	KCNN2	protein_coding	0.406922	0.0132298	0.0389989
ENSG00000179454	ENST00000396128	kelch-like family member 28 [Source:HGNC Symbol;Acc:19741]	14	45393522	45511525	q21.2	KLHL28	protein_coding	-0.184819	0.0132634	0.0390057
ENSG00000144306	ENST00000437944	secernin 3 [Source:HGNC Symbol;Acc:30382]	2	175260458	175294303	q31.1	SCRN3	protein_coding	-0.251334	0.0132647	0.0390057
ENSG00000196748	ENST00000481904	colipase-like 2 [Source:HGNC Symbol;Acc:21250]	6	35744371	35747329	p21.31	CLPSL2	protein_coding	0.526827	0.0132873	0.0390057
ENSG00000269179	ENST00000451973	Uncharacterized protein [Source:UniProtKB/TrEMBL;Acc:H7BZU6]	19	50412758	50461648	q13.33	CTC-326K19.6	protein_coding	0.227896	0.0133102	0.0390057
ENSG00000091039	ENST00000393249	oxysterol binding protein-like 8 [Source:HGNC Symbol;Acc:16396]	12	76745577	76953589	q21.2	OSBPL8	protein_coding	-0.269459	0.0133114	0.0390057
ENSG00000117152	ENST00000421743	regulator of G-protein signaling 4 [Source:HGNC Symbol;Acc:10000]	1	163038565	163046592	q23.3	RGS4	protein_coding	-0.942421	0.013324	0.0390057
ENSG00000203685	ENST00000366788	chromosome 1 open reading frame 95 [Source:HGNC Symbol;Acc:30491]	1	226736501	226796915	q42.12	C1orf95	protein_coding	0.508622	0.0133288	0.0390057
ENSG00000159761	ENST00000459925	chromosome 16 open reading frame 86 [Source:HGNC Symbol;Acc:33755]	16	67700719	67702661	q22.1	C16orf86	protein_coding	0.336685	0.0133648	0.0390344
ENSG00000253710	ENST00000523764	\ALG11, alpha-1,2-mannosyltransferase [Source:HGNC Symbol;Acc:32456]\""	13	52586534	52603800	q14.3	ALG11	protein_coding	-0.176672	0.0133662	0.0390344
ENSG00000101542	ENST00000262717	\cadherin 20, type 2 [Source:HGNC Symbol;Acc:1760]\""	18	59000815	59223006	q21.33	CDH20	protein_coding	0.834814	0.0133982	0.0390536
ENSG00000117143	ENST00000367926	UDP-N-acteylglucosamine pyrophosphorylase 1 [Source:HGNC Symbol;Acc:12457]	1	162531323	162569627	q23.3	UAP1	protein_coding	-0.342908	0.0134005	0.0390536
ENSG00000213822	ENST00000396477	carcinoembryonic antigen-related cell adhesion molecule 18 [Source:HGNC Symbol;Acc:31949]	19	51979838	51994206	q13.41	CEACAM18	protein_coding	1.05176	0.0134299	0.0390562
ENSG00000163481	ENST00000295704	ring finger protein 25 [Source:HGNC Symbol;Acc:14662]	2	219528587	219537134	q35	RNF25	protein_coding	0.226816	0.0134373	0.0390562
ENSG00000105976	ENST00000456159	met proto-oncogene [Source:HGNC Symbol;Acc:7029]	7	116312444	116438440	q31.2	MET	protein_coding	-0.305529	0.0134429	0.0390562
ENSG00000221864	ENST00000360770	keratin associated protein 12-2 [Source:HGNC Symbol;Acc:20530]	21	46086106	46086844	q22.3	KRTAP12-2	protein_coding	1.04875	0.0134723	0.0391016
ENSG00000224474	ENST00000439965	LOC644215 protein; Uncharacterized protein [Source:UniProtKB/TrEMBL;Acc:Q96GH5]	10	99179228	99185831	q24.1	AL355490.1	protein_coding	0.720908	0.0135248	0.0391521
ENSG00000146857	ENST00000275764	stimulated by retinoic acid 8 [Source:HGNC Symbol;Acc:30653]	7	134916731	134943244	q33	STRA8	protein_coding	1.08048	0.0135326	0.0391521
ENSG00000198919	ENST00000361582	DAZ interacting zinc finger protein 3 [Source:HGNC Symbol;Acc:30938]	3	108308529	108413693	q13.13	DZIP3	protein_coding	-0.191017	0.0135422	0.0391521
ENSG00000106809	ENST00000262551	osteoglycin [Source:HGNC Symbol;Acc:8126]	9	95146249	95166978	q22.31	OGN	protein_coding	-0.727983	0.0135493	0.0391521
ENSG00000216560	ENST00000514422	long intergenic non-protein coding RNA 955 [Source:HGNC Symbol;Acc:26644]	4	3578596	3592438	p16.3	LINC00955	protein_coding	1.38466	0.013559	0.0391521
ENSG00000170788	ENST00000372204	DPY30 domain containing 1 [Source:HGNC Symbol;Acc:23460]	10	82095861	82116511	q23.1	DYDC1	protein_coding	0.908908	0.0136303	0.0392441
ENSG00000116815	ENST00000369489	CD58 molecule [Source:HGNC Symbol;Acc:1688]	1	117057157	117113661	p13.1	CD58	protein_coding	-0.297306	0.0136348	0.0392441
ENSG00000135622	ENST00000357877	\sema domain, immunoglobulin domain (Ig), transmembrane domain (TM) and short cytoplasmic domain, (semaphorin) 4F [Source:HGNC Symbol;Acc:10734]\""	2	74881355	74909186	p13.1	SEMA4F	protein_coding	-0.229761	0.0136404	0.0392441
ENSG00000183638	ENST00000382483	retinitis pigmentosa 1-like 1 [Source:HGNC Symbol;Acc:15946]	8	10463859	10569697	p23.1	RP1L1	protein_coding	0.925813	0.0136465	0.0392441
ENSG00000145348	ENST00000273980	TBC1 domain containing kinase [Source:HGNC Symbol;Acc:28261]	4	106962756	107242652	q24	TBCK	protein_coding	-0.20742	0.0136651	0.039257
ENSG00000105443	ENST00000452733	cytohesin 2 [Source:HGNC Symbol;Acc:9502]	19	48972289	48985571	q13.33	CYTH2	protein_coding	0.218094	0.0136788	0.039257
ENSG00000185010	ENST00000330287	\coagulation factor VIII, procoagulant component [Source:HGNC Symbol;Acc:3546]\""	X	154064063	154255215	q28	F8	protein_coding	-0.43853	0.0136935	0.0392594
ENSG00000135678	ENST00000546556	carboxypeptidase M [Source:HGNC Symbol;Acc:2311]	12	69235977	69365350	q15	CPM	protein_coding	-0.367755	0.0137114	0.0392709
ENSG00000072042	ENST00000381346	retinol dehydrogenase 11 (all-trans/9-cis/11-cis) [Source:HGNC Symbol;Acc:17964]	14	68143518	68162531	q24.1	RDH11	protein_coding	-0.24938	0.0137553	0.0392918
ENSG00000151693	ENST00000281419	\ArfGAP with SH3 domain, ankyrin repeat and PH domain 2 [Source:HGNC Symbol;Acc:2721]\""	2	9346894	9545812	p25.1	ASAP2	protein_coding	-0.268272	0.0137587	0.0392918
ENSG00000147251	ENST00000276204	dedicator of cytokinesis 11 [Source:HGNC Symbol;Acc:23483]	X	117629861	117820126	q24	DOCK11	protein_coding	-0.523772	0.0137707	0.0392918
ENSG00000150636	ENST00000582077	coiled-coil domain containing 102B [Source:HGNC Symbol;Acc:26295]	18	66382446	66722426	q22.1	CCDC102B	protein_coding	-0.347051	0.013801	0.0392918
ENSG00000253797	ENST00000521776	\UTP14, U3 small nucleolar ribonucleoprotein, homolog C (yeast) [Source:HGNC Symbol;Acc:20321]\""	13	52598827	52607736	q14.3	UTP14C	protein_coding	-0.184166	0.0138549	0.0392918
ENSG00000119574	ENST00000354590	zinc finger and BTB domain containing 45 [Source:HGNC Symbol;Acc:23715]	19	59024897	59050278	q13.43	ZBTB45	protein_coding	0.283279	0.0138659	0.0392918
ENSG00000164023	ENST00000506462	sphingomyelin synthase 2 [Source:HGNC Symbol;Acc:28395]	4	108745719	108836203	q25	SGMS2	protein_coding	-0.281676	0.0138739	0.0392918
ENSG00000165997	ENST00000377275	ADP-ribosylation factor-like 5B [Source:HGNC Symbol;Acc:23052]	10	18948334	18970568	p12.31	ARL5B	protein_coding	-0.24612	0.0138835	0.0392918
ENSG00000130711	ENST00000253008	PR domain containing 12 [Source:HGNC Symbol;Acc:13997]	9	133539981	133558368	q34.12	PRDM12	protein_coding	1.07151	0.0138881	0.0392918
ENSG00000166925	ENST00000496728	\TSC22 domain family, member 4 [Source:HGNC Symbol;Acc:21696]\""	7	100060982	100076902	q22.1	TSC22D4	protein_coding	0.266638	0.0138911	0.0392918
ENSG00000254685	ENST00000370898	fucose-1-phosphate guanylyltransferase [Source:HGNC Symbol;Acc:3825]	1	74663896	74699770	p31.1	FPGT	protein_coding	-0.270882	0.0138999	0.0392918
ENSG00000099940	ENST00000215730	\synaptosomal-associated protein, 29kDa [Source:HGNC Symbol;Acc:11133]\""	22	21213271	21245506	q11.21	SNAP29	protein_coding	-0.294503	0.013936	0.0392918
ENSG00000168005	ENST00000294244	chromosome 11 open reading frame 84 [Source:HGNC Symbol;Acc:25115]	11	63580860	63595190	q13.1	C11orf84	protein_coding	0.250739	0.0139719	0.0392918
ENSG00000137845	ENST00000260408	ADAM metallopeptidase domain 10 [Source:HGNC Symbol;Acc:188]	15	58887403	59042177	q21.3	ADAM10	protein_coding	-0.186076	0.0139772	0.0392918
ENSG00000164574	ENST00000425427	UDP-N-acetyl-alpha-D-galactosamine:polypeptide N-acetylgalactosaminyltransferase 10 (GalNAc-T10) [Source:HGNC Symbol;Acc:19873]	5	153570290	153800544	q33.2	GALNT10	protein_coding	-0.316348	0.0139775	0.0392918
ENSG00000137752	ENST00000532439	\caspase 1, apoptosis-related cysteine peptidase [Source:HGNC Symbol;Acc:1499]\""	11	104896170	104972158	q22.3	CASP1	protein_coding	-0.341432	0.0140099	0.0392918
ENSG00000114737	ENST00000491847	cytokine inducible SH2-containing protein [Source:HGNC Symbol;Acc:1984]	3	50643921	50649262	p21.2	CISH	protein_coding	0.77862	0.0140143	0.0392918
ENSG00000136697	ENST00000341010	\interleukin 1 family, member 10 (theta) [Source:HGNC Symbol;Acc:15552]\""	2	113825547	113833427	q13	IL1F10	protein_coding	0.67744	0.0140295	0.0392918
ENSG00000162650	ENST00000463678	ataxin 7-like 2 [Source:HGNC Symbol;Acc:28713]	1	110026101	110035426	p13.3	ATXN7L2	protein_coding	0.351745	0.0140363	0.0392918
ENSG00000176771	ENST00000409261	NCK-associated protein 5 [Source:HGNC Symbol;Acc:29847]	2	133429374	134326034	q21.2	NCKAP5	protein_coding	0.364158	0.0140392	0.0392918
ENSG00000205090	ENST00000378733	transmembrane protein 240 [Source:HGNC Symbol;Acc:25186]	1	1470554	1475833	p36.33	TMEM240	protein_coding	0.499201	0.0140454	0.0392918
ENSG00000144228	ENST00000280098	speckle-type POZ protein-like [Source:HGNC Symbol;Acc:27934]	2	139259371	139331117	q22.1	SPOPL	protein_coding	-0.205461	0.0140464	0.0392918
ENSG00000048740	ENST00000354440	\CUGBP, Elav-like family member 2 [Source:HGNC Symbol;Acc:2550]\""	10	11047259	11378674	p14	CELF2	protein_coding	-0.151785	0.0140854	0.0392918
ENSG00000198121	ENST00000374431	lysophosphatidic acid receptor 1 [Source:HGNC Symbol;Acc:3166]	9	113635543	113800981	q31.3	LPAR1	protein_coding	-0.499892	0.0140966	0.0392918
ENSG00000142892	ENST00000370812	\phosphatidylinositol glycan anchor biosynthesis, class K [Source:HGNC Symbol;Acc:8965]\""	1	77554675	77685115	p31.1	PIGK	protein_coding	-0.288423	0.0141003	0.0392918
ENSG00000174695	ENST00000502346	transmembrane protein 167A [Source:HGNC Symbol;Acc:28330]	5	82348665	82373682	q14.2	TMEM167A	protein_coding	-0.244475	0.0141074	0.0392918
ENSG00000124490	ENST00000339139	cysteine-rich secretory protein 2 [Source:HGNC Symbol;Acc:12024]	6	49660073	49681274	p12.3	CRISP2	protein_coding	1.35731	0.01416	0.0392918
ENSG00000005486	ENST00000466232	rhomboid domain containing 2 [Source:HGNC Symbol;Acc:23082]	7	75471920	75518244	q11.23	RHBDD2	protein_coding	0.219272	0.0141872	0.0392918
ENSG00000197930	ENST00000395686	ERO1-like (S. cerevisiae) [Source:HGNC Symbol;Acc:13280]	14	53106634	53162618	q22.1	ERO1L	protein_coding	-0.202917	0.0142055	0.0392918
ENSG00000270099	ENST00000491114		10	97620305	97684601	q24.1	RP11-248J23.7	protein_coding	-0.524897	0.0142101	0.0392918
ENSG00000152954	ENST00000378491	neurensin 1 [Source:HGNC Symbol;Acc:17881]	6	24126350	24155128	p22.3	NRSN1	protein_coding	1.09411	0.0142152	0.0392918
ENSG00000197889	ENST00000477770	meiosis/spermiogenesis associated 1 [Source:HGNC Symbol;Acc:23429]	10	15001438	15030049	p13	MEIG1	protein_coding	0.991235	0.0142371	0.0392918
ENSG00000171451	ENST00000310045	dermatan sulfate epimerase-like [Source:HGNC Symbol;Acc:18144]	18	65173819	65184217	q22.1	DSEL	protein_coding	-0.369167	0.014241	0.0392918
ENSG00000139154	ENST00000538425	AE binding protein 2 [Source:HGNC Symbol;Acc:24051]	12	19556979	19873735	p12.3	AEBP2	protein_coding	-0.160699	0.0142466	0.0392918
ENSG00000240720	ENST00000422722	leucine-rich repeats and death domain containing 1 [Source:HGNC Symbol;Acc:34300]	7	91741473	91808845	q21.2	LRRD1	protein_coding	-0.262542	0.0142733	0.0392918
ENSG00000080839	ENST00000373664	retinoblastoma-like 1 (p107) [Source:HGNC Symbol;Acc:9893]	20	35624752	35724398	q11.23	RBL1	protein_coding	-0.199659	0.0142768	0.0392918
ENSG00000164972	ENST00000481295	chromosome 9 open reading frame 24 [Source:HGNC Symbol;Acc:19919]	9	34379017	34397830	p13.3	C9orf24	protein_coding	0.449505	0.0142774	0.0392918
ENSG00000157111	ENST00000454765	transmembrane protein 171 [Source:HGNC Symbol;Acc:27031]	5	72416119	72427644	q13.2	TMEM171	protein_coding	1.23939	0.0142964	0.0392918
ENSG00000163683	ENST00000295958	small integral membrane protein 14 [Source:HGNC Symbol;Acc:27321]	4	39547950	39640710	p14	SMIM14	protein_coding	-0.285837	0.0142972	0.0392918
ENSG00000123094	ENST00000381352	Ras association (RalGDS/AF-6) domain family (N-terminal) member 8 [Source:HGNC Symbol;Acc:13232]	12	26111962	26232825	p12.1	RASSF8	protein_coding	-0.270685	0.0142988	0.0392918
ENSG00000162670	ENST00000367462	bone morphogenetic protein/retinoic acid inducible neural-specific 3 [Source:HGNC Symbol;Acc:22393]	1	190066792	190446759	q31.1	BRINP3	protein_coding	2.28717	0.0143406	0.0392918
ENSG00000156875	ENST00000370152	hippocampus abundant transcript 1 [Source:HGNC Symbol;Acc:23363]	1	100503653	100548933	p21.2	HIAT1	protein_coding	-0.214485	0.0143637	0.0392918
ENSG00000144834	ENST00000478951	transgelin 3 [Source:HGNC Symbol;Acc:29868]	3	111717511	111732734	q13.2	TAGLN3	protein_coding	0.993762	0.0143789	0.0392918
ENSG00000166181	ENST00000534695	apoptosis inhibitor 5 [Source:HGNC Symbol;Acc:594]	11	43333513	43366079	p12	API5	protein_coding	-0.188986	0.014394	0.0392918
ENSG00000138801	ENST00000514815	3'-phosphoadenosine 5'-phosphosulfate synthase 1 [Source:HGNC Symbol;Acc:8603]	4	108511433	108641608	q25	PAPSS1	protein_coding	-0.271563	0.0144015	0.0392918
ENSG00000167632	ENST00000389328	trafficking protein particle complex 9 [Source:HGNC Symbol;Acc:30832]	8	140742586	141468678	q24.3	TRAPPC9	protein_coding	0.165512	0.014408	0.0392918
ENSG00000112319	ENST00000452339	eyes absent homolog 4 (Drosophila) [Source:HGNC Symbol;Acc:3522]	6	133561736	133853258	q23.2	EYA4	protein_coding	-0.456473	0.0144154	0.0392918
ENSG00000234414	ENST00000382707	\RNA binding motif protein, Y-linked, family 1, member A1 [Source:HGNC Symbol;Acc:9912]\""	Y	23673258	23711212	q11.223	RBMY1A1	protein_coding	1.59414	0.0144334	0.0392918
ENSG00000180855	ENST00000301547	zinc finger protein 443 [Source:HGNC Symbol;Acc:20878]	19	12540521	12551926	p13.2	ZNF443	protein_coding	-0.207871	0.0144548	0.0392918
ENSG00000221949	ENST00000408887	chromosome 12 open reading frame 61 [Source:HGNC Symbol;Acc:26364]	12	62995531	62997214	q14.1	C12orf61	protein_coding	0.419453	0.0144654	0.0392918
ENSG00000197530	ENST00000520777	mindbomb E3 ubiquitin protein ligase 2 [Source:HGNC Symbol;Acc:30577]	1	1550795	1565990	p36.33	MIB2	protein_coding	0.220858	0.0144695	0.0392918
ENSG00000151650	ENST00000325980	VENT homeobox [Source:HGNC Symbol;Acc:13639]	10	135050908	135055433	q26.3	VENTX	protein_coding	0.627831	0.0144842	0.0392918
ENSG00000204033	ENST00000372113	\leucine-rich repeat, immunoglobulin-like and transmembrane domains 2 [Source:HGNC Symbol;Acc:23443]\""	10	85980254	85985345	q23.1	LRIT2	protein_coding	1.2808	0.0144862	0.0392918
ENSG00000215114	ENST00000399598	UBX domain protein 2B [Source:HGNC Symbol;Acc:27035]	8	59323823	59364060	q12.1	UBXN2B	protein_coding	-0.254022	0.0144899	0.0392918
ENSG00000023318	ENST00000262455	endoplasmic reticulum protein 44 [Source:HGNC Symbol;Acc:18311]	9	102741461	102861322	q31.1	ERP44	protein_coding	-0.213982	0.0144906	0.0392918
ENSG00000179965	ENST00000319296	zinc finger protein 771 [Source:HGNC Symbol;Acc:29653]	16	30418618	30440920	p11.2	ZNF771	protein_coding	0.254067	0.0144979	0.0392918
ENSG00000168004	ENST00000536887	\HRAS-like suppressor family, member 5 [Source:HGNC Symbol;Acc:24978]\""	11	63228876	63258666	q12.3	HRASLS5	protein_coding	-0.823802	0.0145182	0.0393091
ENSG00000164683	ENST00000354724	hes-related family bHLH transcription factor with YRPW motif 1 [Source:HGNC Symbol;Acc:4880]	8	80676245	80680098	q21.13	HEY1	protein_coding	-0.269325	0.0145446	0.0393278
ENSG00000131059	ENST00000490499	\BPI fold containing family A, member 3 [Source:HGNC Symbol;Acc:16204]\""	20	31805116	31815564	q11.21	BPIFA3	protein_coding	0.991235	0.0145634	0.0393278
ENSG00000164818	ENST00000297440	HEAT repeat containing 2 [Source:HGNC Symbol;Acc:26013]	7	766338	829190	p22.3	HEATR2	protein_coding	0.194263	0.0145853	0.0393278
ENSG00000111615	ENST00000229214	\KRR1, small subunit (SSU) processome component, homolog (yeast) [Source:HGNC Symbol;Acc:5176]\""	12	75890684	75905416	q21.2	KRR1	protein_coding	-0.242803	0.014594	0.0393278
ENSG00000150961	ENST00000280551	SEC24 family member D [Source:HGNC Symbol;Acc:10706]	4	119643978	119759838	q26	SEC24D	protein_coding	-0.323616	0.0146163	0.0393278
ENSG00000104324	ENST00000220763	carboxypeptidase Q [Source:HGNC Symbol;Acc:16910]	8	97657455	98161882	q22.1	CPQ	protein_coding	-0.28395	0.0146199	0.0393278
ENSG00000108021	ENST00000328090	\family with sequence similarity 208, member B [Source:HGNC Symbol;Acc:23484]\""	10	5726801	5805703	p15.1	FAM208B	protein_coding	-0.16756	0.0146559	0.0393278
ENSG00000151694	ENST00000310823	ADAM metallopeptidase domain 17 [Source:HGNC Symbol;Acc:195]	2	9628615	9695921	p25.1	ADAM17	protein_coding	-0.178417	0.0146634	0.0393278
ENSG00000236032	ENST00000437310	\olfactory receptor, family 5, subfamily H, member 14 [Source:HGNC Symbol;Acc:31286]\""	3	97868170	97869249	q11.2	OR5H14	protein_coding	0.693494	0.014669	0.0393278
ENSG00000250120	ENST00000506939	protocadherin alpha 10 [Source:HGNC Symbol;Acc:8664]	5	140235595	140391929	q31.3	PCDHA10	protein_coding	-0.769529	0.0146818	0.0393278
ENSG00000138069	ENST00000494188	\RAB1A, member RAS oncogene family [Source:HGNC Symbol;Acc:9758]\""	2	65297835	65357240	p14	RAB1A	protein_coding	-0.239226	0.0146856	0.0393278
ENSG00000160145	ENST00000448253	\kalirin, RhoGEF kinase [Source:HGNC Symbol;Acc:4814]\""	3	123798870	124445172	q21.1	KALRN	protein_coding	0.252017	0.0147038	0.0393278
ENSG00000164088	ENST00000457454	\protein phosphatase, Mg2+/Mn2+ dependent, 1M [Source:HGNC Symbol;Acc:26506]\""	3	52279841	52284613	p21.2	PPM1M	protein_coding	0.220845	0.0147062	0.0393278
ENSG00000135698	ENST00000563100	M-phase phosphoprotein 6 [Source:HGNC Symbol;Acc:7214]	16	82181403	82203831	q23.3	MPHOSPH6	protein_coding	-0.297367	0.0147734	0.0394702
ENSG00000105732	ENST00000222339	zinc finger protein 574 [Source:HGNC Symbol;Acc:26166]	19	42572629	42585701	q13.2	ZNF574	protein_coding	0.184474	0.0148089	0.0395155
ENSG00000178235	ENST00000377084	\SLIT and NTRK-like family, member 1 [Source:HGNC Symbol;Acc:20297]\""	13	84451344	84456528	q31.1	SLITRK1	protein_coding	1.16678	0.0148183	0.0395155
ENSG00000102753	ENST00000261667	karyopherin alpha 3 (importin alpha 4) [Source:HGNC Symbol;Acc:6396]	13	50273447	50367057	q14.2	KPNA3	protein_coding	-0.301454	0.0148333	0.0395181
ENSG00000100078	ENST00000215885	\phospholipase A2, group III [Source:HGNC Symbol;Acc:17934]\""	22	31530795	31536593	q12.2	PLA2G3	protein_coding	1.12202	0.0148703	0.0395794
ENSG00000177693	ENST00000326183	\olfactory receptor, family 4, subfamily F, member 4 [Source:HGNC Symbol;Acc:8301]\""	15	102462245	102463298	q26.3	OR4F4	protein_coding	1.10976	0.0149183	0.0396435
ENSG00000178919	ENST00000375123	forkhead box E1 (thyroid transcription factor 2) [Source:HGNC Symbol;Acc:3806]	9	100615536	100618986	q22.33	FOXE1	protein_coding	1.16816	0.0149439	0.0396435
ENSG00000163565	ENST00000566111	\interferon, gamma-inducible protein 16 [Source:HGNC Symbol;Acc:5395]\""	1	158969758	159024945	q23.1	IFI16	protein_coding	-0.33727	0.0149539	0.0396435
ENSG00000188305	ENST00000342063	chromosome 19 open reading frame 35 [Source:HGNC Symbol;Acc:24793]	19	2274631	2282181	p13.3	C19orf35	protein_coding	0.511238	0.0149916	0.0396435
ENSG00000075223	ENST00000265361	\sema domain, immunoglobulin domain (Ig), short basic domain, secreted, (semaphorin) 3C [Source:HGNC Symbol;Acc:10725]\""	7	80371854	80551675	q21.11	SEMA3C	protein_coding	-0.331407	0.0150018	0.0396435
ENSG00000268126	ENST00000597116	Uncharacterized protein [Source:UniProtKB/TrEMBL;Acc:M0QYF8]	5	147698550	147701891	q32	AC091948.1	protein_coding	-0.903529	0.0150027	0.0396435
ENSG00000049449	ENST00000530348	\reticulocalbin 1, EF-hand calcium binding domain [Source:HGNC Symbol;Acc:9934]\""	11	31833939	32127301	p13	RCN1	protein_coding	-0.278727	0.0150153	0.0396435
ENSG00000148053	ENST00000376208	\neurotrophic tyrosine kinase, receptor, type 2 [Source:HGNC Symbol;Acc:8032]\""	9	87283466	87638505	q21.33	NTRK2	protein_coding	-0.638509	0.0150301	0.0396435
ENSG00000220008	ENST00000585527	leucine rich repeat and Ig domain containing 3 [Source:HGNC Symbol;Acc:21206]	19	2289774	2308156	p13.3	LINGO3	protein_coding	0.758195	0.0150397	0.0396435
ENSG00000170915	ENST00000512121	progestin and adipoQ receptor family member VIII [Source:HGNC Symbol;Acc:15708]	6	52226219	52272575	p12.2	PAQR8	protein_coding	-0.381596	0.0150424	0.0396435
ENSG00000174740	ENST00000373105	\poly(A) binding protein, cytoplasmic 5 [Source:HGNC Symbol;Acc:13629]\""	X	90689594	90693583	q21.31	PABPC5	protein_coding	-0.406628	0.0150488	0.0396435
ENSG00000121940	ENST00000356970	chloride channel CLIC-like 1 [Source:HGNC Symbol;Acc:29675]	1	109472130	109506111	p13.3	CLCC1	protein_coding	-0.144093	0.0151199	0.0397078
ENSG00000102904	ENST00000415766	translin-associated factor X interacting protein 1 [Source:HGNC Symbol;Acc:18586]	16	67840668	67866051	q22.1	TSNAXIP1	protein_coding	0.226899	0.015127	0.0397078
ENSG00000204611	ENST00000600228	zinc finger protein 616 [Source:HGNC Symbol;Acc:28062]	19	52616344	52643175	q13.41	ZNF616	protein_coding	-0.254368	0.0151777	0.0397078
ENSG00000095906	ENST00000262302	nucleotide binding protein 2 [Source:HGNC Symbol;Acc:8042]	16	1832902	1839192	p13.3	NUBP2	protein_coding	0.26045	0.0152059	0.0397078
ENSG00000165388	ENST00000395702	zinc finger protein 488 [Source:HGNC Symbol;Acc:23535]	10	48355024	48373866	q11.22	ZNF488	protein_coding	0.96949	0.0152266	0.0397078
ENSG00000171862	ENST00000371953	phosphatase and tensin homolog [Source:HGNC Symbol;Acc:9588]	10	89622870	89731687	q23.31	PTEN	protein_coding	-0.202435	0.0152359	0.0397078
ENSG00000132740	ENST00000255078	immunoglobulin mu binding protein 2 [Source:HGNC Symbol;Acc:5542]	11	68671310	68708070	q13.3	IGHMBP2	protein_coding	0.15615	0.0152549	0.0397078
ENSG00000243709	ENST00000272134	left-right determination factor 1 [Source:HGNC Symbol;Acc:6552]	1	226073982	226099082	q42.12	LEFTY1	protein_coding	0.682422	0.0152667	0.0397078
ENSG00000014164	ENST00000262577	zinc finger CCCH-type containing 3 [Source:HGNC Symbol;Acc:28972]	8	144519825	144623623	q24.3	ZC3H3	protein_coding	0.241109	0.0152712	0.0397078
ENSG00000153165	ENST00000409886	RANBP2-like and GRIP domain containing 3 [Source:HGNC Symbol;Acc:32416]	2	107021446	107084832	q12.2	RGPD3	protein_coding	-0.266747	0.0152748	0.0397078
ENSG00000111405	ENST00000229003	\endonuclease, polyU-specific [Source:HGNC Symbol;Acc:14369]\""	12	48103517	48119350	q13.11	ENDOU	protein_coding	0.501351	0.015276	0.0397078
ENSG00000100100	ENST00000215912	phosphoinositide-3-kinase interacting protein 1 [Source:HGNC Symbol;Acc:24942]	22	31677579	31688520	q12.2	PIK3IP1	protein_coding	0.348055	0.0152786	0.0397078
ENSG00000171116	ENST00000370416	\heat shock transcription factor family, X linked 1 [Source:HGNC Symbol;Acc:29603]\""	X	148855726	148858525	q28	HSFX1	protein_coding	0.395867	0.0152862	0.0397078
ENSG00000179837	ENST00000323686	RNA binding motif protein 15B [Source:HGNC Symbol;Acc:24303]	3	51428731	51435330	p21.2	RBM15B	protein_coding	0.142414	0.0152866	0.0397078
ENSG00000129128	ENST00000503362	signal peptidase complex subunit 3 homolog (S. cerevisiae) [Source:HGNC Symbol;Acc:26212]	4	177241115	177253396	q34.2	SPCS3	protein_coding	-0.223111	0.0153043	0.0397078
ENSG00000205359	ENST00000506729	\solute carrier organic anion transporter family, member 6A1 [Source:HGNC Symbol;Acc:23613]\""	5	101707486	101834720	q21.1	SLCO6A1	protein_coding	1.30055	0.0153186	0.0397078
ENSG00000143294	ENST00000491853	papillary renal cell carcinoma (translocation-associated) [Source:HGNC Symbol;Acc:9343]	1	156720402	156770607	q23.1	PRCC	protein_coding	0.154392	0.0153342	0.0397078
ENSG00000119865	ENST00000409559	cannabinoid receptor interacting protein 1 [Source:HGNC Symbol;Acc:24546]	2	68511303	68547183	p14	CNRIP1	protein_coding	-0.251859	0.0153683	0.0397078
ENSG00000065675	ENST00000263125	\protein kinase C, theta [Source:HGNC Symbol;Acc:9410]\""	10	6469105	6622263	p14	PRKCQ	protein_coding	1.16806	0.015376	0.0397078
ENSG00000140157	ENST00000337451	non imprinted in Prader-Willi/Angelman syndrome 2 [Source:HGNC Symbol;Acc:17044]	15	23004684	23034427	q11.2	NIPA2	protein_coding	-0.199568	0.015386	0.0397078
ENSG00000127412	ENST00000265310	\transient receptor potential cation channel, subfamily V, member 5 [Source:HGNC Symbol;Acc:3145]\""	7	142605267	142630905	q34	TRPV5	protein_coding	1.12243	0.015386	0.0397078
ENSG00000144481	ENST00000324695	\transient receptor potential cation channel, subfamily M, member 8 [Source:HGNC Symbol;Acc:17961]\""	2	234826043	234928166	q37.1	TRPM8	protein_coding	1.51993	0.0153889	0.0397078
ENSG00000138767	ENST00000504123	\CCR4-NOT transcription complex, subunit 6-like [Source:HGNC Symbol;Acc:18042]\""	4	78634541	78740769	q21.1	CNOT6L	protein_coding	-0.236006	0.0153966	0.0397078
ENSG00000181036	ENST00000540741	Fc receptor-like 6 [Source:HGNC Symbol;Acc:31910]	1	159770301	159786041	q23.2	FCRL6	protein_coding	0.755449	0.0154444	0.0397774
ENSG00000172156	ENST00000305869	chemokine (C-C motif) ligand 11 [Source:HGNC Symbol;Acc:10610]	17	32612687	32615353	q12	CCL11	protein_coding	0.827978	0.0154518	0.0397774
ENSG00000196975	ENST00000418066	annexin A4 [Source:HGNC Symbol;Acc:542]	2	69871557	70053596	p13.3	ANXA4	protein_coding	-0.349082	0.0154856	0.0398282
ENSG00000177409	ENST00000318238	sterile alpha motif domain containing 9-like [Source:HGNC Symbol;Acc:1349]	7	92759368	92777682	q21.2	SAMD9L	protein_coding	-0.382231	0.0155317	0.0398815
ENSG00000161265	ENST00000591057	U2 small nuclear RNA auxiliary factor 1-like 4 [Source:HGNC Symbol;Acc:23020]	19	36233365	36236346	q13.12	U2AF1L4	protein_coding	0.32636	0.0155346	0.0398815
ENSG00000185730	ENST00000523891	zinc finger protein 696 [Source:HGNC Symbol;Acc:25872]	8	144371846	144380231	q24.3	ZNF696	protein_coding	0.223209	0.0155688	0.0398942
ENSG00000132842	ENST00000255194	\adaptor-related protein complex 3, beta 1 subunit [Source:HGNC Symbol;Acc:566]\""	5	77296349	77590579	q14.1	AP3B1	protein_coding	-0.152864	0.015569	0.0398942
ENSG00000075131	ENST00000261881	TIMELESS interacting protein [Source:HGNC Symbol;Acc:30750]	15	66628544	66679084	q22.31	TIPIN	protein_coding	-0.381476	0.0155819	0.0398942
ENSG00000117281	ENST00000369288	CD160 molecule [Source:HGNC Symbol;Acc:17013]	1	145695798	145715614	q21.1	CD160	protein_coding	0.483424	0.0156002	0.0399048
ENSG00000106536	ENST00000403058	POU class 6 homeobox 2 [Source:HGNC Symbol;Acc:21694]	7	39017598	39532694	p14.1	POU6F2	protein_coding	1.0399	0.0156154	0.0399076
ENSG00000113430	ENST00000231357	iroquois homeobox 4 [Source:HGNC Symbol;Acc:6129]	5	1877541	1887350	p15.33	IRX4	protein_coding	0.256901	0.0156377	0.0399285
ENSG00000140691	ENST00000408912	armadillo repeat containing 5 [Source:HGNC Symbol;Acc:25781]	16	31469401	31478487	p11.2	ARMC5	protein_coding	0.210047	0.0156875	0.0399772
ENSG00000137474	ENST00000409709	myosin VIIA [Source:HGNC Symbol;Acc:7606]	11	76839310	76926284	q13.5	MYO7A	protein_coding	0.444673	0.015702	0.0399772
ENSG00000105647	ENST00000222254	\phosphoinositide-3-kinase, regulatory subunit 2 (beta) [Source:HGNC Symbol;Acc:8980]\""	19	18263928	18281350	p13.11	PIK3R2	protein_coding	0.251774	0.0157066	0.0399772
ENSG00000124507	ENST00000244458	protein kinase C and casein kinase substrate in neurons 1 [Source:HGNC Symbol;Acc:8570]	6	34433916	34503006	p21.31	PACSIN1	protein_coding	0.493412	0.0157251	0.0399772
ENSG00000082512	ENST00000462410	TNF receptor-associated factor 5 [Source:HGNC Symbol;Acc:12035]	1	211499957	211548288	q32.2	TRAF5	protein_coding	-0.446046	0.0157276	0.0399772
ENSG00000206562	ENST00000443029	methyltransferase like 6 [Source:HGNC Symbol;Acc:28343]	3	15422782	15482073	p25.1	METTL6	protein_coding	-0.204163	0.0157447	0.0399812
ENSG00000145861	ENST00000393975	C1q and tumor necrosis factor related protein 2 [Source:HGNC Symbol;Acc:14325]	5	159774758	159797648	q33.3	C1QTNF2	protein_coding	-0.475438	0.0157709	0.0399812
ENSG00000147180	ENST00000373165	zinc finger protein 711 [Source:HGNC Symbol;Acc:13128]	X	84498997	84528368	q21.1	ZNF711	protein_coding	0.725944	0.0157758	0.0399812
ENSG00000172381	ENST00000302622	\olfactory receptor, family 6, subfamily Q, member 1 [Source:HGNC Symbol;Acc:15302]\""	11	57798402	57799403	q12.1	OR6Q1	protein_coding	0.729574	0.0157858	0.0399812
ENSG00000182858	ENST00000330817	\ALG12, alpha-1,6-mannosyltransferase [Source:HGNC Symbol;Acc:19358]\""	22	50293877	50312106	q13.33	ALG12	protein_coding	0.237123	0.0158713	0.0400862
ENSG00000057663	ENST00000475645	autophagy related 5 [Source:HGNC Symbol;Acc:589]	6	106632351	106773666	q21	ATG5	protein_coding	-0.263567	0.015876	0.0400862
ENSG00000258231	ENST00000546977	Protein LOC100506869 [Source:UniProtKB/TrEMBL;Acc:F8W021]	12	58937907	59206842	q14.1	RP11-362K2.2	protein_coding	1.30076	0.0158797	0.0400862
ENSG00000162869	ENST00000431614	\protein phosphatase 1, regulatory subunit 21 [Source:HGNC Symbol;Acc:30595]\""	2	48667737	48742525	p16.3	PPP1R21	protein_coding	-0.180204	0.0159108	0.0400862
ENSG00000001630	ENST00000003100	\cytochrome P450, family 51, subfamily A, polypeptide 1 [Source:HGNC Symbol;Acc:2649]\""	7	91741465	91772266	q21.2	CYP51A1	protein_coding	-0.256047	0.0159153	0.0400862
ENSG00000092098	ENST00000560875	ring finger protein 31 [Source:HGNC Symbol;Acc:16031]	14	24615892	24629870	q12	RNF31	protein_coding	0.150924	0.0159312	0.0400862
ENSG00000138100	ENST00000380075	tripartite motif containing 54 [Source:HGNC Symbol;Acc:16008]	2	27505260	27530307	p23.3	TRIM54	protein_coding	0.279917	0.015936	0.0400862
ENSG00000130751	ENST00000602212	neuronal PAS domain protein 1 [Source:HGNC Symbol;Acc:7894]	19	47523077	47549033	q13.32	NPAS1	protein_coding	0.909434	0.0159408	0.0400862
ENSG00000183103	ENST00000330743	LY6/PLAUR domain containing 4 [Source:HGNC Symbol;Acc:28659]	19	42341148	42348760	q13.2	LYPD4	protein_coding	0.650613	0.0159579	0.0400868
ENSG00000141314	ENST00000578006	\rhomboid, veinlet-like 3 (Drosophila) [Source:HGNC Symbol;Acc:16502]\""	17	30593195	30651680	q11.2	RHBDL3	protein_coding	1.54279	0.0159789	0.0400868
ENSG00000158258	ENST00000458420	calsyntenin 2 [Source:HGNC Symbol;Acc:17448]	3	139654027	140296239	q23	CLSTN2	protein_coding	-0.793785	0.0159836	0.0400868
ENSG00000041982	ENST00000350763	tenascin C [Source:HGNC Symbol;Acc:5318]	9	117782806	117880536	q33.1	TNC	protein_coding	-1.22328	0.0160023	0.0400909
ENSG00000120063	ENST00000439174	\guanine nucleotide binding protein (G protein), alpha 13 [Source:HGNC Symbol;Acc:4381]\""	17	63006833	63052957	q24.1	GNA13	protein_coding	-0.233553	0.0160304	0.0400909
ENSG00000167005	ENST00000300291	nudix (nucleoside diphosphate linked moiety X)-type motif 21 [Source:HGNC Symbol;Acc:13870]	16	56463045	56486111	q12.2	NUDT21	protein_coding	-0.238445	0.016051	0.0400909
ENSG00000233050	ENST00000437818	beta-defensin 130-like precursor [Source:RefSeq peptide;Acc:NP_001182186]	8	11921898	11929256	p23.1	DEFB130	protein_coding	0.443494	0.0160546	0.0400909
ENSG00000198900	ENST00000361337	topoisomerase (DNA) I [Source:HGNC Symbol;Acc:11986]	20	39657458	39753127	q12	TOP1	protein_coding	-0.177715	0.0160563	0.0400909
ENSG00000073712	ENST00000395631	fermitin family member 2 [Source:HGNC Symbol;Acc:15767]	14	53323986	53419153	q22.1	FERMT2	protein_coding	-0.167774	0.0160994	0.0401348
ENSG00000172728	ENST00000327671	\fucosyltransferase 10 (alpha (1,3) fucosyltransferase) [Source:HGNC Symbol;Acc:19234]\""	8	33228342	33330940	p12	FUT10	protein_coding	-0.278137	0.0161022	0.0401348
ENSG00000166159	ENST00000545157	leucine-rich repeats and transmembrane domains 2 [Source:HGNC Symbol;Acc:32443]	12	1929433	1945918	p13.33	LRTM2	protein_coding	1.12771	0.0161561	0.0402334
ENSG00000149150	ENST00000278426	\solute carrier family 43 (amino acid system L transporter), member 1 [Source:HGNC Symbol;Acc:9225]\""	11	57252007	57283259	q12.1	SLC43A1	protein_coding	0.24468	0.016173	0.0402402
ENSG00000123159	ENST00000393033	\GIPC PDZ domain containing family, member 1 [Source:HGNC Symbol;Acc:1226]\""	19	14588572	14606944	p13.12	GIPC1	protein_coding	0.208205	0.0161997	0.0402434
ENSG00000138835	ENST00000374140	regulator of G-protein signaling 3 [Source:HGNC Symbol;Acc:9999]	9	116207011	116360018	q32	RGS3	protein_coding	0.272653	0.0162315	0.0402434
ENSG00000122707	ENST00000377966	reversion-inducing-cysteine-rich protein with kazal motifs [Source:HGNC Symbol;Acc:11345]	9	36036430	36124448	p13.3	RECK	protein_coding	-0.299894	0.0162388	0.0402434
ENSG00000197483	ENST00000598519	zinc finger protein 628 [Source:HGNC Symbol;Acc:28054]	19	55987699	55995854	q13.42	ZNF628	protein_coding	0.354932	0.0162484	0.0402434
ENSG00000103876	ENST00000558022	fumarylacetoacetate hydrolase (fumarylacetoacetase) [Source:HGNC Symbol;Acc:3579]	15	80444832	80479288	q25.1	FAH	protein_coding	-0.423514	0.0162496	0.0402434
ENSG00000254535	ENST00000421491	\poly(A) binding protein, cytoplasmic 4-like [Source:HGNC Symbol;Acc:31955]\""	4	135117488	135122903	q28.3	PABPC4L	protein_coding	-0.281221	0.0162671	0.0402434
ENSG00000080546	ENST00000436639	sestrin 1 [Source:HGNC Symbol;Acc:21595]	6	109307640	109416022	q21	SESN1	protein_coding	-0.254237	0.016274	0.0402434
ENSG00000113790	ENST00000231887	\enoyl-CoA, hydratase/3-hydroxyacyl CoA dehydrogenase [Source:HGNC Symbol;Acc:3247]\""	3	184908412	184999778	q27.2	EHHADH	protein_coding	-0.284392	0.0162943	0.0402566
ENSG00000165462	ENST00000546310	paired-like homeobox 2a [Source:HGNC Symbol;Acc:691]	11	71950121	71956708	q13.4	PHOX2A	protein_coding	0.823413	0.0163107	0.0402566
ENSG00000113615	ENST00000398844	SEC24 family member A [Source:HGNC Symbol;Acc:10703]	5	133984479	134063513	q31.1	SEC24A	protein_coding	-0.208105	0.0163267	0.0402566
ENSG00000124486	ENST00000378308	\ubiquitin specific peptidase 9, X-linked [Source:HGNC Symbol;Acc:12632]\""	X	40944888	41095832	p11.4	USP9X	protein_coding	-0.199842	0.0163364	0.0402566
ENSG00000188976	ENST00000483767	nucleolar complex associated 2 homolog (S. cerevisiae) [Source:HGNC Symbol;Acc:24517]	1	879584	894689	p36.33	NOC2L	protein_coding	0.159458	0.0164233	0.040341
ENSG00000124207	ENST00000262982	CSE1 chromosome segregation 1-like (yeast) [Source:HGNC Symbol;Acc:2431]	20	47662849	47713489	q13.13	CSE1L	protein_coding	-0.272617	0.0164338	0.040341
ENSG00000138758	ENST00000264893	septin 11 [Source:HGNC Symbol;Acc:25589]	4	77870856	77961537	q21.1	2011-09-01	protein_coding	-0.316377	0.0164524	0.040341
ENSG00000197056	ENST00000417119	\zinc finger, MYM-type 1 [Source:HGNC Symbol;Acc:26253]\""	1	35525387	35581460	p34.3	ZMYM1	protein_coding	-0.192336	0.0164609	0.040341
ENSG00000115415	ENST00000415035	\signal transducer and activator of transcription 1, 91kDa [Source:HGNC Symbol;Acc:11362]\""	2	191829084	191885686	q32.2	STAT1	protein_coding	-0.235371	0.0165128	0.040341
ENSG00000103342	ENST00000434724	G1 to S phase transition 1 [Source:HGNC Symbol;Acc:4621]	16	11961985	12009939	p13.13	GSPT1	protein_coding	-0.17993	0.0165189	0.040341
ENSG00000132874	ENST00000586448	\solute carrier family 14 (urea transporter), member 2 [Source:HGNC Symbol;Acc:10919]\""	18	42792960	43263072	q12.3	SLC14A2	protein_coding	1.16039	0.016525	0.040341
ENSG00000158427	ENST00000419165	thymosin beta 15B [Source:HGNC Symbol;Acc:28612]	X	103173479	103229570	q22.2	TMSB15B	protein_coding	-0.497569	0.016534	0.040341
ENSG00000204899	ENST00000377818	mitotic spindle organizing protein 1 [Source:HGNC Symbol;Acc:33830]	13	73282495	73301825	q22.1	MZT1	protein_coding	-0.319429	0.016548	0.040341
ENSG00000243566	ENST00000334348	uroplakin 3B [Source:HGNC Symbol;Acc:21444]	7	76139745	76648340	q11.23	UPK3B	protein_coding	-1.87833	0.0165503	0.040341
ENSG00000137960	ENST00000476882	\GIPC PDZ domain containing family, member 2 [Source:HGNC Symbol;Acc:18177]\""	1	78445226	78604133	p31.1	GIPC2	protein_coding	-0.297277	0.0165508	0.040341
ENSG00000242252	ENST00000368272	bone gamma-carboxyglutamate (gla) protein [Source:HGNC Symbol;Acc:1043]	1	156211753	156213112	q22	BGLAP	protein_coding	0.414794	0.0165598	0.040341
ENSG00000121039	ENST00000240285	retinol dehydrogenase 10 (all-trans) [Source:HGNC Symbol;Acc:19975]	8	74206847	74237516	q21.11	RDH10	protein_coding	-0.296943	0.0165642	0.040341
ENSG00000125124	ENST00000564123	Bardet-Biedl syndrome 2 [Source:HGNC Symbol;Acc:967]	16	56500748	56554195	q12.2	BBS2	protein_coding	-0.220002	0.0165992	0.040341
ENSG00000170632	ENST00000428183	armadillo repeat containing 10 [Source:HGNC Symbol;Acc:21706]	7	102715328	102740205	q22.1	ARMC10	protein_coding	-0.239237	0.016622	0.040341
ENSG00000258659	ENST00000514226	tripartite motif containing 34 [Source:HGNC Symbol;Acc:10063]	11	5640994	5665628	p15.4	TRIM34	protein_coding	-0.371575	0.0166459	0.040341
ENSG00000180185	ENST00000382668	fumarylacetoacetate hydrolase domain containing 1 [Source:HGNC Symbol;Acc:14169]	16	1876968	1890208	p13.3	FAHD1	protein_coding	-0.404353	0.0166584	0.040341
ENSG00000100083	ENST00000343632	\golgi-associated, gamma adaptin ear containing, ARF binding protein 1 [Source:HGNC Symbol;Acc:17842]\""	22	38004481	38029571	q13.1	GGA1	protein_coding	0.157912	0.0166968	0.040341
ENSG00000204979	ENST00000378186	\membrane-spanning 4-domains, subfamily A, member 13 [Source:HGNC Symbol;Acc:16674]\""	11	60282886	60310194	q12.2	MS4A13	protein_coding	0.748107	0.0167332	0.040341
ENSG00000164219	ENST00000419445	\protein geranylgeranyltransferase type I, beta subunit [Source:HGNC Symbol;Acc:8895]\""	5	114546527	114598569	q22.3	PGGT1B	protein_coding	-0.169424	0.0167369	0.040341
ENSG00000248098	ENST00000269980	\branched chain keto acid dehydrogenase E1, alpha polypeptide [Source:HGNC Symbol;Acc:986]\""	19	41884215	41930910	q13.2	BCKDHA	protein_coding	0.241509	0.0167521	0.040341
ENSG00000187210	ENST00000488136	\glucosaminyl (N-acetyl) transferase 1, core 2 [Source:HGNC Symbol;Acc:4203]\""	9	79034752	79122332	q21.13	GCNT1	protein_coding	-0.621228	0.0167574	0.040341
ENSG00000165156	ENST00000395571	zinc fingers and homeoboxes 1 [Source:HGNC Symbol;Acc:12871]	8	124260696	124287781	q24.13	ZHX1	protein_coding	-0.192318	0.0167824	0.040341
ENSG00000102189	ENST00000322349	early endosome antigen 1 [Source:HGNC Symbol;Acc:3185]	12	93164413	93323107	q22	EEA1	protein_coding	-0.229104	0.0167836	0.040341
ENSG00000212928	ENST00000391612		14	57671888	57673291	q22.3	AL391152.1	protein_coding	-0.255989	0.0167848	0.040341
ENSG00000188647	ENST00000377200	protein prenyltransferase alpha subunit repeat containing 1 [Source:HGNC Symbol;Acc:30449]	9	72324438	72374875	q21.12	PTAR1	protein_coding	-0.196384	0.0167934	0.040341
ENSG00000240230	ENST00000457254	cytochrome c oxidase assembly homolog 19 (S. cerevisiae) [Source:HGNC Symbol;Acc:28074]	7	938415	1015235	p22.3	COX19	protein_coding	0.189903	0.0167964	0.040341
ENSG00000139278	ENST00000266659	GLI pathogenesis-related 1 [Source:HGNC Symbol;Acc:17001]	12	75874460	75897633	q21.2	GLIPR1	protein_coding	-0.259769	0.0168313	0.040341
ENSG00000244414	ENST00000320493	complement factor H-related 1 [Source:HGNC Symbol;Acc:4888]	1	196788887	196801319	q31.3	CFHR1	protein_coding	-0.869589	0.0168596	0.040341
ENSG00000179813	ENST00000313851	\family with sequence similarity 216, member B [Source:HGNC Symbol;Acc:26883]\""	13	43355686	43365683	q14.11	FAM216B	protein_coding	-0.951839	0.0168599	0.040341
ENSG00000154822	ENST00000460467	phospholipase C-like 2 [Source:HGNC Symbol;Acc:9064]	3	16844159	17132086	p24.3	PLCL2	protein_coding	-0.280815	0.016861	0.040341
ENSG00000158458	ENST00000289422	neuregulin 2 [Source:HGNC Symbol;Acc:7998]	5	139226364	139422884	q31.2	NRG2	protein_coding	0.473632	0.0168919	0.040341
ENSG00000174718	ENST00000541981	KIAA1551 [Source:HGNC Symbol;Acc:25559]	12	32112304	32146039	p11.21	KIAA1551	protein_coding	-0.21245	0.0168979	0.040341
ENSG00000126351	ENST00000577288	\thyroid hormone receptor, alpha [Source:HGNC Symbol;Acc:11796]\""	17	38214543	38250120	q21.1	THRA	protein_coding	0.189201	0.0169032	0.040341
ENSG00000226104	ENST00000430975	Uncharacterized protein [Source:UniProtKB/TrEMBL;Acc:H0Y7T2]	19	10751715	10752093	p13.2	AC011475.1	protein_coding	0.948179	0.0169217	0.040341
ENSG00000184828	ENST00000535628	zinc finger and BTB domain containing 7C [Source:HGNC Symbol;Acc:31700]	18	45553044	45937123	q21.1	ZBTB7C	protein_coding	-0.710114	0.016945	0.040341
ENSG00000254636	ENST00000528446	age-related maculopathy susceptibility 2 [Source:HGNC Symbol;Acc:32685]	10	124214169	124216868	q26.13	ARMS2	protein_coding	1.11318	0.0169506	0.040341
ENSG00000102786	ENST00000476666	integrator complex subunit 6 [Source:HGNC Symbol;Acc:14879]	13	51928213	52028400	q14.3	INTS6	protein_coding	-0.18605	0.0169583	0.040341
ENSG00000175573	ENST00000438576	chromosome 11 open reading frame 68 [Source:HGNC Symbol;Acc:28801]	11	65684279	65686588	q13.1	C11orf68	protein_coding	0.1783	0.0169695	0.040341
ENSG00000174792	ENST00000514064	chromosome 4 open reading frame 26 [Source:HGNC Symbol;Acc:26300]	4	76481258	76491095	q21.1	C4orf26	protein_coding	1.13628	0.016989	0.040341
ENSG00000111711	ENST00000535593	golgi transport 1B [Source:HGNC Symbol;Acc:20175]	12	21654715	21671342	p12.1	GOLT1B	protein_coding	-0.302323	0.0170091	0.040341
ENSG00000102802	ENST00000380482	mesenteric estrogen-dependent adipogenesis [Source:HGNC Symbol;Acc:25926]	13	31480328	31499709	q12.3	MEDAG	protein_coding	-1.10691	0.0170981	0.040341
ENSG00000102854	ENST00000563941	mesothelin [Source:HGNC Symbol;Acc:7371]	16	810762	818865	p13.3	MSLN	protein_coding	-3.45525	0.0170998	0.040341
ENSG00000197562	ENST00000569575	\RAB40C, member RAS oncogene family [Source:HGNC Symbol;Acc:18285]\""	16	639357	679272	p13.3	RAB40C	protein_coding	0.242819	0.0171086	0.040341
ENSG00000103449	ENST00000251020	spalt-like transcription factor 1 [Source:HGNC Symbol;Acc:10524]	16	51169886	51185278	q12.1	SALL1	protein_coding	1.79602	0.0171198	0.040341
ENSG00000135355	ENST00000369352	\gap junction protein, alpha 10, 62kDa [Source:HGNC Symbol;Acc:16995]\""	6	90604188	90605839	q15	GJA10	protein_coding	1.04099	0.0171318	0.040341
ENSG00000120008	ENST00000263461	WD repeat domain 11 [Source:HGNC Symbol;Acc:13831]	10	122610687	122669036	q26.12	WDR11	protein_coding	-0.162253	0.0171531	0.040341
ENSG00000080345	ENST00000444746	RAP1 interacting factor homolog (yeast) [Source:HGNC Symbol;Acc:23207]	2	152266397	152364527	q23.3	RIF1	protein_coding	-0.177029	0.0171839	0.040341
ENSG00000171471	ENST00000556529	microtubule-associated protein 1 light chain 3 beta 2 [Source:HGNC Symbol;Acc:34390]	12	116997186	117014425	q24.22	MAP1LC3B2	protein_coding	-0.264757	0.017191	0.040341
ENSG00000120440	ENST00000239587	\tubulin tyrosine ligase-like family, member 2 [Source:HGNC Symbol;Acc:21211]\""	6	167738574	167772991	q27	TTLL2	protein_coding	1.12983	0.0171914	0.040341
ENSG00000148175	ENST00000286713	stomatin [Source:HGNC Symbol;Acc:3383]	9	124101355	124132531	q33.2	STOM	protein_coding	-0.206005	0.0172066	0.040341
ENSG00000241233	ENST00000398534	keratin associated protein 5-8 [Source:HGNC Symbol;Acc:23603]	11	71249071	71250253	q13.4	KRTAP5-8	protein_coding	0.952276	0.0172096	0.040341
ENSG00000231122	ENST00000411791	\family with sequence similarity 25, member E [Source:HGNC Symbol;Acc:23587]\""	10	46310876	46313036	q11.22	FAM25E	protein_coding	0.825574	0.0172207	0.040341
ENSG00000204495	ENST00000376132	PRAME family member 13 [Source:HGNC Symbol;Acc:13262]	1	13447414	13452656	p36.21	PRAMEF13	protein_coding	1.15701	0.0172223	0.040341
ENSG00000099958	ENST00000464023	derlin 3 [Source:HGNC Symbol;Acc:14236]	22	24176690	24181315	q11.23	DERL3	protein_coding	0.402527	0.0172234	0.040341
ENSG00000168214	ENST00000512351	recombination signal binding protein for immunoglobulin kappa J region [Source:HGNC Symbol;Acc:5724]	4	26165077	26436541	p15.2	RBPJ	protein_coding	-0.179614	0.0172252	0.040341
ENSG00000007171	ENST00000313735	\nitric oxide synthase 2, inducible [Source:HGNC Symbol;Acc:7873]\""	17	26083792	26127525	q11.2	NOS2	protein_coding	0.879856	0.0172284	0.040341
ENSG00000166598	ENST00000549334	\heat shock protein 90kDa beta (Grp94), member 1 [Source:HGNC Symbol;Acc:12028]\""	12	104323885	104347423	q23.3	HSP90B1	protein_coding	-0.207156	0.0172314	0.040341
ENSG00000149591	ENST00000392951	transgelin [Source:HGNC Symbol;Acc:11553]	11	117070037	117075498	q23.3	TAGLN	protein_coding	-0.736803	0.0172355	0.040341
ENSG00000165716	ENST00000371692	\family with sequence similarity 69, member B [Source:HGNC Symbol;Acc:28290]\""	9	139607022	139618502	q34.3	FAM69B	protein_coding	0.210628	0.0172684	0.040341
ENSG00000082213	ENST00000325366	chromosome 5 open reading frame 22 [Source:HGNC Symbol;Acc:25639]	5	31532373	31555165	p13.3	C5orf22	protein_coding	-0.24237	0.0172812	0.040341
ENSG00000204176	ENST00000374328	synaptotagmin XV [Source:HGNC Symbol;Acc:17167]	10	46955444	46971400	q11.22	SYT15	protein_coding	-0.523168	0.0172872	0.040341
ENSG00000204481	ENST00000602491	PRAME family member 14 [Source:HGNC Symbol;Acc:13576]	1	13668269	13673511	p36.21	PRAMEF14	protein_coding	1.23327	0.0172938	0.040341
ENSG00000178602	ENST00000391989	otospiralin [Source:HGNC Symbol;Acc:22644]	2	241078446	241083979	q37.3	OTOS	protein_coding	0.5	0.0172951	0.040341
ENSG00000003400	ENST00000286186	\caspase 10, apoptosis-related cysteine peptidase [Source:HGNC Symbol;Acc:1500]\""	2	202047604	202094129	q33.1	CASP10	protein_coding	-0.170793	0.0173013	0.040341
ENSG00000196611	ENST00000315274	matrix metallopeptidase 1 (interstitial collagenase) [Source:HGNC Symbol;Acc:7155]	11	102660651	102668891	q22.2	MMP1	protein_coding	1.82722	0.0173137	0.040341
ENSG00000120686	ENST00000494372	ubiquitin-fold modifier 1 [Source:HGNC Symbol;Acc:20597]	13	38923986	38937140	q13.3	UFM1	protein_coding	-0.285428	0.0173278	0.040341
ENSG00000186652	ENST00000311862	\proteoglycan 2, bone marrow (natural killer cell activator, eosinophil granule major basic protein) [Source:HGNC Symbol;Acc:9362]\""	11	57154267	57158130	q12.1	PRG2	protein_coding	1.1156	0.0173482	0.0403552
ENSG00000269223	ENST00000596861	Protein LOC100509861 [Source:UniProtKB/TrEMBL;Acc:M0R1Y7]	20	62474779	62475273	q13.33	AL158091.1	protein_coding	0.923068	0.0173633	0.0403571
ENSG00000173744	ENST00000409979	ArfGAP with FG repeats 1 [Source:HGNC Symbol;Acc:5175]	2	228336868	228425930	q36.3	AGFG1	protein_coding	-0.144207	0.0174174	0.0404312
ENSG00000132972	ENST00000255324	ring finger protein 17 [Source:HGNC Symbol;Acc:10060]	13	25338290	25454059	q12.12	RNF17	protein_coding	1.85477	0.0174252	0.0404312
ENSG00000163357	ENST00000525273	DC-STAMP domain containing 1 [Source:HGNC Symbol;Acc:26539]	1	155006300	155023406	q22	DCST1	protein_coding	0.667046	0.0174381	0.0404312
ENSG00000073150	ENST00000159647	pannexin 2 [Source:HGNC Symbol;Acc:8600]	22	50609160	50618723	q13.33	PANX2	protein_coding	1.02562	0.0174928	0.0405248
ENSG00000163946	ENST00000459993	\family with sequence similarity 208, member A [Source:HGNC Symbol;Acc:30314]\""	3	56654161	56717265	p14.3	FAM208A	protein_coding	-0.177974	0.0175572	0.0406405
ENSG00000058453	ENST00000466256	\ciliary rootlet coiled-coil, rootletin [Source:HGNC Symbol;Acc:21299]\""	1	17066768	17299474	p36.13	CROCC	protein_coding	0.41949	0.0176225	0.0407584
ENSG00000008294	ENST00000262013	sperm associated antigen 9 [Source:HGNC Symbol;Acc:14524]	17	49039535	49198226	q21.33	SPAG9	protein_coding	-0.153833	0.0176584	0.0407688
ENSG00000056586	ENST00000373670	ring finger and CCCH-type domains 2 [Source:HGNC Symbol;Acc:21461]	9	125606835	125667620	q33.2	RC3H2	protein_coding	-0.176479	0.0176627	0.0407688
ENSG00000081277	ENST00000367324	plakophilin 1 (ectodermal dysplasia/skin fragility syndrome) [Source:HGNC Symbol;Acc:9023]	1	201252580	201302121	q32.1	PKP1	protein_coding	1.67415	0.0176703	0.0407688
ENSG00000109771	ENST00000328559	LRP2 binding protein [Source:HGNC Symbol;Acc:25434]	4	186285032	186317053	q35.1	LRP2BP	protein_coding	-0.373541	0.0177181	0.0408257
ENSG00000146386	ENST00000367660	ABRA C-terminal like [Source:HGNC Symbol;Acc:21230]	6	139349819	139364439	q24.1	ABRACL	protein_coding	-0.401509	0.0177239	0.0408257
ENSG00000143341	ENST00000271588	hemicentin 1 [Source:HGNC Symbol;Acc:19194]	1	185703683	186160085	q25.3	HMCN1	protein_coding	-0.47607	0.0177713	0.0409016
ENSG00000115568	ENST00000449707	zinc finger protein 142 [Source:HGNC Symbol;Acc:12927]	2	219502639	219524378	q35	ZNF142	protein_coding	0.245086	0.0178135	0.0409525
ENSG00000131263	ENST00000332687	\ring finger protein, LIM domain interacting [Source:HGNC Symbol;Acc:13429]\""	X	73805052	73834452	q13.2	RLIM	protein_coding	-0.175774	0.0178225	0.0409525
ENSG00000187997	ENST00000340363	chromosome 17 open reading frame 99 [Source:HGNC Symbol;Acc:34490]	17	76142434	76162258	q25.3	C17orf99	protein_coding	0.929568	0.0178945	0.0409937
ENSG00000271321	ENST00000470691	\CTAGE family, member 6 [Source:HGNC Symbol;Acc:28644]\""	7	143452182	143454789	q35	CTAGE6	protein_coding	-0.500396	0.0179159	0.0409937
ENSG00000135387	ENST00000341394	cell cycle associated protein 1 [Source:HGNC Symbol;Acc:6743]	11	34073230	34122703	p13	CAPRIN1	protein_coding	-0.174511	0.0179184	0.0409937
ENSG00000130035	ENST00000252318	UDP-N-acetyl-alpha-D-galactosamine:polypeptide N-acetylgalactosaminyltransferase 8 (GalNAc-T8) [Source:HGNC Symbol;Acc:4130]	12	4829507	4960277	p13.32	GALNT8	protein_coding	-0.53095	0.017919	0.0409937
ENSG00000115145	ENST00000263904	signal transducing adaptor molecule (SH3 domain and ITAM motif) 2 [Source:HGNC Symbol;Acc:11358]	2	152973315	153032506	q23.3	STAM2	protein_coding	-0.199304	0.0179206	0.0409937
ENSG00000127831	ENST00000248444	villin 1 [Source:HGNC Symbol;Acc:12690]	2	219283815	219318018	q35	VIL1	protein_coding	-0.251014	0.0179275	0.0409937
ENSG00000178171	ENST00000321420	APC membrane recruitment protein 3 [Source:HGNC Symbol;Acc:26771]	2	131513008	131525707	q21.1	AMER3	protein_coding	1.17798	0.0179905	0.0411044
ENSG00000188089	ENST00000399518	\phospholipase A2, group IVE [Source:HGNC Symbol;Acc:24791]\""	15	42273780	42343388	q15.1	PLA2G4E	protein_coding	1.38888	0.0180285	0.041158
ENSG00000269531	ENST00000598624		12	80198742	80202321	q21.2	AC073569.1	protein_coding	-0.312171	0.0180629	0.0411787
ENSG00000140798	ENST00000311303	\ATP-binding cassette, sub-family C (CFTR/MRP), member 12 [Source:HGNC Symbol;Acc:14640]\""	16	48116884	48189929	q12.1	ABCC12	protein_coding	1.46325	0.0180739	0.0411787
ENSG00000112245	ENST00000470661	\protein tyrosine phosphatase type IVA, member 1 [Source:HGNC Symbol;Acc:9634]\""	6	64231666	64293492	q12	PTP4A1	protein_coding	-0.383691	0.0181096	0.0411787
ENSG00000140839	ENST00000339953	\C-type lectin domain family 18, member B [Source:HGNC Symbol;Acc:33849]\""	16	74442529	74455368	q23.1	CLEC18B	protein_coding	0.901273	0.0181159	0.0411787
ENSG00000137411	ENST00000477288	\valyl-tRNA synthetase 2, mitochondrial [Source:HGNC Symbol;Acc:21642]\""	6	30876019	30894236	p21.33	VARS2	protein_coding	0.195324	0.0181256	0.0411787
ENSG00000173699	ENST00000424440	spermatogenesis associated 3 [Source:HGNC Symbol;Acc:17884]	2	231860836	231889770	q37.1	SPATA3	protein_coding	0.80952	0.0181324	0.0411787
ENSG00000101940	ENST00000470124	WD repeat domain 13 [Source:HGNC Symbol;Acc:14352]	X	48448430	48463581	p11.23	WDR13	protein_coding	0.187475	0.0181396	0.0411787
ENSG00000163815	ENST00000490386	\C-type lectin domain family 3, member B [Source:HGNC Symbol;Acc:11891]\""	3	45043040	45077563	p21.31	CLEC3B	protein_coding	-0.346205	0.018172	0.041219
ENSG00000182591	ENST00000332378	keratin associated protein 11-1 [Source:HGNC Symbol;Acc:18922]	21	32252966	32253874	q22.11	KRTAP11-1	protein_coding	0.760774	0.0181872	0.0412204
ENSG00000113658	ENST00000514641	SMAD family member 5 [Source:HGNC Symbol;Acc:6771]	5	135468534	135524435	q31.1	SMAD5	protein_coding	-0.170041	0.0182177	0.0412564
ENSG00000158428	ENST00000289388	chromosome 2 open reading frame 62 [Source:HGNC Symbol;Acc:25062]	2	219221579	219232822	q35	C2orf62	protein_coding	0.738581	0.0182395	0.0412664
ENSG00000143318	ENST00000368078	\calsequestrin 1 (fast-twitch, skeletal muscle) [Source:HGNC Symbol;Acc:1512]\""	1	160160285	160171676	q23.2	CASQ1	protein_coding	0.740125	0.0182602	0.0412664
ENSG00000142408	ENST00000270458	\calcium channel, voltage-dependent, gamma subunit 8 [Source:HGNC Symbol;Acc:13628]\""	19	54466294	54493469	q13.42	CACNG8	protein_coding	1.13998	0.0182672	0.0412664
ENSG00000154229	ENST00000578063	\protein kinase C, alpha [Source:HGNC Symbol;Acc:9393]\""	17	64298754	64806861	q24.2	PRKCA	protein_coding	-0.38619	0.0182805	0.0412664
ENSG00000170677	ENST00000397942	suppressor of cytokine signaling 6 [Source:HGNC Symbol;Acc:16833]	18	67956137	67997436	q22.2	SOCS6	protein_coding	-0.258711	0.0183057	0.0412901
ENSG00000139726	ENST00000280557	density-regulated protein [Source:HGNC Symbol;Acc:2769]	12	123237321	123255611	q24.31	DENR	protein_coding	-0.253434	0.0183485	0.0413537
ENSG00000168746	ENST00000306731	chromosome 20 open reading frame 62 [Source:HGNC Symbol;Acc:16195]	20	43080624	43093984	q13.12	C20orf62	protein_coding	1.14498	0.0183884	0.0414105
ENSG00000181467	ENST00000323534	\RAP2B, member of RAS oncogene family [Source:HGNC Symbol;Acc:9862]\""	3	152880029	152886265	q25.2	RAP2B	protein_coding	-0.272062	0.0184121	0.0414309
ENSG00000135902	ENST00000441621	\cholinergic receptor, nicotinic, delta (muscle) [Source:HGNC Symbol;Acc:1965]\""	2	233390703	233401377	q37.1	CHRND	protein_coding	1.13456	0.018449	0.0414548
ENSG00000110046	ENST00000418259	autophagy related 2A [Source:HGNC Symbol;Acc:29028]	11	64662007	64684722	q13.1	ATG2A	protein_coding	0.241608	0.0184709	0.0414548
ENSG00000106460	ENST00000396668	transmembrane protein 106B [Source:HGNC Symbol;Acc:22407]	7	12250867	12282993	p21.3	TMEM106B	protein_coding	-0.236837	0.0184867	0.0414548
ENSG00000186881	ENST00000334726	\olfactory receptor, family 13, subfamily F, member 1 [Source:HGNC Symbol;Acc:14723]\""	9	107266455	107267547	q31.1	OR13F1	protein_coding	0.912607	0.0184912	0.0414548
ENSG00000139826	ENST00000375898	abhydrolase domain containing 13 [Source:HGNC Symbol;Acc:20293]	13	108870727	108886603	q33.3	ABHD13	protein_coding	-0.218522	0.0184961	0.0414548
ENSG00000255730	ENST00000604424	\2-oxoisovalerate dehydrogenase subunit alpha, mitochondrial; Uncharacterized protein [Source:UniProtKB/TrEMBL;Acc:F5H5P2]\""	19	41856758	41930906	q13.2	CTC-435M10.3	protein_coding	0.239224	0.0185119	0.0414571
ENSG00000111325	ENST00000397389	2-oxoglutarate and iron-dependent oxygenase domain containing 2 [Source:HGNC Symbol;Acc:25823]	12	123459127	123464590	q24.31	OGFOD2	protein_coding	0.192292	0.0185366	0.0414571
ENSG00000214290	ENST00000528846	colorectal cancer associated 2 [Source:HGNC Symbol;Acc:26978]	11	111169565	111179460	q23.1	COLCA2	protein_coding	0.852713	0.0185474	0.0414571
ENSG00000196968	ENST00000372841	\fucosyltransferase 11 (alpha (1,3) fucosyltransferase) [Source:HGNC Symbol;Acc:19233]\""	10	75532049	75540009	q22.2	FUT11	protein_coding	-0.206646	0.0185559	0.0414571
ENSG00000131016	ENST00000253332	A kinase (PRKA) anchor protein 12 [Source:HGNC Symbol;Acc:370]	6	151561134	151679692	q25.1	AKAP12	protein_coding	-0.454568	0.0186538	0.0415298
ENSG00000116285	ENST00000474874	ERBB receptor feedback inhibitor 1 [Source:HGNC Symbol;Acc:18185]	1	8064464	8086368	p36.23	ERRFI1	protein_coding	-0.39149	0.0186977	0.0415298
ENSG00000166233	ENST00000379887	ariadne RBR E3 ubiquitin protein ligase 1 [Source:HGNC Symbol;Acc:689]	15	72766667	72879692	q24.1	ARIH1	protein_coding	-0.157204	0.0187014	0.0415298
ENSG00000186063	ENST00000340020	\axin interactor, dorsalization associated [Source:HGNC Symbol;Acc:25761]\""	1	222841355	222886552	q41	AIDA	protein_coding	-0.225545	0.0187086	0.0415298
ENSG00000182473	ENST00000591724	exocyst complex component 7 [Source:HGNC Symbol;Acc:23214]	17	74077087	74117657	q25.1	EXOC7	protein_coding	0.117484	0.0187171	0.0415298
ENSG00000084733	ENST00000495146	\RAB10, member RAS oncogene family [Source:HGNC Symbol;Acc:9759]\""	2	26256976	26360323	p23.3	RAB10	protein_coding	-0.227645	0.0187333	0.0415298
ENSG00000183753	ENST00000602732	\basic charge, Y-linked, 2 [Source:HGNC Symbol;Acc:13508]\""	Y	25119966	25151612	q11.223	BPY2	protein_coding	0.769068	0.0187356	0.0415298
ENSG00000183795	ENST00000602770	\basic charge, Y-linked, 2B [Source:HGNC Symbol;Acc:25449]\""	Y	26753707	26785354	q11.23	BPY2B	protein_coding	0.769068	0.0187356	0.0415298
ENSG00000185894	ENST00000382287	\basic charge, Y-linked, 2C [Source:HGNC Symbol;Acc:18225]\""	Y	27177048	27208695	q11.23	BPY2C	protein_coding	0.769068	0.0187356	0.0415298
ENSG00000185009	ENST00000355264	\adaptor-related protein complex 3, mu 1 subunit [Source:HGNC Symbol;Acc:569]\""	10	75881524	75910821	q22.2	AP3M1	protein_coding	-0.187729	0.0187403	0.0415298
ENSG00000130203	ENST00000252486	apolipoprotein E [Source:HGNC Symbol;Acc:613]	19	45409011	45412650	q13.32	APOE	protein_coding	0.57887	0.0187502	0.0415298
ENSG00000173210	ENST00000326685	\actin binding LIM protein family, member 3 [Source:HGNC Symbol;Acc:29132]\""	5	148521046	148640105	q32	ABLIM3	protein_coding	0.265297	0.0187845	0.0415732
ENSG00000136696	ENST00000259213	\interleukin 36, beta [Source:HGNC Symbol;Acc:15564]\""	2	113779668	113810444	q13	IL36B	protein_coding	0.953837	0.01886	0.0416409
ENSG00000185231	ENST00000327606	melanocortin 2 receptor (adrenocorticotropic hormone) [Source:HGNC Symbol;Acc:6930]	18	13882043	13915706	p11.21	MC2R	protein_coding	1.06539	0.0188756	0.0416409
ENSG00000255833	ENST00000537858	\TRAF-interacting protein with forkhead-associated domain, family member B [Source:HGNC Symbol;Acc:34024]\""	5	134779908	134788089	q31.1	TIFAB	protein_coding	1.14339	0.0188759	0.0416409
ENSG00000118495	ENST00000360537	pleiomorphic adenoma gene-like 1 [Source:HGNC Symbol;Acc:9046]	6	144261437	144385735	q24.2	PLAGL1	protein_coding	-0.333952	0.0188858	0.0416409
ENSG00000114541	ENST00000398540	FERM domain containing 4B [Source:HGNC Symbol;Acc:24886]	3	69219141	69591734	p14.1	FRMD4B	protein_coding	-0.463491	0.0188888	0.0416409
ENSG00000130558	ENST00000371799	olfactomedin 1 [Source:HGNC Symbol;Acc:17187]	9	137967268	138013025	q34.3	OLFM1	protein_coding	-0.410954	0.0189472	0.0416535
ENSG00000158715	ENST00000460934	\solute carrier family 45, member 3 [Source:HGNC Symbol;Acc:8642]\""	1	205626979	205649587	q32.1	SLC45A3	protein_coding	0.39171	0.0189504	0.0416535
ENSG00000186687	ENST00000379380	LYR motif containing 7 [Source:HGNC Symbol;Acc:28072]	5	130506503	130541119	q23.3	LYRM7	protein_coding	-0.271742	0.0189517	0.0416535
ENSG00000259753	ENST00000560629	Integrin beta [Source:UniProtKB/TrEMBL;Acc:B4DTY9]	17	45331263	45421658	q21.32	ITGB3	protein_coding	-0.34006	0.0189717	0.0416535
ENSG00000115159	ENST00000415049	glycerol-3-phosphate dehydrogenase 2 (mitochondrial) [Source:HGNC Symbol;Acc:4456]	2	157291802	157470247	q24.1	GPD2	protein_coding	-0.202863	0.0189746	0.0416535
ENSG00000161048	ENST00000414118	N-acyl phosphatidylethanolamine phospholipase D [Source:HGNC Symbol;Acc:21683]	7	102740223	102790007	q22.1	NAPEPLD	protein_coding	-0.215636	0.018983	0.0416535
ENSG00000005073	ENST00000517402	homeobox A11 [Source:HGNC Symbol;Acc:5101]	7	27221129	27224842	p15.2	HOXA11	protein_coding	0.865068	0.0190853	0.0417791
ENSG00000170832	ENST00000300896	ubiquitin specific peptidase 32 [Source:HGNC Symbol;Acc:19143]	17	58256455	58499831	q23.2	USP32	protein_coding	-0.168639	0.0190934	0.0417791
ENSG00000140983	ENST00000315082	ras homolog family member T2 [Source:HGNC Symbol;Acc:21169]	16	718086	724174	p13.3	RHOT2	protein_coding	0.216302	0.019095	0.0417791
ENSG00000268162	ENST00000600202	HBcAg-binding protein; Uncharacterized protein [Source:UniProtKB/TrEMBL;Acc:Q7Z4H2]	12	57390745	57391335	q13.3	HBCBP	protein_coding	0.937257	0.0190994	0.0417791
ENSG00000122591	ENST00000432176	\family with sequence similarity 126, member A [Source:HGNC Symbol;Acc:24587]\""	7	22980878	23053749	p15.3	FAM126A	protein_coding	-0.173277	0.0191253	0.0418034
ENSG00000183166	ENST00000329008	calneuron 1 [Source:HGNC Symbol;Acc:13248]	7	71244476	71912136	q11.22	CALN1	protein_coding	1.25861	0.0191526	0.0418307
ENSG00000137404	ENST00000495946	nurim (nuclear envelope membrane protein) [Source:HGNC Symbol;Acc:8003]	6	30655824	30659197	p21.33	NRM	protein_coding	0.212652	0.0191687	0.0418333
ENSG00000118231	ENST00000264376	\crystallin, gamma D [Source:HGNC Symbol;Acc:2411]\""	2	208986331	208989225	q33.3	CRYGD	protein_coding	0.465414	0.0191873	0.0418417
ENSG00000108588	ENST00000225726	coiled-coil domain containing 47 [Source:HGNC Symbol;Acc:24856]	17	61822610	61853711	q23.3	CCDC47	protein_coding	-0.182171	0.0192722	0.0419561
ENSG00000153006	ENST00000513458	SREK1-interacting protein 1 [Source:HGNC Symbol;Acc:26716]	5	64013971	64064512	q12.3	SREK1IP1	protein_coding	-0.184004	0.019278	0.0419561
ENSG00000185332	ENST00000332900	transmembrane protein 105 [Source:HGNC Symbol;Acc:26794]	17	79285074	79304474	q25.3	TMEM105	protein_coding	1.02277	0.0192881	0.0419561
ENSG00000198668	ENST00000557020	\calmodulin 1 (phosphorylase kinase, delta) [Source:HGNC Symbol;Acc:1442]\""	14	90862846	90874605	q32.11	CALM1	protein_coding	-0.215478	0.0193025	0.0419561
ENSG00000266086	ENST00000578794	Uncharacterized protein [Source:UniProtKB/TrEMBL;Acc:J3QKU1]	17	56066399	56082614	q22	RP11-159D12.5	protein_coding	-0.18864	0.0193283	0.0419561
ENSG00000167635	ENST00000591063	zinc finger protein 146 [Source:HGNC Symbol;Acc:12931]	19	36705504	36729676	q13.12	ZNF146	protein_coding	-0.191196	0.0193368	0.0419561
ENSG00000154175	ENST00000471714	\ABI family, member 3 (NESH) binding protein [Source:HGNC Symbol;Acc:17265]\""	3	100468000	100712359	q12.2	ABI3BP	protein_coding	-0.501883	0.0193438	0.0419561
ENSG00000156735	ENST00000521282	BCL2-associated athanogene 4 [Source:HGNC Symbol;Acc:940]	8	38034051	38070819	p11.23	BAG4	protein_coding	-0.216573	0.0193924	0.0420072
ENSG00000140400	ENST00000562067	\mannosidase, alpha, class 2C, member 1 [Source:HGNC Symbol;Acc:6827]\""	15	75648133	75660971	q24.2	MAN2C1	protein_coding	0.201045	0.0193971	0.0420072
ENSG00000179059	ENST00000509524	ZFP42 zinc finger protein [Source:HGNC Symbol;Acc:30949]	4	188916925	188926204	q35.2	ZFP42	protein_coding	1.13509	0.0194429	0.0420741
ENSG00000198892	ENST00000464117	shisa family member 4 [Source:HGNC Symbol;Acc:27139]	1	201857808	201861434	q32.1	SHISA4	protein_coding	0.401633	0.019525	0.042172
ENSG00000197932	ENST00000369446	coagulation factor VIII-associated 1 [Source:HGNC Symbol;Acc:3547]	X	154114635	154116335	q28	F8A1	protein_coding	0.268707	0.0195282	0.042172
ENSG00000121350	ENST00000543476	pyridine nucleotide-disulphide oxidoreductase domain 1 [Source:HGNC Symbol;Acc:26162]	12	21590549	21623300	p12.1	PYROXD1	protein_coding	-0.243111	0.0195329	0.042172
ENSG00000212725	ENST00000391419	keratin associated protein 2-1 [Source:HGNC Symbol;Acc:16775]	17	39202793	39203568	q21.2	KRTAP2-1	protein_coding	0.784821	0.0195633	0.0421913
ENSG00000181220	ENST00000340622	zinc finger protein 746 [Source:HGNC Symbol;Acc:21948]	7	149169885	149194908	q36.1	ZNF746	protein_coding	0.162119	0.0195836	0.0421913
ENSG00000083807	ENST00000595851	\solute carrier family 27 (fatty acid transporter), member 5 [Source:HGNC Symbol;Acc:10999]\""	19	58990879	59023780	q13.43	SLC27A5	protein_coding	0.230784	0.0195964	0.0421913
ENSG00000221963	ENST00000409652	\apolipoprotein L, 6 [Source:HGNC Symbol;Acc:14870]\""	22	36044442	36064456	q12.3	APOL6	protein_coding	-0.364162	0.0196069	0.0421913
ENSG00000125726	ENST00000423145	CD70 molecule [Source:HGNC Symbol;Acc:11937]	19	6583194	6604114	p13.3	CD70	protein_coding	1.02748	0.0196186	0.0421913
ENSG00000180815	ENST00000518578	mitogen-activated protein kinase kinase kinase 15 [Source:HGNC Symbol;Acc:31689]	X	19378174	19533379	p22.12	MAP3K15	protein_coding	-0.267908	0.0196574	0.0421913
ENSG00000197747	ENST00000368811	S100 calcium binding protein A10 [Source:HGNC Symbol;Acc:10487]	1	151955391	151966866	q21.3	S100A10	protein_coding	-0.481519	0.0196782	0.0421913
ENSG00000136297	ENST00000406755	monocyte to macrophage differentiation-associated 2 [Source:HGNC Symbol;Acc:30133]	7	4945620	4998844	p22.1	MMD2	protein_coding	1.23517	0.0196814	0.0421913
ENSG00000177888	ENST00000367405	zinc finger and BTB domain containing 41 [Source:HGNC Symbol;Acc:24819]	1	197122810	197169672	q31.3	ZBTB41	protein_coding	-0.248541	0.0197366	0.0421913
ENSG00000269746	ENST00000601706	Uncharacterized protein [Source:UniProtKB/TrEMBL;Acc:M0R2Z2]	16	70239303	70239683	q22.1	AC009060.1	protein_coding	0.953282	0.0197464	0.0421913
ENSG00000176299	ENST00000315957	\olfactory receptor, family 4, subfamily M, member 1 [Source:HGNC Symbol;Acc:14735]\""	14	20248401	20249516	q11.2	OR4M1	protein_coding	0.707654	0.0197648	0.0421913
ENSG00000155875	ENST00000380534	\family with sequence similarity 154, member A [Source:HGNC Symbol;Acc:28566]\""	9	18927656	19033251	p22.1	FAM154A	protein_coding	1.05335	0.0197795	0.0421913
ENSG00000178573	ENST00000569649	v-maf avian musculoaponeurotic fibrosarcoma oncogene homolog [Source:HGNC Symbol;Acc:6776]	16	79619740	79634611	q23.2	MAF	protein_coding	-0.427315	0.0197911	0.0421913
ENSG00000185024	ENST00000392557	\BRF1, RNA polymerase III transcription initiation factor 90 kDa subunit [Source:HGNC Symbol;Acc:11551]\""	14	105675623	105781926	q32.33	BRF1	protein_coding	0.196258	0.0198048	0.0421913
ENSG00000131471	ENST00000308423	\amine oxidase, copper containing 3 [Source:HGNC Symbol;Acc:550]\""	17	41003201	41010147	q21.31	AOC3	protein_coding	-0.576839	0.0198148	0.0421913
ENSG00000187866	ENST00000394264	family with sequence similarity 122A [Source:HGNC Symbol;Acc:23490]	9	71394964	71398609	q21.11	FAM122A	protein_coding	-0.178212	0.019844	0.0421913
ENSG00000109572	ENST00000511092	\chloride channel, voltage-sensitive 3 [Source:HGNC Symbol;Acc:2021]\""	4	170533784	170644824	q33	CLCN3	protein_coding	-0.201878	0.019859	0.0421913
ENSG00000198478	ENST00000369838	SH3 domain binding glutamic acid-rich protein like 2 [Source:HGNC Symbol;Acc:15567]	6	80341000	80413372	q14.1	SH3BGRL2	protein_coding	-0.310357	0.0198624	0.0421913
ENSG00000170374	ENST00000536324	Sp7 transcription factor [Source:HGNC Symbol;Acc:17321]	12	53720362	53739099	q13.13	SP7	protein_coding	0.775717	0.0198823	0.0421913
ENSG00000166090	ENST00000397242	interleukin 25 [Source:HGNC Symbol;Acc:13765]	14	23842018	23845612	q11.2	IL25	protein_coding	0.970907	0.0198839	0.0421913
ENSG00000116266	ENST00000483586	syntaxin binding protein 3 [Source:HGNC Symbol;Acc:11446]	1	109289296	109352148	p13.3	STXBP3	protein_coding	-0.205553	0.019884	0.0421913
ENSG00000148153	ENST00000374242	INTS3 and NABP interacting protein [Source:HGNC Symbol;Acc:24994]	9	115446206	115480516	q32	INIP	protein_coding	-0.205186	0.0198948	0.0421913
ENSG00000119231	ENST00000445299	SUMO1/sentrin specific peptidase 5 [Source:HGNC Symbol;Acc:28407]	3	196594727	196661585	q29	SENP5	protein_coding	-0.133633	0.0198956	0.0421913
ENSG00000171109	ENST00000471841	mitofusin 1 [Source:HGNC Symbol;Acc:18262]	3	179065480	179112719	q26.33	MFN1	protein_coding	-0.196364	0.0199114	0.0421913
ENSG00000109861	ENST00000227266	cathepsin C [Source:HGNC Symbol;Acc:2528]	11	88026760	88070955	q14.2	CTSC	protein_coding	-0.586415	0.0199154	0.0421913
ENSG00000127220	ENST00000247706	abhydrolase domain containing 8 [Source:HGNC Symbol;Acc:23759]	19	17402940	17421045	p13.11	ABHD8	protein_coding	0.256173	0.0199523	0.0421988
ENSG00000138688	ENST00000264501	KIAA1109 [Source:HGNC Symbol;Acc:26953]	4	123073488	123283913	q27	KIAA1109	protein_coding	-0.168788	0.0199941	0.0421988
ENSG00000198028	ENST00000301480	zinc finger protein 560 [Source:HGNC Symbol;Acc:26484]	19	9577183	9609283	p13.2	ZNF560	protein_coding	1.19861	0.0200065	0.0421988
ENSG00000145545	ENST00000274192	\steroid-5-alpha-reductase, alpha polypeptide 1 (3-oxo-5 alpha-steroid delta 4-dehydrogenase alpha 1) [Source:HGNC Symbol;Acc:11284]\""	5	6633456	6669675	p15.31	SRD5A1	protein_coding	-0.279582	0.0200075	0.0421988
ENSG00000196586	ENST00000369985	myosin VI [Source:HGNC Symbol;Acc:7605]	6	76458909	76629254	q14.1	MYO6	protein_coding	-0.23905	0.0200099	0.0421988
ENSG00000102158	ENST00000358075	magnesium transporter 1 [Source:HGNC Symbol;Acc:28880]	X	77081861	77151090	q21.1	MAGT1	protein_coding	-0.176946	0.0200194	0.0421988
ENSG00000162923	ENST00000414423	WD repeat domain 26 [Source:HGNC Symbol;Acc:21208]	1	224572845	224624735	q42.12	WDR26	protein_coding	-0.171679	0.0200235	0.0421988
ENSG00000064651	ENST00000262461	\solute carrier family 12 (sodium/potassium/chloride transporter), member 2 [Source:HGNC Symbol;Acc:10911]\""	5	127419458	127525380	q23.3	SLC12A2	protein_coding	-0.266444	0.0200814	0.0422599
ENSG00000137124	ENST00000377698	\aldehyde dehydrogenase 1 family, member B1 [Source:HGNC Symbol;Acc:407]\""	9	38392661	38398658	p13.2	ALDH1B1	protein_coding	-0.357317	0.0200825	0.0422599
ENSG00000170854	ENST00000333396	MYC induced nuclear antigen [Source:HGNC Symbol;Acc:19441]	3	97660662	97691301	q11.2	MINA	protein_coding	-0.21699	0.0201023	0.0422701
ENSG00000269402	ENST00000600034	Uncharacterized protein [Source:UniProtKB/TrEMBL;Acc:A0PK07]	17	30506379	30506885	q11.2	AC116407.2	protein_coding	1.01765	0.0201344	0.0422705
ENSG00000155100	ENST00000285420	OTU domain containing 6B [Source:HGNC Symbol;Acc:24281]	8	92082424	92099323	q21.3	OTUD6B	protein_coding	-0.267601	0.0201606	0.0422705
ENSG00000081087	ENST00000193322	osteopetrosis associated transmembrane protein 1 [Source:HGNC Symbol;Acc:21652]	6	108362613	108487058	q21	OSTM1	protein_coding	-0.297982	0.0202048	0.0422705
ENSG00000196998	ENST00000465806	WD repeat domain 45 [Source:HGNC Symbol;Acc:28912]	X	48929385	48958108	p11.23	WDR45	protein_coding	0.266767	0.0202239	0.0422705
ENSG00000136541	ENST00000410096	\ermin, ERM-like protein [Source:HGNC Symbol;Acc:29208]\""	2	158175137	158184225	q24.1	ERMN	protein_coding	1.29031	0.0202244	0.0422705
ENSG00000083444	ENST00000485046	\procollagen-lysine, 2-oxoglutarate 5-dioxygenase 1 [Source:HGNC Symbol;Acc:9081]\""	1	11994262	12035595	p36.22	PLOD1	protein_coding	0.178091	0.0202388	0.0422705
ENSG00000167549	ENST00000469090	coronin 6 [Source:HGNC Symbol;Acc:21356]	17	27941774	27949925	q11.2	CORO6	protein_coding	0.24935	0.0202515	0.0422705
ENSG00000110315	ENST00000265981	ring finger protein 141 [Source:HGNC Symbol;Acc:21159]	11	10533225	10562777	p15.4	RNF141	protein_coding	-0.250099	0.0202597	0.0422705
ENSG00000172469	ENST00000369293	\mannosidase, endo-alpha [Source:HGNC Symbol;Acc:21072]\""	6	96025419	96057333	q16.1	MANEA	protein_coding	-0.268965	0.0202643	0.0422705
ENSG00000104361	ENST00000430223	NIPA-like domain containing 2 [Source:HGNC Symbol;Acc:25854]	8	99202061	99306621	q22.2	NIPAL2	protein_coding	-0.242979	0.020278	0.0422705
ENSG00000243335	ENST00000275532	potassium channel tetramerization domain containing 7 [Source:HGNC Symbol;Acc:21957]	7	66093868	66276446	q11.21	KCTD7	protein_coding	-0.151981	0.0202906	0.0422705
ENSG00000185567	ENST00000555122	AHNAK nucleoprotein 2 [Source:HGNC Symbol;Acc:20125]	14	105403581	105444694	q32.33	AHNAK2	protein_coding	-0.995433	0.0202953	0.0422705
ENSG00000112308	ENST00000378119	chromosome 6 open reading frame 62 [Source:HGNC Symbol;Acc:20998]	6	24705089	24721064	p22.3	C6orf62	protein_coding	-0.185097	0.0203321	0.0422705
ENSG00000099821	ENST00000588649	polymerase (RNA) mitochondrial (DNA directed) [Source:HGNC Symbol;Acc:9200]	19	617223	633597	p13.3	POLRMT	protein_coding	0.219014	0.0203401	0.0422705
ENSG00000137460	ENST00000511601	FH2 domain containing 1 [Source:HGNC Symbol;Acc:29363]	4	153857504	153900848	q31.3	FHDC1	protein_coding	-0.706056	0.0203544	0.0422705
ENSG00000197016	ENST00000330619	zinc finger protein 470 [Source:HGNC Symbol;Acc:22220]	19	57078880	57100279	q13.43	ZNF470	protein_coding	-0.268049	0.0203746	0.0422705
ENSG00000269360	ENST00000599897		15	93749295	93751277	q26.1	AC112693.2	protein_coding	1.32422	0.020379	0.0422705
ENSG00000099889	ENST00000263207	armadillo repeat gene deleted in velocardiofacial syndrome [Source:HGNC Symbol;Acc:728]	22	19957419	20004331	q11.21	ARVCF	protein_coding	0.288248	0.020383	0.0422705
ENSG00000069018	ENST00000513104	\transient receptor potential cation channel, subfamily C, member 7 [Source:HGNC Symbol;Acc:20754]\""	5	135548999	135732730	q31.1	TRPC7	protein_coding	0.979574	0.0203868	0.0422705
ENSG00000175066	ENST00000492097	glycerol kinase 5 (putative) [Source:HGNC Symbol;Acc:28635]	3	141882414	141944449	q23	GK5	protein_coding	-0.178644	0.0204276	0.042324
ENSG00000184459	ENST00000397452	BPI fold containing family C [Source:HGNC Symbol;Acc:16503]	22	32809834	32860471	q12.3	BPIFC	protein_coding	1.18555	0.0204647	0.0423697
ENSG00000166984	ENST00000539001	t-complex 10-like 2 [Source:HGNC Symbol;Acc:21254]	6	167559902	167610401	q27	TCP10L2	protein_coding	1.21013	0.0204911	0.0423881
ENSG00000113269	ENST00000522208	ring finger protein 130 [Source:HGNC Symbol;Acc:18280]	5	179338651	179499118	q35.3	RNF130	protein_coding	-0.212926	0.0205191	0.0423881
ENSG00000268461	ENST00000595282	Uncharacterized protein [Source:UniProtKB/TrEMBL;Acc:M0R2T9]	19	20047769	20048639	p12	AC007204.1	protein_coding	1.06782	0.0205234	0.0423881
ENSG00000172116	ENST00000393759	CD8b molecule [Source:HGNC Symbol;Acc:1707]	2	87042462	87089047	p11.2	CD8B	protein_coding	0.891876	0.0205336	0.0423881
ENSG00000257242	ENST00000551843	chromosome 12 open reading frame 79 [Source:HGNC Symbol;Acc:27409]	12	92378756	92536690	q21.33	C12orf79	protein_coding	0.430933	0.0205717	0.0424133
ENSG00000227184	ENST00000525985	epiplakin 1 [Source:HGNC Symbol;Acc:15577]	8	144939497	144952632	q24.3	EPPK1	protein_coding	-0.746216	0.0205907	0.0424133
ENSG00000204688	ENST00000377136	\olfactory receptor, family 2, subfamily H, member 1 [Source:HGNC Symbol;Acc:8252]\""	6	29424958	29432105	p22.1	OR2H1	protein_coding	0.990348	0.0205909	0.0424133
ENSG00000139133	ENST00000266483	\ALG10, alpha-1,2-glucosyltransferase [Source:HGNC Symbol;Acc:23162]\""	12	34175216	34182629	p11.1	ALG10	protein_coding	-0.20263	0.0206313	0.0424183
ENSG00000170323	ENST00000256104	\fatty acid binding protein 4, adipocyte [Source:HGNC Symbol;Acc:3559]\""	8	82390654	82395498	q21.13	FABP4	protein_coding	-0.527084	0.0206335	0.0424183
ENSG00000004700	ENST00000444129	RecQ protein-like (DNA helicase Q1-like) [Source:HGNC Symbol;Acc:9948]	12	21621845	21654603	p12.1	RECQL	protein_coding	-0.244169	0.0206459	0.0424183
ENSG00000244094	ENST00000468739	small proline-rich protein 2F [Source:HGNC Symbol;Acc:11266]	1	153084590	153085991	q21.3	SPRR2F	protein_coding	-1.70826	0.0206534	0.0424183
ENSG00000179914	ENST00000326245	intelectin 1 (galactofuranose binding) [Source:HGNC Symbol;Acc:18259]	1	160846329	160854960	q23.3	ITLN1	protein_coding	-3.77027	0.0206701	0.0424219
ENSG00000257482	ENST00000550760	zinc finger protein 727 [Source:HGNC Symbol;Acc:22785]	7	63505821	63538927	q11.21	ZNF727	protein_coding	-0.56742	0.0207431	0.0425194
ENSG00000138814	ENST00000512215	\protein phosphatase 3, catalytic subunit, alpha isozyme [Source:HGNC Symbol;Acc:9314]\""	4	101944566	102269435	q24	PPP3CA	protein_coding	-0.192448	0.0207777	0.0425194
ENSG00000163081	ENST00000295226	coiled-coil domain containing 140 [Source:HGNC Symbol;Acc:26514]	2	223162866	223169936	q36.1	CCDC140	protein_coding	0.907014	0.0207785	0.0425194
ENSG00000170088	ENST00000306480	transmembrane protein 192 [Source:HGNC Symbol;Acc:26775]	4	165995574	166129701	q32.3	TMEM192	protein_coding	-0.246545	0.0207922	0.0425194
ENSG00000140527	ENST00000268130	WD repeat domain 93 [Source:HGNC Symbol;Acc:26924]	15	90234028	90286869	q26.1	WDR93	protein_coding	1.11643	0.0208052	0.0425194
ENSG00000189283	ENST00000476844	fragile histidine triad [Source:HGNC Symbol;Acc:3701]	3	59735036	61237133	p14.2	FHIT	protein_coding	0.239	0.020808	0.0425194
ENSG00000273452	ENST00000609971		17	12626199	12661542	p12	AC005358.1	protein_coding	0.467432	0.0208467	0.042536
ENSG00000164309	ENST00000446378	cardiomyopathy associated 5 [Source:HGNC Symbol;Acc:14305]	5	78985700	79096063	q14.1	CMYA5	protein_coding	-0.270816	0.0208598	0.042536
ENSG00000185361	ENST00000327473	\tumor necrosis factor, alpha-induced protein 8-like 1 [Source:HGNC Symbol;Acc:28279]\""	19	4639530	4655580	p13.3	TNFAIP8L1	protein_coding	0.278326	0.0208725	0.042536
ENSG00000137033	ENST00000381434	interleukin 33 [Source:HGNC Symbol;Acc:16028]	9	6215805	6257983	p24.1	IL33	protein_coding	-0.506172	0.0209117	0.042536
ENSG00000130598	ENST00000381911	\troponin I type 2 (skeletal, fast) [Source:HGNC Symbol;Acc:11946]\""	11	1860219	1862910	p15.5	TNNI2	protein_coding	0.941601	0.0209247	0.042536
ENSG00000204403	ENST00000422698	caspase 12 (gene/pseudogene) [Source:HGNC Symbol;Acc:19004]	11	104756445	104769397	q22.3	CASP12	protein_coding	0.698526	0.020943	0.042536
ENSG00000185594	ENST00000328504	spermatogenesis associated 8 [Source:HGNC Symbol;Acc:28676]	15	97326619	97328845	q26.2	SPATA8	protein_coding	0.416667	0.0209577	0.042536
ENSG00000064933	ENST00000441310	PMS1 postmeiotic segregation increased 1 (S. cerevisiae) [Source:HGNC Symbol;Acc:9121]	2	190649107	190742355	q32.2	PMS1	protein_coding	-0.203793	0.0209643	0.042536
ENSG00000169239	ENST00000498004	\carbonic anhydrase VB, mitochondrial [Source:HGNC Symbol;Acc:1378]\""	X	15706953	15805747	p22.2	CA5B	protein_coding	-0.332344	0.0210368	0.042536
ENSG00000184009	ENST00000331925	\actin, gamma 1 [Source:HGNC Symbol;Acc:144]\""	17	79476997	79490873	q25.3	ACTG1	protein_coding	-0.354927	0.0210632	0.042536
ENSG00000163012	ENST00000295131	\zinc finger, SWIM-type containing 2 [Source:HGNC Symbol;Acc:30990]\""	2	187692562	187713935	q32.1	ZSWIM2	protein_coding	0.938899	0.021073	0.042536
ENSG00000136866	ENST00000374227	ZFP37 zinc finger protein [Source:HGNC Symbol;Acc:12863]	9	115800660	115819039	q32	ZFP37	protein_coding	-0.323642	0.0210859	0.042536
ENSG00000215475	ENST00000400405	siah E3 ubiquitin protein ligase family member 3 [Source:HGNC Symbol;Acc:30553]	13	46354405	46425871	q14.13	SIAH3	protein_coding	1.25369	0.0211039	0.042536
ENSG00000128989	ENST00000566423	\cAMP-regulated phosphoprotein, 19kDa [Source:HGNC Symbol;Acc:16967]\""	15	52839242	52862080	q21.2	ARPP19	protein_coding	-0.221299	0.0211084	0.042536
ENSG00000187860	ENST00000399824	coiled-coil domain containing 157 [Source:HGNC Symbol;Acc:33854]	22	30752624	30774647	q12.2	CCDC157	protein_coding	0.226662	0.0211289	0.042536
ENSG00000139354	ENST00000266754	growth arrest-specific 2 like 3 [Source:HGNC Symbol;Acc:27475]	12	100967461	101022064	q23.1	GAS2L3	protein_coding	-0.387668	0.0211477	0.042536
ENSG00000135535	ENST00000415861	\CD164 molecule, sialomucin [Source:HGNC Symbol;Acc:1632]\""	6	109687717	109703762	q21	CD164	protein_coding	-0.240314	0.0211638	0.042536
ENSG00000126254	ENST00000588161	RNA binding motif protein 42 [Source:HGNC Symbol;Acc:28117]	19	36119932	36128588	q13.12	RBM42	protein_coding	0.180222	0.0211847	0.042536
ENSG00000257017	ENST00000570083	haptoglobin [Source:HGNC Symbol;Acc:5141]	16	72088491	72094954	q22.2	HP	protein_coding	-1.00313	0.0211897	0.042536
ENSG00000222014	ENST00000410061	\RAB6C, member RAS oncogene family [Source:HGNC Symbol;Acc:16525]\""	2	130737235	130740311	q21.1	RAB6C	protein_coding	-0.51914	0.0211999	0.042536
ENSG00000178026	ENST00000318753	\family with sequence similarity 211, member B [Source:HGNC Symbol;Acc:33155]\""	22	24981588	24989175	q11.23	FAM211B	protein_coding	0.279656	0.0212142	0.042536
ENSG00000175602	ENST00000312579	coiled-coil domain containing 85B [Source:HGNC Symbol;Acc:24926]	11	65657875	65659105	q13.1	CCDC85B	protein_coding	0.370825	0.021223	0.042536
ENSG00000101557	ENST00000582707	ubiquitin specific peptidase 14 (tRNA-guanine transglycosylase) [Source:HGNC Symbol;Acc:12612]	18	158383	214629	p11.32	USP14	protein_coding	-0.195541	0.0212511	0.042536
ENSG00000069275	ENST00000367142	nuclear casein kinase and cyclin-dependent kinase substrate 1 [Source:HGNC Symbol;Acc:29923]	1	205681947	205719404	q32.1	NUCKS1	protein_coding	-0.182086	0.0212683	0.042536
ENSG00000259900	ENST00000570293	Uncharacterized protein [Source:UniProtKB/TrEMBL;Acc:J3QRW8]	16	69369179	69385633	q22.1	RP11-343C2.7	protein_coding	0.180393	0.0212759	0.042536
ENSG00000155659	ENST00000427538	V-set and immunoglobulin domain containing 4 [Source:HGNC Symbol;Acc:17032]	X	65241580	65259967	q12	VSIG4	protein_coding	-0.546739	0.0212809	0.042536
ENSG00000124786	ENST00000379660	\solute carrier family 35 (adenosine 3'-phospho 5'-phosphosulfate transporter), member B3 [Source:HGNC Symbol;Acc:21601]\""	6	8413301	8435794	p24.3	SLC35B3	protein_coding	-0.186361	0.021296	0.042536
ENSG00000143850	ENST00000272203	\pleckstrin homology domain containing, family A member 6 [Source:HGNC Symbol;Acc:17053]\""	1	204187979	204346793	q32.1	PLEKHA6	protein_coding	0.246486	0.0212977	0.042536
ENSG00000254995	ENST00000530122	STX16-NPEPL1 readthrough (NMD candidate) [Source:HGNC Symbol;Acc:41993]	20	57226490	57290466	q13.32	STX16-NPEPL1	protein_coding	0.160854	0.0213088	0.042536
ENSG00000132356	ENST00000397128	\protein kinase, AMP-activated, alpha 1 catalytic subunit [Source:HGNC Symbol;Acc:9376]\""	5	40759481	40798476	p13.1	PRKAA1	protein_coding	-0.148139	0.0213236	0.042536
ENSG00000104660	ENST00000321250	leptin receptor overlapping transcript-like 1 [Source:HGNC Symbol;Acc:6555]	8	29952914	30034724	p12	LEPROTL1	protein_coding	-0.285594	0.021327	0.042536
ENSG00000160318	ENST00000291715	claudin domain containing 2 [Source:HGNC Symbol;Acc:28511]	19	51870352	51872257	q13.41	CLDND2	protein_coding	0.463592	0.021327	0.042536
ENSG00000198471	ENST00000358241	receptor (chemosensory) transporter protein 2 [Source:HGNC Symbol;Acc:32486]	3	187416047	187420345	q27.3	RTP2	protein_coding	0.624321	0.0213437	0.042536
ENSG00000048545	ENST00000418175	guanylate cyclase activator 1A (retina) [Source:HGNC Symbol;Acc:4678]	6	42123144	42147794	p21.1	GUCA1A	protein_coding	0.874321	0.0213692	0.042536
ENSG00000169895	ENST00000380155	synapse associated protein 1 [Source:HGNC Symbol;Acc:16273]	X	16737755	16783459	p22.2	SYAP1	protein_coding	-0.211883	0.0214007	0.042536
ENSG00000188760	ENST00000344458	transmembrane protein 198 [Source:HGNC Symbol;Acc:33704]	2	220408385	220415317	q35	TMEM198	protein_coding	0.330178	0.0214015	0.042536
ENSG00000101773	ENST00000583700	retinoblastoma binding protein 8 [Source:HGNC Symbol;Acc:9891]	18	20378224	20606451	q11.2	RBBP8	protein_coding	-0.31548	0.0214183	0.042536
ENSG00000122741	ENST00000377724	DDB1 and CUL4 associated factor 10 [Source:HGNC Symbol;Acc:23686]	9	37800499	37867663	p13.2	DCAF10	protein_coding	-0.149075	0.0214257	0.042536
ENSG00000060709	ENST00000261655	RIMS binding protein 2 [Source:HGNC Symbol;Acc:30339]	12	130880682	131200826	q24.33	RIMBP2	protein_coding	1.55382	0.0214494	0.042536
ENSG00000105371	ENST00000380770	intercellular adhesion molecule 4 (Landsteiner-Wiener blood group) [Source:HGNC Symbol;Acc:5347]	19	10397643	10399198	p13.2	ICAM4	protein_coding	0.583416	0.0214537	0.042536
ENSG00000171345	ENST00000361566	keratin 19 [Source:HGNC Symbol;Acc:6436]	17	39679869	39684560	q21.2	KRT19	protein_coding	-2.62516	0.0214614	0.042536
ENSG00000198948	ENST00000393704	microfibrillar-associated protein 3-like [Source:HGNC Symbol;Acc:29083]	4	170907748	170954182	q33	MFAP3L	protein_coding	-0.435384	0.0214638	0.042536
ENSG00000169554	ENST00000558170	zinc finger E-box binding homeobox 2 [Source:HGNC Symbol;Acc:14881]	2	145141648	145282147	q22.3	ZEB2	protein_coding	-0.149924	0.0214724	0.042536
ENSG00000183049	ENST00000378847	calcium/calmodulin-dependent protein kinase ID [Source:HGNC Symbol;Acc:19341]	10	12391481	12877545	p13	CAMK1D	protein_coding	-0.825594	0.0215071	0.042536
ENSG00000178502	ENST00000319121	kelch-like family member 11 [Source:HGNC Symbol;Acc:19008]	17	40009797	40021684	q21.2	KLHL11	protein_coding	-0.24297	0.0215209	0.042536
ENSG00000144057	ENST00000361686	\ST6 beta-galactosamide alpha-2,6-sialyltranferase 2 [Source:HGNC Symbol;Acc:10861]\""	2	107418056	107503564	q12.3	ST6GAL2	protein_coding	-1.09212	0.021532	0.042536
ENSG00000170100	ENST00000565877	zinc finger protein 778 [Source:HGNC Symbol;Acc:26479]	16	89284118	89295363	q24.3	ZNF778	protein_coding	-0.188004	0.0215324	0.042536
ENSG00000184381	ENST00000332509	\phospholipase A2, group VI (cytosolic, calcium-independent) [Source:HGNC Symbol;Acc:9039]\""	22	38507502	38601697	q13.1	PLA2G6	protein_coding	0.254438	0.0215391	0.042536
ENSG00000002822	ENST00000481633	MAD1 mitotic arrest deficient-like 1 (yeast) [Source:HGNC Symbol;Acc:6762]	7	1855429	2272878	p22.3	MAD1L1	protein_coding	0.188554	0.0215569	0.0425413
ENSG00000116786	ENST00000375799	\pleckstrin homology domain containing, family M (with RUN domain) member 2 [Source:HGNC Symbol;Acc:29131]\""	1	16010827	16061264	p36.21	PLEKHM2	protein_coding	0.189858	0.0216247	0.0426166
ENSG00000115828	ENST00000338415	glutaminyl-peptide cyclotransferase [Source:HGNC Symbol;Acc:9753]	2	37571717	37600465	p22.2	QPCT	protein_coding	-0.663621	0.0216399	0.0426166
ENSG00000111275	ENST00000416293	aldehyde dehydrogenase 2 family (mitochondrial) [Source:HGNC Symbol;Acc:404]	12	112204691	112247782	q24.12	ALDH2	protein_coding	0.241035	0.0216439	0.0426166
ENSG00000126016	ENST00000304758	angiomotin [Source:HGNC Symbol;Acc:17810]	X	112017731	112084043	q23	AMOT	protein_coding	-0.354109	0.0216606	0.0426166
ENSG00000168398	ENST00000542454	bradykinin receptor B2 [Source:HGNC Symbol;Acc:1030]	14	96671016	96710666	q32.2	BDKRB2	protein_coding	-1.42997	0.0216705	0.0426166
ENSG00000115380	ENST00000394555	EGF containing fibulin-like extracellular matrix protein 1 [Source:HGNC Symbol;Acc:3218]	2	56093102	56151274	p16.1	EFEMP1	protein_coding	-0.757723	0.0216964	0.0426169
ENSG00000119913	ENST00000369422	tectorin beta [Source:HGNC Symbol;Acc:11721]	10	114043493	114064793	q25.2	TECTB	protein_coding	1.06661	0.0217008	0.0426169
ENSG00000102218	ENST00000218340	retinitis pigmentosa 2 (X-linked recessive) [Source:HGNC Symbol;Acc:10274]	X	46696375	46741793	p11.23	RP2	protein_coding	-0.259667	0.0217227	0.0426302
ENSG00000117262	ENST00000313835	G protein-coupled receptor 89A [Source:HGNC Symbol;Acc:31984]	1	145764411	145827103	q21.1	GPR89A	protein_coding	-0.181685	0.0217598	0.0426323
ENSG00000135341	ENST00000369325	mitogen-activated protein kinase kinase kinase 7 [Source:HGNC Symbol;Acc:6859]	6	91223292	91296764	q15	MAP3K7	protein_coding	-0.194467	0.0217892	0.0426323
ENSG00000123243	ENST00000256861	\inter-alpha-trypsin inhibitor heavy chain family, member 5 [Source:HGNC Symbol;Acc:21449]\""	10	7601232	7708961	p14	ITIH5	protein_coding	-0.324529	0.0218112	0.0426323
ENSG00000164619	ENST00000448280	BMP binding endothelial regulator [Source:HGNC Symbol;Acc:24154]	7	33944523	34195484	p14.3	BMPER	protein_coding	1.00172	0.0218635	0.0426323
ENSG00000095464	ENST00000371447	\phosphodiesterase 6C, cGMP-specific, cone, alpha prime [Source:HGNC Symbol;Acc:8787]\""	10	95372345	95425767	q23.33	PDE6C	protein_coding	0.627826	0.0219028	0.0426323
ENSG00000102265	ENST00000218388	TIMP metallopeptidase inhibitor 1 [Source:HGNC Symbol;Acc:11820]	X	47441712	47446188	p11.23	TIMP1	protein_coding	-1.0045	0.0219252	0.0426323
ENSG00000164323	ENST00000458385	KIAA1430 [Source:HGNC Symbol;Acc:29276]	4	186080819	186130658	q35.1	KIAA1430	protein_coding	-0.197439	0.0219499	0.0426323
ENSG00000101782	ENST00000339486	RIO kinase 3 [Source:HGNC Symbol;Acc:11451]	18	21032787	21066567	q11.2	RIOK3	protein_coding	-0.208972	0.0219571	0.0426323
ENSG00000154080	ENST00000284224	carbohydrate (N-acetylgalactosamine 4-0) sulfotransferase 9 [Source:HGNC Symbol;Acc:19898]	18	24495595	24765281	q11.2	CHST9	protein_coding	-0.779767	0.0219576	0.0426323
ENSG00000109184	ENST00000509376	\DCN1, defective in cullin neddylation 1, domain containing 4 [Source:HGNC Symbol;Acc:28998]\""	4	52709166	52783003	q12	DCUN1D4	protein_coding	-0.195129	0.0219664	0.0426323
ENSG00000078142	ENST00000262039	\phosphatidylinositol 3-kinase, catalytic subunit type 3 [Source:HGNC Symbol;Acc:8974]\""	18	39535171	39667794	q12.3	PIK3C3	protein_coding	-0.129193	0.0219847	0.0426323
ENSG00000107593	ENST00000318222	polycystic kidney disease 2-like 1 [Source:HGNC Symbol;Acc:9011]	10	102047903	102090243	q24.31	PKD2L1	protein_coding	1.12729	0.0219874	0.0426323
ENSG00000197408	ENST00000324071	\cytochrome P450, family 2, subfamily B, polypeptide 6 [Source:HGNC Symbol;Acc:2615]\""	19	41497204	41524303	q13.2	CYP2B6	protein_coding	0.965414	0.0219913	0.0426323
ENSG00000251692	ENST00000447419	\pentraxin 4, long [Source:HGNC Symbol;Acc:14171]\""	16	1535887	1538982	p13.3	PTX4	protein_coding	0.994047	0.0219995	0.0426323
ENSG00000137628	ENST00000393743	DEAD (Asp-Glu-Ala-Asp) box polypeptide 60 [Source:HGNC Symbol;Acc:25942]	4	169137444	169239958	q32.3	DDX60	protein_coding	-0.246449	0.0220024	0.0426323
ENSG00000166405	ENST00000335425	RIC3 acetylcholine receptor chaperone [Source:HGNC Symbol;Acc:30338]	11	8127597	8190602	p15.4	RIC3	protein_coding	0.227903	0.0220066	0.0426323
ENSG00000099246	ENST00000356940	\RAB18, member RAS oncogene family [Source:HGNC Symbol;Acc:14244]\""	10	27793197	27831143	p12.1	RAB18	protein_coding	-0.271859	0.0220097	0.0426323
ENSG00000267496	ENST00000588043	\family with sequence similarity 215, member A (non-protein coding) [Source:HGNC Symbol;Acc:17505]\""	17	41994576	41995326	q21.31	FAM215A	protein_coding	0.865068	0.0220138	0.0426323
ENSG00000136404	ENST00000322019	transmembrane 6 superfamily member 1 [Source:HGNC Symbol;Acc:11860]	15	83776159	83813606	q25.2	TM6SF1	protein_coding	-0.199932	0.0220285	0.0426323
ENSG00000213420	ENST00000292377	glypican 2 [Source:HGNC Symbol;Acc:4450]	7	99767229	99774995	q22.1	GPC2	protein_coding	0.77722	0.0220348	0.0426323
ENSG00000100314	ENST00000216144	calcium binding protein 7 [Source:HGNC Symbol;Acc:20834]	22	30116073	30127828	q12.2	CABP7	protein_coding	0.367414	0.0220408	0.0426323
ENSG00000162520	ENST00000409190	\syncoilin, intermediate filament protein [Source:HGNC Symbol;Acc:28897]\""	1	33145507	33169197	p35.1	SYNC	protein_coding	-0.226637	0.0220592	0.0426388
ENSG00000146757	ENST00000328747	zinc finger protein 92 [Source:HGNC Symbol;Acc:13168]	7	64838712	64866038	q11.21	ZNF92	protein_coding	-0.262422	0.0220798	0.042641
ENSG00000176165	ENST00000382535	forkhead box G1 [Source:HGNC Symbol;Acc:3811]	14	29235050	29238870	q12	FOXG1	protein_coding	0.97329	0.0220937	0.042641
ENSG00000163840	ENST00000296161	deltex 3-like (Drosophila) [Source:HGNC Symbol;Acc:30323]	3	122283085	122294050	q21.1	DTX3L	protein_coding	-0.238937	0.0221057	0.042641
ENSG00000176853	ENST00000521166	\family with sequence similarity 91, member A1 [Source:HGNC Symbol;Acc:26306]\""	8	124780696	124827692	q24.13	FAM91A1	protein_coding	-0.213335	0.022124	0.0426472
ENSG00000176358	ENST00000352793	tachykinin 4 (hemokinin) [Source:HGNC Symbol;Acc:16641]	17	47915671	47925379	q21.33	TAC4	protein_coding	0.630105	0.0221451	0.0426588
ENSG00000170571	ENST00000303221	embigin [Source:HGNC Symbol;Acc:30465]	5	49692026	49739082	q11.1	EMB	protein_coding	-0.760122	0.0221798	0.0426749
ENSG00000218672	ENST00000401499	HCG2000720; Hypothetical gene supported by AK054822; Uncharacterized protein [Source:UniProtKB/TrEMBL;Acc:A4D251]	7	155174771	155189051	q36.3	AC008060.7	protein_coding	0.902741	0.0222236	0.0426749
ENSG00000143669	ENST00000389794	lysosomal trafficking regulator [Source:HGNC Symbol;Acc:1968]	1	235824341	236046940	q42.3	LYST	protein_coding	-0.227487	0.0222272	0.0426749
ENSG00000137040	ENST00000259569	RAN binding protein 6 [Source:HGNC Symbol;Acc:9851]	9	6011043	6015618	p24.1	RANBP6	protein_coding	-0.230025	0.0222431	0.0426749
ENSG00000165794	ENST00000554422	\solute carrier family 39 (zinc transporter), member 2 [Source:HGNC Symbol;Acc:17127]\""	14	21467414	21470030	q11.2	SLC39A2	protein_coding	0.946481	0.0222443	0.0426749
ENSG00000154007	ENST00000284142	ankyrin repeat and SOCS box containing 17 [Source:HGNC Symbol;Acc:19769]	1	76384558	76398116	p31.1	ASB17	protein_coding	0.844107	0.0222904	0.0426749
ENSG00000179119	ENST00000336349	\SPT2, Suppressor of Ty, domain containing 1 (S. cerevisiae) [Source:HGNC Symbol;Acc:26818]\""	11	18627948	18656338	p15.1	SPTY2D1	protein_coding	-0.176042	0.0222967	0.0426749
ENSG00000130561	ENST00000447536	S-antigen; retina and pineal gland (arrestin) [Source:HGNC Symbol;Acc:10521]	2	234216462	234255701	q37.1	SAG	protein_coding	1.40376	0.022323	0.0426749
ENSG00000129968	ENST00000292577	abhydrolase domain containing 17A [Source:HGNC Symbol;Acc:28756]	19	1876809	1885546	p13.3	ABHD17A	protein_coding	0.222539	0.022326	0.0426749
ENSG00000162819	ENST00000340934	BRO1 domain and CAAX motif containing [Source:HGNC Symbol;Acc:26512]	1	222885895	222908538	q41	BROX	protein_coding	-0.241059	0.0223277	0.0426749
ENSG00000204348	ENST00000491327	decapping exoribonuclease [Source:HGNC Symbol;Acc:2992]	6	31937587	31940069	p21.33	DXO	protein_coding	0.205644	0.0223889	0.0426749
ENSG00000183751	ENST00000568546	transducin (beta)-like 3 [Source:HGNC Symbol;Acc:11587]	16	2022038	2032934	p13.3	TBL3	protein_coding	0.200531	0.0223962	0.0426749
ENSG00000138686	ENST00000264499	Bardet-Biedl syndrome 7 [Source:HGNC Symbol;Acc:18758]	4	122745595	122791652	q27	BBS7	protein_coding	-0.224492	0.0224152	0.0426749
ENSG00000092295	ENST00000206765	transglutaminase 1 [Source:HGNC Symbol;Acc:11777]	14	24718320	24733638	q12	TGM1	protein_coding	-1.87144	0.0224168	0.0426749
ENSG00000105835	ENST00000222553	nicotinamide phosphoribosyltransferase [Source:HGNC Symbol;Acc:30092]	7	105888731	105926772	q22.3	NAMPT	protein_coding	-0.268214	0.0224189	0.0426749
ENSG00000013441	ENST00000321356	CDC-like kinase 1 [Source:HGNC Symbol;Acc:2068]	2	201717732	201729422	q33.1	CLK1	protein_coding	-0.254965	0.0224267	0.0426749
ENSG00000128713	ENST00000498438	homeobox D11 [Source:HGNC Symbol;Acc:5134]	2	176968944	176974722	q31.1	HOXD11	protein_coding	0.920366	0.0224291	0.0426749
ENSG00000128923	ENST00000316848	\family with sequence similarity 63, member B [Source:HGNC Symbol;Acc:26954]\""	15	59063391	59154099	q21.3	FAM63B	protein_coding	-0.219792	0.0224308	0.0426749
ENSG00000117505	ENST00000370272	\down-regulator of transcription 1, TBP-binding (negative cofactor 2) [Source:HGNC Symbol;Acc:3017]\""	1	93811445	93835055	p22.1	DR1	protein_coding	-0.1774	0.0224619	0.0426749
ENSG00000127334	ENST00000543747	dual-specificity tyrosine-(Y)-phosphorylation regulated kinase 2 [Source:HGNC Symbol;Acc:3093]	12	68042118	68059186	q15	DYRK2	protein_coding	-0.195917	0.022505	0.0426749
ENSG00000024048	ENST00000372903	ubiquitin protein ligase E3 component n-recognin 2 [Source:HGNC Symbol;Acc:21289]	6	42531800	42661242	p21.1	UBR2	protein_coding	-0.152904	0.0225245	0.0426749
ENSG00000239389	ENST00000409494	protocadherin alpha 13 [Source:HGNC Symbol;Acc:8667]	5	140261793	140391929	q31.3	PCDHA13	protein_coding	-0.781422	0.0225705	0.0426749
ENSG00000115363	ENST00000490746	eva-1 homolog A (C. elegans) [Source:HGNC Symbol;Acc:25816]	2	75696428	75796848	p12	EVA1A	protein_coding	0.49288	0.0225748	0.0426749
ENSG00000136275	ENST00000258776	chromosome 7 open reading frame 69 [Source:HGNC Symbol;Acc:21911]	7	47834889	47859445	p12.3	C7orf69	protein_coding	1.07863	0.0225783	0.0426749
ENSG00000166444	ENST00000526757	suppression of tumorigenicity 5 [Source:HGNC Symbol;Acc:11350]	11	8714898	8932498	p15.4	ST5	protein_coding	0.179732	0.0225906	0.0426749
ENSG00000111321	ENST00000546296	\lymphotoxin beta receptor (TNFR superfamily, member 3) [Source:HGNC Symbol;Acc:6718]\""	12	6484211	6500733	p13.31	LTBR	protein_coding	0.228282	0.0225967	0.0426749
ENSG00000154721	ENST00000400532	junctional adhesion molecule 2 [Source:HGNC Symbol;Acc:14686]	21	27011584	27089874	q21.3	JAM2	protein_coding	-0.371231	0.0226065	0.0426749
ENSG00000146360	ENST00000414000	G protein-coupled receptor 6 [Source:HGNC Symbol;Acc:4515]	6	110299514	110301921	q21	GPR6	protein_coding	0.852402	0.0226273	0.0426749
ENSG00000183251	ENST00000380224	\olfactory receptor, family 51, subfamily B, member 4 [Source:HGNC Symbol;Acc:14708]\""	11	5322244	5323226	p15.4	OR51B4	protein_coding	0.998107	0.0226416	0.0426749
ENSG00000228325	ENST00000443397	Uncharacterized protein [Source:UniProtKB/TrEMBL;Acc:H7C1X1]	2	90537839	90538397	p11.1	RP11-685N3.1	protein_coding	-1.20237	0.0226671	0.0426749
ENSG00000169855	ENST00000464233	\roundabout, axon guidance receptor, homolog 1 (Drosophila) [Source:HGNC Symbol;Acc:10249]\""	3	78646390	79816965	p12.2	ROBO1	protein_coding	-0.397372	0.0226719	0.0426749
ENSG00000144597	ENST00000396842	ELL associated factor 1 [Source:HGNC Symbol;Acc:20907]	3	15468862	15484120	p25.1	EAF1	protein_coding	-0.165828	0.0226738	0.0426749
ENSG00000117000	ENST00000372771	rearranged L-myc fusion [Source:HGNC Symbol;Acc:10025]	1	40627045	40706593	p34.2	RLF	protein_coding	-0.183717	0.0226861	0.0426749
ENSG00000159618	ENST00000349457	G protein-coupled receptor 114 [Source:HGNC Symbol;Acc:19010]	16	57576333	57625593	q21	GPR114	protein_coding	0.7902	0.0226888	0.0426749
ENSG00000151304	ENST00000339397	serum response factor binding protein 1 [Source:HGNC Symbol;Acc:26333]	5	121297656	121411265	q23.1	SRFBP1	protein_coding	-0.223241	0.0226977	0.0426749
ENSG00000116194	ENST00000234816	angiopoietin-like 1 [Source:HGNC Symbol;Acc:489]	1	178818840	178840187	q25.2	ANGPTL1	protein_coding	-0.469138	0.0227242	0.0426749
ENSG00000105705	ENST00000589144	SURP and G patch domain containing 1 [Source:HGNC Symbol;Acc:18643]	19	19386827	19431653	p13.11	SUGP1	protein_coding	0.187058	0.0227271	0.0426749
ENSG00000151079	ENST00000280684	\potassium voltage-gated channel, shaker-related subfamily, member 6 [Source:HGNC Symbol;Acc:6225]\""	12	4918342	4960277	p13.32	KCNA6	protein_coding	-0.600616	0.0227411	0.0426749
ENSG00000112210	ENST00000468148	\RAB23, member RAS oncogene family [Source:HGNC Symbol;Acc:14263]\""	6	57053607	57087078	p11.2	RAB23	protein_coding	-0.251113	0.022746	0.0426749
ENSG00000091986	ENST00000206423	coiled-coil domain containing 80 [Source:HGNC Symbol;Acc:30649]	3	112323407	112368377	q13.2	CCDC80	protein_coding	-0.823556	0.0227708	0.0426749
ENSG00000135052	ENST00000388712	golgi membrane protein 1 [Source:HGNC Symbol;Acc:15451]	9	88641061	88715088	q21.33	GOLM1	protein_coding	-0.292615	0.0227959	0.0426749
ENSG00000079689	ENST00000377961	\secretagogin, EF-hand calcium binding protein [Source:HGNC Symbol;Acc:16941]\""	6	25652464	25702011	p22.2	SCGN	protein_coding	1.40845	0.0228072	0.0426749
ENSG00000078018	ENST00000199940	microtubule-associated protein 2 [Source:HGNC Symbol;Acc:6839]	2	210288782	210598842	q34	MAP2	protein_coding	-0.269649	0.0228119	0.0426749
ENSG00000198162	ENST00000356554	\mannosidase, alpha, class 1A, member 2 [Source:HGNC Symbol;Acc:6822]\""	1	117910071	118071494	p12	MAN1A2	protein_coding	-0.173935	0.0228457	0.0426749
ENSG00000142449	ENST00000600128	fibrillin 3 [Source:HGNC Symbol;Acc:18794]	19	8130286	8214730	p13.2	FBN3	protein_coding	1.48298	0.022852	0.0426749
ENSG00000072864	ENST00000396355	nudE neurodevelopment protein 1 [Source:HGNC Symbol;Acc:17619]	16	15737124	15820210	p13.11	NDE1	protein_coding	-0.499915	0.0228546	0.0426749
ENSG00000142864	ENST00000370994	SERPINE1 mRNA binding protein 1 [Source:HGNC Symbol;Acc:17860]	1	67873493	67896098	p31.3	SERBP1	protein_coding	-0.188794	0.0228696	0.0426749
ENSG00000103769	ENST00000569304	\RAB11A, member RAS oncogene family [Source:HGNC Symbol;Acc:9760]\""	15	66018392	66184329	q22.31	RAB11A	protein_coding	-0.227374	0.0228788	0.0426749
ENSG00000164488	ENST00000366796	dishevelled-binding antagonist of beta-catenin 2 [Source:HGNC Symbol;Acc:21231]	6	168693510	168720434	q27	DACT2	protein_coding	-0.940524	0.0229363	0.0427324
ENSG00000178498	ENST00000548804	deltex homolog 3 (Drosophila) [Source:HGNC Symbol;Acc:24457]	12	57998405	58003587	q13.3	DTX3	protein_coding	0.199924	0.0229399	0.0427324
ENSG00000119616	ENST00000554590	FCF1 rRNA-processing protein [Source:HGNC Symbol;Acc:20220]	14	75179847	75203394	q24.3	FCF1	protein_coding	-0.213596	0.0229619	0.0427338
ENSG00000020129	ENST00000373253	neurochondrin [Source:HGNC Symbol;Acc:17597]	1	36023074	36032875	p34.3	NCDN	protein_coding	0.263453	0.0229709	0.0427338
ENSG00000169918	ENST00000307050	OTU domain containing 7A [Source:HGNC Symbol;Acc:20718]	15	31775329	32162992	q13.3	OTUD7A	protein_coding	0.490636	0.023007	0.0427502
ENSG00000221859	ENST00000380095	keratin associated protein 10-10 [Source:HGNC Symbol;Acc:22972]	21	46057273	46058370	q22.3	KRTAP10-10	protein_coding	0.92744	0.0230253	0.0427502
ENSG00000172986	ENST00000389617	glucoside xylosyltransferase 2 [Source:HGNC Symbol;Acc:33383]	3	72937224	73047289	p13	GXYLT2	protein_coding	-0.290267	0.0230641	0.0427502
ENSG00000178177	ENST00000326877	ligand dependent nuclear receptor corepressor-like [Source:HGNC Symbol;Acc:30776]	4	17842822	18023499	p15.31	LCORL	protein_coding	-0.212256	0.0230706	0.0427502
ENSG00000090674	ENST00000264079	mucolipin 1 [Source:HGNC Symbol;Acc:13356]	19	7587512	7598895	p13.2	MCOLN1	protein_coding	0.155434	0.0230783	0.0427502
ENSG00000173473	ENST00000254480	\SWI/SNF related, matrix associated, actin dependent regulator of chromatin, subfamily c, member 1 [Source:HGNC Symbol;Acc:11104]\""	3	47626762	47823596	p21.31	SMARCC1	protein_coding	-0.17607	0.0230792	0.0427502
ENSG00000232125	ENST00000452335	dystrotelin [Source:HGNC Symbol;Acc:23279]	2	207516345	207583120	q33.3	DYTN	protein_coding	1.01717	0.023088	0.0427502
ENSG00000101425	ENST00000418004	bactericidal/permeability-increasing protein [Source:HGNC Symbol;Acc:1095]	20	36888551	36965907	q11.23	BPI	protein_coding	0.811749	0.0231008	0.0427502
ENSG00000184898	ENST00000331426	RNA binding motif protein 43 [Source:HGNC Symbol;Acc:24790]	2	152104454	152118393	q23.3	RBM43	protein_coding	-0.377739	0.0231664	0.0428435
ENSG00000143498	ENST00000366890	\TATA box binding protein (TBP)-associated factor, RNA polymerase I, A, 48kDa [Source:HGNC Symbol;Acc:11532]\""	1	222731244	222763275	q41	TAF1A	protein_coding	-0.320214	0.0232071	0.0428449
ENSG00000181744	ENST00000315691	chromosome 3 open reading frame 58 [Source:HGNC Symbol;Acc:28490]	3	143690640	143767561	q24	C3orf58	protein_coding	-0.240219	0.023209	0.0428449
ENSG00000122012	ENST00000502798	synaptic vesicle glycoprotein 2C [Source:HGNC Symbol;Acc:30670]	5	75378997	75649764	q13.3	SV2C	protein_coding	1.51311	0.0232127	0.0428449
ENSG00000183615	ENST00000373582	\family with sequence similarity 167, member B [Source:HGNC Symbol;Acc:28133]\""	1	32712834	32714457	p35.1	FAM167B	protein_coding	0.451338	0.0232655	0.0429143
ENSG00000155545	ENST00000381226	\mesoderm induction early response 1, family member 3 [Source:HGNC Symbol;Acc:26678]\""	5	56215429	56267502	q11.2	MIER3	protein_coding	-0.150741	0.0232809	0.0429146
ENSG00000149016	ENST00000476907	\terminal uridylyl transferase 1, U6 snRNA-specific [Source:HGNC Symbol;Acc:26184]\""	11	62342517	62359649	q12.3	TUT1	protein_coding	0.149578	0.0233096	0.0429305
ENSG00000166266	ENST00000393094	cullin 5 [Source:HGNC Symbol;Acc:2556]	11	107879459	107978503	q22.3	CUL5	protein_coding	-0.197705	0.0233199	0.0429305
ENSG00000168619	ENST00000520001	ADAM metallopeptidase domain 18 [Source:HGNC Symbol;Acc:196]	8	39442008	39587583	p11.22	ADAM18	protein_coding	1.41057	0.0233559	0.0429552
ENSG00000249158	ENST00000398640	protocadherin alpha 11 [Source:HGNC Symbol;Acc:8665]	5	140248689	140391929	q31.3	PCDHA11	protein_coding	-0.776245	0.0233637	0.0429552
ENSG00000074410	ENST00000178638	carbonic anhydrase XII [Source:HGNC Symbol;Acc:1371]	15	63613577	63674360	q22.2	CA12	protein_coding	-1.8075	0.0233991	0.0429737
ENSG00000154832	ENST00000412036	CXXC finger protein 1 [Source:HGNC Symbol;Acc:24343]	18	47808713	47814674	q21.1	CXXC1	protein_coding	0.171496	0.0234043	0.0429737
ENSG00000229453	ENST00000434006	\serine peptidase inhibitor, Kazal type 8 (putative) [Source:HGNC Symbol;Acc:33160]\""	3	48348336	48369831	p21.31	SPINK8	protein_coding	0.646241	0.0234392	0.0430081
ENSG00000179364	ENST00000430725	phosphofurin acidic cluster sorting protein 2 [Source:HGNC Symbol;Acc:23794]	14	105766900	105864484	q32.33	PACS2	protein_coding	0.15976	0.0234641	0.0430081
ENSG00000222020	ENST00000409526	Uncharacterized protein [Source:UniProtKB/TrEMBL;Acc:B8ZZD5]	2	240323130	240324058	q37.3	AC062017.1	protein_coding	0.403638	0.023478	0.0430081
ENSG00000184302	ENST00000327720	SIX homeobox 6 [Source:HGNC Symbol;Acc:10892]	14	60975669	60979568	q23.1	SIX6	protein_coding	0.874321	0.0235043	0.0430081
ENSG00000106003	ENST00000402506	LFNG O-fucosylpeptide 3-beta-N-acetylglucosaminyltransferase [Source:HGNC Symbol;Acc:6560]	7	2552163	2568811	p22.3	LFNG	protein_coding	0.465184	0.0235232	0.0430081
ENSG00000073921	ENST00000532317	phosphatidylinositol binding clathrin assembly protein [Source:HGNC Symbol;Acc:15514]	11	85668727	85780924	q14.2	PICALM	protein_coding	-0.220909	0.0235445	0.0430081
ENSG00000268482	ENST00000599954	HCG17281; PRO0038; Uncharacterized protein [Source:UniProtKB/TrEMBL;Acc:Q9UI90]	9	35361056	35361262	p13.3	AL160274.1	protein_coding	1.03814	0.0235447	0.0430081
ENSG00000156162	ENST00000522422	dpy-19-like 4 (C. elegans) [Source:HGNC Symbol;Acc:27829]	8	95731931	95806064	q22.1	DPY19L4	protein_coding	-0.215516	0.023611	0.0430081
ENSG00000108061	ENST00000369452	soc-2 suppressor of clear homolog (C. elegans) [Source:HGNC Symbol;Acc:15454]	10	112679301	112773425	q25.2	SHOC2	protein_coding	-0.185918	0.0236113	0.0430081
ENSG00000267802	ENST00000597846	HCG2013195; Uncharacterized protein [Source:UniProtKB/TrEMBL;Acc:M0R394]	14	52436014	52436247	q22.1	AL358333.1	protein_coding	-0.445487	0.0236236	0.0430081
ENSG00000166073	ENST00000299092	G protein-coupled receptor 176 [Source:HGNC Symbol;Acc:32370]	15	40091233	40213093	q15.1	GPR176	protein_coding	-0.373157	0.0236387	0.0430081
ENSG00000174013	ENST00000440469	F-box protein 45 [Source:HGNC Symbol;Acc:29148]	3	196295482	196315930	q29	FBXO45	protein_coding	-0.237971	0.0236598	0.0430081
ENSG00000039600	ENST00000311371	SRY (sex determining region Y)-box 30 [Source:HGNC Symbol;Acc:30635]	5	157052687	157098488	q33.3	SOX30	protein_coding	0.96515	0.0236679	0.0430081
ENSG00000132518	ENST00000254854	\guanylate cyclase 2D, membrane (retina-specific) [Source:HGNC Symbol;Acc:4689]\""	17	7905912	7923657	p13.1	GUCY2D	protein_coding	1.13273	0.0236747	0.0430081
ENSG00000170262	ENST00000399784	melanocortin 2 receptor accessory protein [Source:HGNC Symbol;Acc:1304]	21	33664124	33687095	q22.11	MRAP	protein_coding	-0.299537	0.0236905	0.0430081
ENSG00000153495	ENST00000497241	testis expressed 29 [Source:HGNC Symbol;Acc:20370]	13	111968531	111996596	q34	TEX29	protein_coding	1.00564	0.0236913	0.0430081
ENSG00000272442	ENST00000505802		6	44240931	44346694	p21.1	RP11-444E17.6	protein_coding	0.277936	0.0237001	0.0430081
ENSG00000188725	ENST00000339020	small integral membrane protein 15 [Source:HGNC Symbol;Acc:33861]	5	60453536	60458301	q12.1	SMIM15	protein_coding	-0.255512	0.0237083	0.0430081
ENSG00000198033	ENST00000400113	\tubulin, alpha 3c [Source:HGNC Symbol;Acc:12408]\""	13	19747910	19755992	q12.11	TUBA3C	protein_coding	-1.14613	0.0237292	0.0430081
ENSG00000171124	ENST00000458379	\fucosyltransferase 3 (galactoside 3(4)-L-fucosyltransferase, Lewis blood group) [Source:HGNC Symbol;Acc:4014]\""	19	5842899	5851485	p13.3	FUT3	protein_coding	0.913815	0.0237386	0.0430081
ENSG00000128245	ENST00000248975	\tyrosine 3-monooxygenase/tryptophan 5-monooxygenase activation protein, eta [Source:HGNC Symbol;Acc:12853]\""	22	32340447	32353590	q12.3	YWHAH	protein_coding	-0.25484	0.0237585	0.0430081
ENSG00000235268	ENST00000450979	lysine (K)-specific demethylase 4E [Source:HGNC Symbol;Acc:37098]	11	94758422	94760760	q21	KDM4E	protein_coding	1.04811	0.0237671	0.0430081
ENSG00000008282	ENST00000455385	synaptophysin-like 1 [Source:HGNC Symbol;Acc:11507]	7	105730949	105753022	q22.3	SYPL1	protein_coding	-0.317122	0.0237733	0.0430081
ENSG00000130177	ENST00000356221	cell division cycle 16 [Source:HGNC Symbol;Acc:1720]	13	115000362	115038198	q34	CDC16	protein_coding	-0.15873	0.023825	0.043049
ENSG00000135750	ENST00000366621	\potassium channel, subfamily K, member 1 [Source:HGNC Symbol;Acc:6272]\""	1	233749750	233808258	q42.2	KCNK1	protein_coding	0.605154	0.0238313	0.043049
ENSG00000150556	ENST00000473800	LY6/PLAUR domain containing 6B [Source:HGNC Symbol;Acc:27018]	2	149894621	150071776	q23.1	LYPD6B	protein_coding	1.04469	0.0238416	0.043049
ENSG00000149084	ENST00000526615	hydroxysteroid (17-beta) dehydrogenase 12 [Source:HGNC Symbol;Acc:18646]	11	43577986	43878167	p11.2	HSD17B12	protein_coding	-0.233838	0.0238642	0.0430622
ENSG00000163320	ENST00000309534	CGG triplet repeat binding protein 1 [Source:HGNC Symbol;Acc:1888]	3	88101094	88199035	p11.1	CGGBP1	protein_coding	-0.192107	0.0239097	0.0430638
ENSG00000116996	ENST00000366570	zona pellucida glycoprotein 4 [Source:HGNC Symbol;Acc:15770]	1	238045705	238054094	q43	ZP4	protein_coding	0.923068	0.0239187	0.0430638
ENSG00000162004	ENST00000345165	coiled-coil domain containing 78 [Source:HGNC Symbol;Acc:14153]	16	772582	776954	p13.3	CCDC78	protein_coding	0.366139	0.0239227	0.0430638
ENSG00000165617	ENST00000555845	dishevelled-binding antagonist of beta-catenin 1 [Source:HGNC Symbol;Acc:17748]	14	59100685	59115039	q23.1	DACT1	protein_coding	-0.507059	0.0239272	0.0430638
ENSG00000156017	ENST00000376834	chromosome 9 open reading frame 41 [Source:HGNC Symbol;Acc:23435]	9	77595936	77643339	q21.13	C9orf41	protein_coding	-0.243246	0.0239538	0.0430638
ENSG00000083814	ENST00000600125	zinc finger protein 671 [Source:HGNC Symbol;Acc:26279]	19	58231119	58238992	q13.43	ZNF671	protein_coding	0.177825	0.0239565	0.0430638
ENSG00000107954	ENST00000369780	neuralized E3 ubiquitin protein ligase 1 [Source:HGNC Symbol;Acc:7761]	10	105253736	105352309	q24.33	NEURL1	protein_coding	0.573112	0.0239721	0.0430644
ENSG00000163104	ENST00000359052	\SWI/SNF-related, matrix-associated actin-dependent regulator of chromatin, subfamily a, containing DEAD/H box 1 [Source:HGNC Symbol;Acc:18398]\""	4	95128762	95212443	q22.3	SMARCAD1	protein_coding	-0.175164	0.0240423	0.0431168
ENSG00000021852	ENST00000371237	\complement component 8, beta polypeptide [Source:HGNC Symbol;Acc:1353]\""	1	57394883	57431813	p32.2	C8B	protein_coding	1.1205	0.0240571	0.0431168
ENSG00000101974	ENST00000370557	\ATPase, class VI, type 11C [Source:HGNC Symbol;Acc:13554]\""	X	138808505	139027435	q27.1	ATP11C	protein_coding	-0.25865	0.0240661	0.0431168
ENSG00000236334	ENST00000419275	peptidylprolyl isomerase A (cyclophilin A)-like 4G [Source:HGNC Symbol;Acc:33996]	1	143767144	143767881	q21.1	PPIAL4G	protein_coding	-1.03882	0.0240677	0.0431168
ENSG00000104643	ENST00000221086	myotubularin related protein 9 [Source:HGNC Symbol;Acc:14596]	8	11141925	11185646	p23.1	MTMR9	protein_coding	-0.188659	0.0240789	0.0431168
ENSG00000215529	ENST00000400522	EF-hand calcium binding domain 8 [Source:HGNC Symbol;Acc:34532]	20	31446729	31549006	q11.21	EFCAB8	protein_coding	1.18682	0.0241015	0.0431168
ENSG00000143127	ENST00000369304	\integrin, alpha 10 [Source:HGNC Symbol;Acc:6135]\""	1	145524891	145543868	q21.1	ITGA10	protein_coding	0.626679	0.0241082	0.0431168
ENSG00000111859	ENST00000379446	\neural precursor cell expressed, developmentally down-regulated 9 [Source:HGNC Symbol;Acc:7733]\""	6	11183531	11382581	p24.2	NEDD9	protein_coding	-0.548088	0.0241522	0.0431394
ENSG00000173862	ENST00000311067	HCG1643653; Uncharacterized protein [Source:UniProtKB/TrEMBL;Acc:G5E942]	7	33765593	33768068	p14.3	RP11-89N17.1	protein_coding	0.933973	0.0241605	0.0431394
ENSG00000205081	ENST00000378653	chromosome X open reading frame 30 [Source:HGNC Symbol;Acc:27298]	X	36246735	36403431	p21.1	CXorf30	protein_coding	1.0129	0.0241764	0.0431394
ENSG00000134318	ENST00000315872	\Rho-associated, coiled-coil containing protein kinase 2 [Source:HGNC Symbol;Acc:10252]\""	2	11319887	11488456	p25.1	ROCK2	protein_coding	-0.169609	0.0241872	0.0431394
ENSG00000007047	ENST00000587566	MAP/microtubule affinity-regulating kinase 4 [Source:HGNC Symbol;Acc:13538]	19	45582546	45808541	q13.32	MARK4	protein_coding	0.179146	0.0241972	0.0431394
ENSG00000139687	ENST00000525036	retinoblastoma 1 [Source:HGNC Symbol;Acc:9884]	13	48877887	49056122	q14.2	RB1	protein_coding	-0.181606	0.0242131	0.0431405
ENSG00000268864	ENST00000600193	Uncharacterized protein [Source:UniProtKB/TrEMBL;Acc:M0QY13]	19	54102882	54106751	q13.42	CTB-167G5.5	protein_coding	1.21394	0.0242637	0.0431892
ENSG00000148925	ENST00000278174	BTB (POZ) domain containing 10 [Source:HGNC Symbol;Acc:21445]	11	13409548	13484844	p15.2	BTBD10	protein_coding	-0.228159	0.024271	0.0431892
ENSG00000213402	ENST00000326294	\protein tyrosine phosphatase, receptor type, C-associated protein [Source:HGNC Symbol;Acc:9667]\""	11	67202981	67205538	q13.2	PTPRCAP	protein_coding	0.316896	0.024315	0.0432066
ENSG00000062725	ENST00000083182	amyloid beta precursor protein (cytoplasmic tail) binding protein 2 [Source:HGNC Symbol;Acc:622]	17	58520520	58603580	q23.2	APPBP2	protein_coding	-0.159802	0.0243269	0.0432066
ENSG00000112837	ENST00000330469	T-box 18 [Source:HGNC Symbol;Acc:11595]	6	85397069	85474237	q14.3	TBX18	protein_coding	-0.491041	0.0243307	0.0432066
ENSG00000011201	ENST00000262648	Kallmann syndrome 1 sequence [Source:HGNC Symbol;Acc:6211]	X	8496915	8700227	p22.31	KAL1	protein_coding	-0.23258	0.0243424	0.0432066
ENSG00000184897	ENST00000333762	\H1 histone family, member X [Source:HGNC Symbol;Acc:4722]\""	3	129033615	129035120	q21.3	H1FX	protein_coding	0.26661	0.0243663	0.0432066
ENSG00000059573	ENST00000371224	\aldehyde dehydrogenase 18 family, member A1 [Source:HGNC Symbol;Acc:9722]\""	10	97365696	97416463	q24.1	ALDH18A1	protein_coding	-0.21809	0.0243726	0.0432066
ENSG00000100592	ENST00000556596	dishevelled associated activator of morphogenesis 1 [Source:HGNC Symbol;Acc:18142]	14	59655364	59838123	q23.1	DAAM1	protein_coding	-0.158958	0.0244042	0.0432356
ENSG00000116544	ENST00000373347	\discs, large (Drosophila) homolog-associated protein 3 [Source:HGNC Symbol;Acc:30368]\""	1	35331037	35395186	p34.3	DLGAP3	protein_coding	0.680732	0.0244264	0.0432477
ENSG00000102805	ENST00000377453	\ceroid-lipofuscinosis, neuronal 5 [Source:HGNC Symbol;Acc:2076]\""	13	77564795	77576652	q22.3	CLN5	protein_coding	-0.208326	0.0244822	0.0432575
ENSG00000162745	ENST00000533556	olfactomedin-like 2B [Source:HGNC Symbol;Acc:24558]	1	161952982	161993644	q23.3	OLFML2B	protein_coding	-0.844105	0.0244929	0.0432575
ENSG00000100319	ENST00000344318	\zinc finger, matrin-type 5 [Source:HGNC Symbol;Acc:28046]\""	22	30126945	30163000	q12.2	ZMAT5	protein_coding	0.299901	0.0245298	0.0432575
ENSG00000125531	ENST00000370098	chromosome 20 open reading frame 195 [Source:HGNC Symbol;Acc:28764]	20	62184373	62188061	q13.33	C20orf195	protein_coding	0.98138	0.0245413	0.0432575
ENSG00000116191	ENST00000495034	Ral GEF with PH domain and SH3 binding motif 2 [Source:HGNC Symbol;Acc:30279]	1	178694300	178889238	q25.2	RALGPS2	protein_coding	-0.351455	0.0245424	0.0432575
ENSG00000104756	ENST00000221200	potassium channel tetramerization domain containing 9 [Source:HGNC Symbol;Acc:22401]	8	25285366	25315992	p21.2	KCTD9	protein_coding	-0.226865	0.0245459	0.0432575
ENSG00000133731	ENST00000256108	inositol(myo)-1(or 4)-monophosphatase 1 [Source:HGNC Symbol;Acc:6050]	8	82570196	82598928	q21.13	IMPA1	protein_coding	-0.238151	0.024554	0.0432575
ENSG00000139163	ENST00000266517	ethanolamine kinase 1 [Source:HGNC Symbol;Acc:24649]	12	22778009	22843599	p12.1	ETNK1	protein_coding	-0.212088	0.0246	0.0432575
ENSG00000264116	ENST00000578340	HCG1996301; Uncharacterized protein [Source:UniProtKB/TrEMBL;Acc:J3QRK2]	18	73118967	73130995	q23	RP11-321M21.3	protein_coding	0.858267	0.0246044	0.0432575
ENSG00000165556	ENST00000381020	caudal type homeobox 2 [Source:HGNC Symbol;Acc:1806]	13	28536274	28545276	q12.2	CDX2	protein_coding	1.04685	0.024623	0.0432575
ENSG00000131378	ENST00000607320	\raftlin, lipid raft linker 1 [Source:HGNC Symbol;Acc:30278]\""	3	16355081	16555533	p24.3	RFTN1	protein_coding	-0.18442	0.0246347	0.0432575
ENSG00000011243	ENST00000397410	A kinase (PRKA) anchor protein 8-like [Source:HGNC Symbol;Acc:29857]	19	15490859	15529952	p13.12	AKAP8L	protein_coding	0.197063	0.0246373	0.0432575
ENSG00000184992	ENST00000341446	BRI3 binding protein [Source:HGNC Symbol;Acc:14251]	12	125478246	125515777	q24.31	BRI3BP	protein_coding	-0.193921	0.0246442	0.0432575
ENSG00000066294	ENST00000368054	CD84 molecule [Source:HGNC Symbol;Acc:1704]	1	160510885	160549306	q23.3	CD84	protein_coding	-0.512266	0.0246555	0.0432575
ENSG00000082258	ENST00000419781	cyclin T2 [Source:HGNC Symbol;Acc:1600]	2	135675805	135716912	q21.3	CCNT2	protein_coding	-0.169584	0.0246617	0.0432575
ENSG00000106304	ENST00000413927	\sperm adhesion molecule 1 (PH-20 hyaluronidase, zona pellucida binding) [Source:HGNC Symbol;Acc:11217]\""	7	123565286	123611468	q31.32	SPAM1	protein_coding	1.09106	0.0246874	0.0432757
ENSG00000198839	ENST00000361822	zinc finger protein 277 [Source:HGNC Symbol;Acc:13070]	7	111846643	111983151	q31.1	ZNF277	protein_coding	-0.267238	0.0247401	0.0433023
ENSG00000143105	ENST00000369771	\potassium voltage-gated channel, shaker-related subfamily, member 10 [Source:HGNC Symbol;Acc:6219]\""	1	111059839	111061797	p13.3	KCNA10	protein_coding	0.88981	0.0247534	0.0433023
ENSG00000115523	ENST00000488945	granulysin [Source:HGNC Symbol;Acc:4414]	2	85912298	85925977	p11.2	GNLY	protein_coding	0.676103	0.0247583	0.0433023
ENSG00000135185	ENST00000257637	\transmembrane protein 243, mitochondrial [Source:HGNC Symbol;Acc:21707]\""	7	86825478	86849903	q21.12	TMEM243	protein_coding	-0.260453	0.0248333	0.0433023
ENSG00000198513	ENST00000556478	atlastin GTPase 1 [Source:HGNC Symbol;Acc:11231]	14	50999227	51099786	q22.1	ATL1	protein_coding	-0.323004	0.0248379	0.0433023
ENSG00000145431	ENST00000502773	platelet derived growth factor C [Source:HGNC Symbol;Acc:8801]	4	157681606	157892546	q32.1	PDGFC	protein_coding	-0.230991	0.0248666	0.0433023
ENSG00000181085	ENST00000338033	mitogen-activated protein kinase 15 [Source:HGNC Symbol;Acc:24667]	8	144798429	144804628	q24.3	MAPK15	protein_coding	-1.24033	0.0248678	0.0433023
ENSG00000105939	ENST00000242351	\zinc finger CCCH-type, antiviral 1 [Source:HGNC Symbol;Acc:23721]\""	7	138728266	138794465	q34	ZC3HAV1	protein_coding	-0.273714	0.024872	0.0433023
ENSG00000093144	ENST00000454859	enoyl CoA hydratase domain containing 1 [Source:HGNC Symbol;Acc:21489]	6	127609855	127664754	q22.33	ECHDC1	protein_coding	-0.26473	0.0248816	0.0433023
ENSG00000134812	ENST00000257248	gastric intrinsic factor (vitamin B synthesis) [Source:HGNC Symbol;Acc:4268]	11	59596741	59612974	q12.1	GIF	protein_coding	0.989946	0.0248958	0.0433023
ENSG00000169840	ENST00000302945	GS homeobox 1 [Source:HGNC Symbol;Acc:20374]	13	28366780	28368905	q12.2	GSX1	protein_coding	0.786912	0.024918	0.0433023
ENSG00000072415	ENST00000261681	\membrane protein, palmitoylated 5 (MAGUK p55 subfamily member 5) [Source:HGNC Symbol;Acc:18669]\""	14	67707826	67802536	q23.3	MPP5	protein_coding	-0.167286	0.0249207	0.0433023
ENSG00000178395	ENST00000366875	chromosome 1 open reading frame 65 [Source:HGNC Symbol;Acc:26654]	1	223566715	223568812	q41	C1orf65	protein_coding	0.993734	0.0249223	0.0433023
ENSG00000167165	ENST00000373424	\UDP glucuronosyltransferase 1 family, polypeptide A6 [Source:HGNC Symbol;Acc:12538]\""	2	234600253	234681946	q37.1	UGT1A6	protein_coding	1.25397	0.0249445	0.0433023
ENSG00000104497	ENST00000353788	sorting nexin 16 [Source:HGNC Symbol;Acc:14980]	8	82711816	82755101	q21.13	SNX16	protein_coding	-0.264893	0.0249458	0.0433023
ENSG00000162398	ENST00000358193	chromosome 1 open reading frame 177 [Source:HGNC Symbol;Acc:26854]	1	55271736	55307925	p32.3	C1orf177	protein_coding	1.11165	0.0249562	0.0433023
ENSG00000132141	ENST00000421975	\chaperonin containing TCP1, subunit 6B (zeta 2) [Source:HGNC Symbol;Acc:1621]\""	17	33254878	33308097	q12	CCT6B	protein_coding	0.2834	0.0249632	0.0433023
ENSG00000156504	ENST00000370790	family with sequence similarity 122B [Source:HGNC Symbol;Acc:30490]	X	133903596	133931262	q26.3	FAM122B	protein_coding	-0.206252	0.0250492	0.0433318
ENSG00000108387	ENST00000583114	septin 4 [Source:HGNC Symbol;Acc:9165]	17	56597611	56618179	q22	2004-09-01	protein_coding	0.183631	0.025052	0.0433318
ENSG00000203879	ENST00000447750	GDP dissociation inhibitor 1 [Source:HGNC Symbol;Acc:4226]	X	153665266	153671814	q28	GDI1	protein_coding	0.149411	0.0250593	0.0433318
ENSG00000203993	ENST00000371417	chromosome 9 open reading frame 37 [Source:HGNC Symbol;Acc:23395]	9	140509784	140513358	q34.3	C9orf37	protein_coding	0.204175	0.0250596	0.0433318
ENSG00000184007	ENST00000602725	\protein tyrosine phosphatase type IVA, member 2 [Source:HGNC Symbol;Acc:9635]\""	1	32372022	32410457	p35.1	PTP4A2	protein_coding	-0.228237	0.025066	0.0433318
ENSG00000149218	ENST00000278505	endonuclease domain containing 1 [Source:HGNC Symbol;Acc:29129]	11	94822974	94865809	q21	ENDOD1	protein_coding	-0.258998	0.0250774	0.0433318
ENSG00000204962	ENST00000531613	protocadherin alpha 8 [Source:HGNC Symbol;Acc:8674]	5	140220907	140391929	q31.3	PCDHA8	protein_coding	-0.750031	0.0251037	0.0433318
ENSG00000104442	ENST00000276569	armadillo repeat containing 1 [Source:HGNC Symbol;Acc:17684]	8	66514694	66546442	q13.1	ARMC1	protein_coding	-0.221088	0.0251403	0.0433318
ENSG00000123609	ENST00000243346	N-myc (and STAT) interactor [Source:HGNC Symbol;Acc:7854]	2	152126979	152146571	q23.3	NMI	protein_coding	-0.371029	0.0251468	0.0433318
ENSG00000174799	ENST00000422247	centrosomal protein 135kDa [Source:HGNC Symbol;Acc:29086]	4	56815037	56899529	q12	CEP135	protein_coding	-0.230872	0.0251609	0.0433318
ENSG00000165417	ENST00000553612	\general transcription factor IIA, 1, 19/37kDa [Source:HGNC Symbol;Acc:4646]\""	14	81641796	81687721	q31.1	GTF2A1	protein_coding	-0.185665	0.0251959	0.0433318
ENSG00000215356	ENST00000400120	zinc finger protein 705B [Source:HGNC Symbol;Acc:32284]	8	7783859	7812271	p23.1	ZNF705B	protein_coding	1.16698	0.0252005	0.0433318
ENSG00000185728	ENST00000521674	\YTH domain family, member 3 [Source:HGNC Symbol;Acc:26465]\""	8	64081112	64125346	q12.3	YTHDF3	protein_coding	-0.173433	0.0252044	0.0433318
ENSG00000141391	ENST00000590956	slowmo homolog 1 (Drosophila) [Source:HGNC Symbol;Acc:24639]	18	12407895	12432237	p11.21	SLMO1	protein_coding	0.393935	0.0252164	0.0433318
ENSG00000212998	ENST00000391680	RBM12B antisense RNA 1 [Source:HGNC Symbol;Acc:28818]	8	94752349	94753001	q22.1	RBM12B-AS1	protein_coding	0.286485	0.0252164	0.0433318
ENSG00000168484	ENST00000522880	surfactant protein C [Source:HGNC Symbol;Acc:10802]	8	22014426	22021992	p21.3	SFTPC	protein_coding	1.04685	0.0252436	0.0433318
ENSG00000188770	ENST00000367222	opticin [Source:HGNC Symbol;Acc:8158]	1	203463271	203477992	q32.1	OPTC	protein_coding	1.1755	0.0252474	0.0433318
ENSG00000205549	ENST00000380685	chromosome 9 open reading frame 92 [Source:HGNC Symbol;Acc:19054]	9	16203933	16276311	p22.3	C9orf92	protein_coding	1.08577	0.0252564	0.0433318
ENSG00000072041	ENST00000309283	\solute carrier family 6 (neutral amino acid transporter), member 15 [Source:HGNC Symbol;Acc:13621]\""	12	85253492	85307394	q21.31	SLC6A15	protein_coding	1.4338	0.0252838	0.0433525
ENSG00000036565	ENST00000265808	\solute carrier family 18 (vesicular monoamine transporter), member 1 [Source:HGNC Symbol;Acc:10934]\""	8	20002366	20040717	p21.3	SLC18A1	protein_coding	1.12147	0.0253012	0.0433559
ENSG00000120742	ENST00000479209	stress-associated endoplasmic reticulum protein 1 [Source:HGNC Symbol;Acc:10759]	3	150259781	150321015	q25.1	SERP1	protein_coding	-0.265005	0.0253407	0.0433973
ENSG00000166164	ENST00000562383	bromodomain containing 7 [Source:HGNC Symbol;Acc:14310]	16	50347398	50402845	q12.1	BRD7	protein_coding	-0.167159	0.0253697	0.0434206
ENSG00000198286	ENST00000396946	\caspase recruitment domain family, member 11 [Source:HGNC Symbol;Acc:16393]\""	7	2945775	3083579	p22.2	CARD11	protein_coding	0.766745	0.0253919	0.0434224
ENSG00000197702	ENST00000334956	\parvin, alpha [Source:HGNC Symbol;Acc:14652]\""	11	12398732	12552348	p15.3	PARVA	protein_coding	-0.222794	0.0254361	0.0434224
ENSG00000166913	ENST00000353703	\tyrosine 3-monooxygenase/tryptophan 5-monooxygenase activation protein, beta [Source:HGNC Symbol;Acc:12849]\""	20	43514317	43537173	q13.12	YWHAB	protein_coding	-0.177114	0.0254633	0.0434224
ENSG00000144290	ENST00000482861	\solute carrier family 4, sodium bicarbonate transporter, member 10 [Source:HGNC Symbol;Acc:13811]\""	2	162280843	162841792	q24.2	SLC4A10	protein_coding	1.213	0.0254699	0.0434224
ENSG00000188419	ENST00000357749	choroideremia (Rab escort protein 1) [Source:HGNC Symbol;Acc:1940]	X	85116185	85302566	q21.2	CHM	protein_coding	-0.175035	0.0254941	0.0434224
ENSG00000137992	ENST00000370132	dihydrolipoamide branched chain transacylase E2 [Source:HGNC Symbol;Acc:2698]	1	100652475	100715390	p21.2	DBT	protein_coding	-0.225549	0.0255095	0.0434224
ENSG00000269783	ENST00000596005	\Golgin subfamily A member 7B; cDNA FLJ43465 fis, clone OCBBF2036476 [Source:UniProtKB/TrEMBL;Acc:Q6ZUQ1]\""	10	99627889	99631294	q24.2	GOLGA7B	protein_coding	1.22904	0.0255297	0.0434224
ENSG00000136052	ENST00000258538	\solute carrier family 41 (magnesium transporter), member 2 [Source:HGNC Symbol;Acc:31045]\""	12	105196331	105352522	q23.3	SLC41A2	protein_coding	-0.801738	0.0255344	0.0434224
ENSG00000163428	ENST00000295628	leucine rich repeat containing 58 [Source:HGNC Symbol;Acc:26968]	3	120043356	120068186	q13.33	LRRC58	protein_coding	-0.18529	0.0255362	0.0434224
ENSG00000183527	ENST00000331573	\proteasome (prosome, macropain) assembly chaperone 1 [Source:HGNC Symbol;Acc:3043]\""	21	40546695	40555777	q22.2	PSMG1	protein_coding	-0.241441	0.0255362	0.0434224
ENSG00000162526	ENST00000421153	testis-specific serine kinase 3 [Source:HGNC Symbol;Acc:15473]	1	32817122	32829913	p35.1	TSSK3	protein_coding	0.515444	0.0255721	0.0434224
ENSG00000109787	ENST00000261438	Kruppel-like factor 3 (basic) [Source:HGNC Symbol;Acc:16516]	4	38665817	38702663	p14	KLF3	protein_coding	-0.210008	0.0255759	0.0434224
ENSG00000049883	ENST00000380639	pentatricopeptide repeat domain 2 [Source:HGNC Symbol;Acc:25734]	5	71616194	71656052	q13.2	PTCD2	protein_coding	-0.203298	0.0255827	0.0434224
ENSG00000078081	ENST00000265598	lysosomal-associated membrane protein 3 [Source:HGNC Symbol;Acc:14582]	3	182840001	182881627	q27.1	LAMP3	protein_coding	1.37611	0.025586	0.0434224
ENSG00000033170	ENST00000360689	\fucosyltransferase 8 (alpha (1,6) fucosyltransferase) [Source:HGNC Symbol;Acc:4019]\""	14	65877310	66210839	q23.3	FUT8	protein_coding	-0.19471	0.0256209	0.0434475
ENSG00000168530	ENST00000341685	\myosin, light chain 1, alkali; skeletal, fast [Source:HGNC Symbol;Acc:7582]\""	2	211154874	211179914	q34	MYL1	protein_coding	0.934121	0.0256316	0.0434475
ENSG00000128791	ENST00000583147	twisted gastrulation BMP signaling modulator 1 [Source:HGNC Symbol;Acc:12429]	18	9334765	9402418	p11.22	TWSG1	protein_coding	-0.309824	0.0256946	0.0435067
ENSG00000110330	ENST00000527808	baculoviral IAP repeat containing 2 [Source:HGNC Symbol;Acc:590]	11	102217942	102249401	q22.2	BIRC2	protein_coding	-0.211498	0.0256973	0.0435067
ENSG00000198586	ENST00000431350	tousled-like kinase 1 [Source:HGNC Symbol;Acc:11841]	2	171847333	172087824	q31.1	TLK1	protein_coding	-0.180163	0.0257608	0.043549
ENSG00000182393	ENST00000333625	\interferon, lambda 1 [Source:HGNC Symbol;Acc:18363]\""	19	39786965	39789313	q13.2	IFNL1	protein_coding	0.874321	0.0257677	0.043549
ENSG00000101400	ENST00000217381	\syntrophin, alpha 1 [Source:HGNC Symbol;Acc:11167]\""	20	31995761	32031698	q11.21	SNTA1	protein_coding	0.237886	0.0257723	0.043549
ENSG00000158163	ENST00000327532	DAZ interacting zinc finger protein 1-like [Source:HGNC Symbol;Acc:26551]	3	137780832	137834660	q22.3	DZIP1L	protein_coding	0.272009	0.0257839	0.043549
ENSG00000162927	ENST00000602599	pseudouridylate synthase 10 [Source:HGNC Symbol;Acc:26505]	2	61167357	61245394	p16.1	PUS10	protein_coding	-0.194816	0.0258012	0.043552
ENSG00000133243	ENST00000592895	BTB (POZ) domain containing 2 [Source:HGNC Symbol;Acc:15504]	19	1985447	2034880	p13.3	BTBD2	protein_coding	0.158434	0.0258451	0.0435825
ENSG00000170522	ENST00000394607	ELOVL fatty acid elongase 6 [Source:HGNC Symbol;Acc:15829]	4	110967002	111120355	q25	ELOVL6	protein_coding	-0.546325	0.0258525	0.0435825
ENSG00000164128	ENST00000296533	neuropeptide Y receptor Y1 [Source:HGNC Symbol;Acc:7956]	4	164245113	164265984	q32.2	NPY1R	protein_coding	-0.697044	0.0258801	0.0435825
ENSG00000204965	ENST00000529619	protocadherin alpha 5 [Source:HGNC Symbol;Acc:8671]	5	140201222	140391929	q31.3	PCDHA5	protein_coding	-0.722719	0.0258953	0.0435825
ENSG00000163602	ENST00000477973	RING1 and YY1 binding protein [Source:HGNC Symbol;Acc:10480]	3	72420976	72496069	p13	RYBP	protein_coding	-0.161824	0.0258964	0.0435825
ENSG00000133392	ENST00000396324	\myosin, heavy chain 11, smooth muscle [Source:HGNC Symbol;Acc:7569]\""	16	15797029	15950890	p13.11	MYH11	protein_coding	-0.793334	0.0259348	0.0436052
ENSG00000120137	ENST00000239231	pantothenate kinase 3 [Source:HGNC Symbol;Acc:19365]	5	167975500	168006605	q34	PANK3	protein_coding	-0.215264	0.0259568	0.0436052
ENSG00000131437	ENST00000378746	kinesin family member 3A [Source:HGNC Symbol;Acc:6319]	5	132028320	132073330	q31.1	KIF3A	protein_coding	-0.207985	0.0259691	0.0436052
ENSG00000068615	ENST00000165698	receptor accessory protein 1 [Source:HGNC Symbol;Acc:25786]	2	86441116	86565206	p11.2	REEP1	protein_coding	-0.196898	0.0259716	0.0436052
ENSG00000269393	ENST00000598545	Uncharacterized protein [Source:UniProtKB/TrEMBL;Acc:M0QY58]	Y	28111776	28114889	q11.23	AC007965.1	protein_coding	0.562907	0.0260166	0.0436117
ENSG00000164209	ENST00000508781	\solute carrier family 25, member 46 [Source:HGNC Symbol;Acc:25198]\""	5	110073837	110100857	q22.1	SLC25A46	protein_coding	-0.243841	0.0260201	0.0436117
ENSG00000225828	ENST00000432622	\family with sequence similarity 229, member A [Source:HGNC Symbol;Acc:44652]\""	1	32826871	32829879	p35.1	FAM229A	protein_coding	0.491659	0.0260218	0.0436117
ENSG00000136535	ENST00000389554	\T-box, brain, 1 [Source:HGNC Symbol;Acc:11590]\""	2	162272605	162282381	q24.2	TBR1	protein_coding	1.19034	0.0260563	0.043634
ENSG00000068796	ENST00000401507	kinesin heavy chain member 2A [Source:HGNC Symbol;Acc:6318]	5	61601989	61833076	q12.1	KIF2A	protein_coding	-0.143949	0.0260778	0.043634
ENSG00000171055	ENST00000414288	fasciculation and elongation protein zeta 2 (zygin II) [Source:HGNC Symbol;Acc:3660]	2	36778570	36873230	p22.2	FEZ2	protein_coding	-0.217312	0.0260815	0.043634
ENSG00000124260	ENST00000370323	\melanoma antigen family A, 10 [Source:HGNC Symbol;Acc:6797]\""	X	151301782	151307033	q28	MAGEA10	protein_coding	0.842377	0.0260983	0.0436362
ENSG00000100596	ENST00000216484	\serine palmitoyltransferase, long chain base subunit 2 [Source:HGNC Symbol;Acc:11278]\""	14	77972340	78083116	q24.3	SPTLC2	protein_coding	-0.227475	0.0261279	0.0436598
ENSG00000164076	ENST00000475665	CaM kinase-like vesicle-associated [Source:HGNC Symbol;Acc:28788]	3	49895421	49907655	p21.31	CAMKV	protein_coding	0.948282	0.0261501	0.0436603
ENSG00000182718	ENST00000396024	annexin A2 [Source:HGNC Symbol;Acc:537]	15	60639333	60695082	q22.2	ANXA2	protein_coding	-0.344928	0.0261735	0.0436603
ENSG00000185070	ENST00000330753	fibronectin leucine rich transmembrane protein 2 [Source:HGNC Symbol;Acc:3761]	14	85996488	86095034	q31.3	FLRT2	protein_coding	-0.867978	0.0261746	0.0436603
ENSG00000124535	ENST00000380773	Werner helicase interacting protein 1 [Source:HGNC Symbol;Acc:20876]	6	2765648	2787186	p25.2	WRNIP1	protein_coding	0.174906	0.0262093	0.0436925
ENSG00000204694	ENST00000377148	\olfactory receptor, family 11, subfamily A, member 1 [Source:HGNC Symbol;Acc:8176]\""	6	29393281	29424848	p22.1	OR11A1	protein_coding	0.976187	0.0262402	0.0437182
ENSG00000168175	ENST00000395468	mitogen-activated protein kinase 1 interacting protein 1-like [Source:HGNC Symbol;Acc:19840]	14	55518349	55536910	q22.3	MAPK1IP1L	protein_coding	-0.169283	0.0262647	0.0437333
ENSG00000002549	ENST00000226299	leucine aminopeptidase 3 [Source:HGNC Symbol;Acc:18449]	4	17578815	17609595	p15.32	LAP3	protein_coding	-0.208195	0.0262953	0.0437522
ENSG00000141946	ENST00000269834	\zinc finger, imprinted 3 [Source:HGNC Symbol;Acc:16366]\""	19	57645464	57656570	q13.43	ZIM3	protein_coding	0.897073	0.026356	0.0437522
ENSG00000110844	ENST00000552301	PRP40 pre-mRNA processing factor 40 homolog B (S. cerevisiae) [Source:HGNC Symbol;Acc:25031]	12	49962001	50038449	q13.12	PRPF40B	protein_coding	0.244304	0.0263658	0.0437522
ENSG00000136213	ENST00000258711	carbohydrate (chondroitin 4) sulfotransferase 12 [Source:HGNC Symbol;Acc:17423]	7	2443223	2474242	p22.3	CHST12	protein_coding	0.192543	0.0263969	0.0437522
ENSG00000167281	ENST00000583458	\RNA binding protein, fox-1 homolog (C. elegans) 3 [Source:HGNC Symbol;Acc:27097]\""	17	77085427	77613550	q25.3	RBFOX3	protein_coding	0.667213	0.0263998	0.0437522
ENSG00000255098	ENST00000527396	Protein LOC101060662 [Source:UniProtKB/TrEMBL;Acc:E9PP17]	8	11870545	11873043	p23.1	RP11-481A20.11	protein_coding	0.798747	0.0264139	0.0437522
ENSG00000110002	ENST00000456829	von Willebrand factor A domain containing 5A [Source:HGNC Symbol;Acc:6658]	11	123986069	124018428	q24.2	VWA5A	protein_coding	-0.376912	0.0264353	0.0437522
ENSG00000175634	ENST00000530623	\ribosomal protein S6 kinase, 70kDa, polypeptide 2 [Source:HGNC Symbol;Acc:10437]\""	11	67195931	67202872	q13.2	RPS6KB2	protein_coding	0.213343	0.0264356	0.0437522
ENSG00000007038	ENST00000450020	\protease, serine, 21 (testisin) [Source:HGNC Symbol;Acc:9485]\""	16	2867164	2876305	p13.3	PRSS21	protein_coding	0.901148	0.0264593	0.0437522
ENSG00000119285	ENST00000366582	HEAT repeat containing 1 [Source:HGNC Symbol;Acc:25517]	1	236712305	236767804	q43	HEATR1	protein_coding	-0.185293	0.0264701	0.0437522
ENSG00000162378	ENST00000294353	\zyg-11 family member B, cell cycle regulator [Source:HGNC Symbol;Acc:25820]\""	1	53192126	53293014	p32.3	ZYG11B	protein_coding	-0.218955	0.0264789	0.0437522
ENSG00000082269	ENST00000514185	\family with sequence similarity 135, member A [Source:HGNC Symbol;Acc:21084]\""	6	71122644	71270877	q13	FAM135A	protein_coding	-0.179488	0.0264899	0.0437522
ENSG00000156381	ENST00000559651	ankyrin repeat domain 9 [Source:HGNC Symbol;Acc:20096]	14	102973179	102976136	q32.31	ANKRD9	protein_coding	0.308914	0.0265022	0.0437522
ENSG00000186017	ENST00000587567	zinc finger protein 566 [Source:HGNC Symbol;Acc:25919]	19	36936021	36980804	q13.12	ZNF566	protein_coding	-0.203643	0.0265118	0.0437522
ENSG00000165078	ENST00000479862	carboxypeptidase A6 [Source:HGNC Symbol;Acc:17245]	8	68334360	68658620	q13.2	CPA6	protein_coding	1.1739	0.026513	0.0437522
ENSG00000258150	ENST00000549950	Uncharacterized protein [Source:UniProtKB/TrEMBL;Acc:F8VVB4]	16	29476288	29479154	p11.2	RP11-345J4.3	protein_coding	0.525703	0.026524	0.0437522
ENSG00000254402	ENST00000529415	leucine rich repeat containing 24 [Source:HGNC Symbol;Acc:28947]	8	145747761	145752416	q24.3	LRRC24	protein_coding	0.217127	0.0265733	0.0438079
ENSG00000131236	ENST00000372797	\CAP, adenylate cyclase-associated protein 1 (yeast) [Source:HGNC Symbol;Acc:20040]\""	1	40505905	40538321	p34.2	CAP1	protein_coding	-0.226199	0.0265965	0.0438205
ENSG00000148468	ENST00000378116	\family with sequence similarity 171, member A1 [Source:HGNC Symbol;Acc:23522]\""	10	15253642	15413061	p13	FAM171A1	protein_coding	-0.215082	0.0266354	0.043859
ENSG00000174776	ENST00000308378	WD repeat domain 49 [Source:HGNC Symbol;Acc:26587]	3	167196472	167371771	q26.1	WDR49	protein_coding	-0.638734	0.0267055	0.0439142
ENSG00000182732	ENST00000553525	regulator of G-protein signaling 6 [Source:HGNC Symbol;Acc:10002]	14	72399156	73030654	q24.2	RGS6	protein_coding	0.236294	0.0267079	0.0439142
ENSG00000183578	ENST00000327536	\tumor necrosis factor, alpha-induced protein 8-like 3 [Source:HGNC Symbol;Acc:20620]\""	15	51348795	51397473	q21.2	TNFAIP8L3	protein_coding	-0.620037	0.0267173	0.0439142
ENSG00000137709	ENST00000260264	POU class 2 homeobox 3 [Source:HGNC Symbol;Acc:19864]	11	120107349	120190653	q23.3	POU2F3	protein_coding	1.33603	0.026731	0.0439142
ENSG00000170348	ENST00000303575	transmembrane emp24-like trafficking protein 10 (yeast) [Source:HGNC Symbol;Acc:16998]	14	75598173	75643334	q24.3	TMED10	protein_coding	-0.181424	0.0268095	0.0440166
ENSG00000130653	ENST00000371457	patatin-like phospholipase domain containing 7 [Source:HGNC Symbol;Acc:24768]	9	140354404	140444986	q34.3	PNPLA7	protein_coding	0.395189	0.0268597	0.0440166
ENSG00000185122	ENST00000528838	heat shock transcription factor 1 [Source:HGNC Symbol;Acc:5224]	8	145515280	145538385	q24.3	HSF1	protein_coding	0.202624	0.0268893	0.0440166
ENSG00000186710	ENST00000335621	coiled-coil domain containing 42B [Source:HGNC Symbol;Acc:37100]	12	113587663	113597081	q24.13	CCDC42B	protein_coding	0.200917	0.0268924	0.0440166
ENSG00000170965	ENST00000359237	placenta-specific 1 [Source:HGNC Symbol;Acc:9044]	X	133699868	133898352	q26.3	PLAC1	protein_coding	0.736863	0.0269094	0.0440166
ENSG00000255408	ENST00000522353	protocadherin alpha 3 [Source:HGNC Symbol;Acc:8669]	5	140180783	140391929	q31.3	PCDHA3	protein_coding	-0.685786	0.0269151	0.0440166
ENSG00000204970	ENST00000504120	protocadherin alpha 1 [Source:HGNC Symbol;Acc:8663]	5	140165876	140391929	q31.3	PCDHA1	protein_coding	-0.766135	0.0269248	0.0440166
ENSG00000197724	ENST00000359246	PHD finger protein 2 [Source:HGNC Symbol;Acc:8920]	9	96338689	96441869	q22.31	PHF2	protein_coding	0.149328	0.0269251	0.0440166
ENSG00000255054	ENST00000559265	Uncharacterized protein [Source:UniProtKB/TrEMBL;Acc:H3BT81]	1	26137961	26150235	p36.11	RP1-317E23.6	protein_coding	0.155163	0.0269459	0.0440166
ENSG00000134207	ENST00000610121	synaptotagmin VI [Source:HGNC Symbol;Acc:18638]	1	114631913	114696541	p13.2	SYT6	protein_coding	1.35815	0.0269493	0.0440166
ENSG00000146674	ENST00000381086	insulin-like growth factor binding protein 3 [Source:HGNC Symbol;Acc:5472]	7	45951949	45961473	p12.3	IGFBP3	protein_coding	-0.499729	0.0269756	0.0440342
ENSG00000112365	ENST00000230122	zinc finger and BTB domain containing 24 [Source:HGNC Symbol;Acc:21143]	6	109783797	109804440	q21	ZBTB24	protein_coding	-0.171479	0.027047	0.0440594
ENSG00000136643	ENST00000366960	\ribosomal protein S6 kinase, 52kDa, polypeptide 1 [Source:HGNC Symbol;Acc:10439]\""	1	213224589	213448116	q32.3	RPS6KC1	protein_coding	-0.173055	0.0270573	0.0440594
ENSG00000171617	ENST00000302351	ectodermal-neural cortex 1 (with BTB domain) [Source:HGNC Symbol;Acc:3345]	5	73923234	73937249	q13.3	ENC1	protein_coding	-0.483401	0.0270635	0.0440594
ENSG00000259455	ENST00000558241	Protein LOC440233 [Source:UniProtKB/TrEMBL;Acc:H0YM25]	15	23405069	23414193	q11.2	RP11-467N20.5	protein_coding	1.41477	0.0270715	0.0440594
ENSG00000169575	ENST00000403807	pre-B lymphocyte 1 [Source:HGNC Symbol;Acc:12709]	22	22599087	22599927	q11.22	VPREB1	protein_coding	0.548747	0.0270774	0.0440594
ENSG00000242875	ENST00000383020	\RNA binding motif protein, Y-linked, family 1, member B [Source:HGNC Symbol;Acc:23914]\""	Y	23673224	23687672	q11.223	RBMY1B	protein_coding	1.366	0.027097	0.0440594
ENSG00000205176	ENST00000379010	\REX1, RNA exonuclease 1 homolog (S. cerevisiae)-like 1, pseudogene [Source:HGNC Symbol;Acc:24660]\""	8	86568695	86575726	q21.2	REXO1L1P	protein_coding	2.23008	0.0271179	0.0440594
ENSG00000111412	ENST00000261318	chromosome 12 open reading frame 49 [Source:HGNC Symbol;Acc:26128]	12	117153593	117175875	q24.22	C12orf49	protein_coding	-0.189773	0.0271465	0.0440594
ENSG00000169905	ENST00000367612	torsin A interacting protein 2 [Source:HGNC Symbol;Acc:24055]	1	179809102	179846938	q25.2	TOR1AIP2	protein_coding	-0.151338	0.0271468	0.0440594
ENSG00000159167	ENST00000290271	stanniocalcin 1 [Source:HGNC Symbol;Acc:11373]	8	23699428	23712320	p21.2	STC1	protein_coding	-0.808052	0.0271471	0.0440594
ENSG00000196990	ENST00000496132	\family with sequence similarity 163, member B [Source:HGNC Symbol;Acc:33277]\""	9	136444079	136451319	q34.2	FAM163B	protein_coding	0.778321	0.0271849	0.0440955
ENSG00000126953	ENST00000372902	translocase of inner mitochondrial membrane 8 homolog A (yeast) [Source:HGNC Symbol;Acc:11817]	X	100600649	100604184	q22.1	TIMM8A	protein_coding	-0.303671	0.02724	0.0441422
ENSG00000169379	ENST00000478400	ADP-ribosylation factor-like 13B [Source:HGNC Symbol;Acc:25419]	3	93698983	93774512	q11.1	ARL13B	protein_coding	-0.261784	0.0272562	0.0441422
ENSG00000186117	ENST00000333973	\olfactory receptor, family 5, subfamily L, member 1 [Source:HGNC Symbol;Acc:8350]\""	11	55578854	55579952	q11	OR5L1	protein_coding	0.532693	0.0272927	0.0441422
ENSG00000134255	ENST00000498239	choline/ethanolamine phosphotransferase 1 [Source:HGNC Symbol;Acc:24289]	1	111682249	111727724	p13.3	CEPT1	protein_coding	-0.154105	0.0273029	0.0441422
ENSG00000178149	ENST00000481001	DALR anticodon binding domain containing 3 [Source:HGNC Symbol;Acc:25536]	3	49052921	49059726	p21.31	DALRD3	protein_coding	0.160451	0.0273093	0.0441422
ENSG00000160013	ENST00000291294	prostaglandin I2 (prostacyclin) receptor (IP) [Source:HGNC Symbol;Acc:9602]	19	47123725	47128375	q13.32	PTGIR	protein_coding	0.489646	0.0273193	0.0441422
ENSG00000187185	ENST00000566652	uncharacterized protein LOC388282 [Source:RefSeq peptide;Acc:NP_001265010]	16	57832098	57850850	q21	CTD-2600O9.1	protein_coding	0.263488	0.0273243	0.0441422
ENSG00000203985	ENST00000371362	low density lipoprotein receptor class A domain containing 1 [Source:HGNC Symbol;Acc:32069]	1	54474412	54483856	p32.3	LDLRAD1	protein_coding	0.624321	0.0273388	0.0441422
ENSG00000172915	ENST00000379939	neurobeachin [Source:HGNC Symbol;Acc:7648]	13	35516424	36247159	q13.3	NBEA	protein_coding	-0.214086	0.0273637	0.0441572
ENSG00000137500	ENST00000529689	coiled-coil domain containing 90B [Source:HGNC Symbol;Acc:28108]	11	82970139	82997450	q14.1	CCDC90B	protein_coding	-0.247074	0.0273927	0.0441787
ENSG00000095261	ENST00000373920	\proteasome (prosome, macropain) 26S subunit, non-ATPase, 5 [Source:HGNC Symbol;Acc:9563]\""	9	123577774	123605262	q33.2	PSMD5	protein_coding	-0.208088	0.0274131	0.0441864
ENSG00000256374	ENST00000544708	peptidylprolyl isomerase A (cyclophilin A)-like 4D [Source:HGNC Symbol;Acc:33998]	1	148201752	148202536	q21.2	PPIAL4D	protein_coding	-1.00381	0.027445	0.0441896
ENSG00000143409	ENST00000312210	\family with sequence similarity 63, member A [Source:HGNC Symbol;Acc:25648]\""	1	150969025	150980851	q21.3	FAM63A	protein_coding	0.1725	0.0274464	0.0441896
ENSG00000129636	ENST00000568047	integrin alpha FG-GAP repeat containing 1 [Source:HGNC Symbol;Acc:30697]	16	47188298	47498060	q12.1	ITFG1	protein_coding	-0.170609	0.027529	0.0442974
ENSG00000178202	ENST00000323468	KDEL (Lys-Asp-Glu-Leu) containing 2 [Source:HGNC Symbol;Acc:28496]	11	108342832	108369159	q22.3	KDELC2	protein_coding	-0.217916	0.027587	0.0443517
ENSG00000255307	ENST00000530810	\olfactory receptor, family 52, subfamily B, member 2 [Source:HGNC Symbol;Acc:15207]\""	11	6190560	6191638	p15.4	OR52B2	protein_coding	0.87729	0.0275942	0.0443517
ENSG00000182330	ENST00000357367	PRAME family member 8 [Source:HGNC Symbol;Acc:24074]	1	13386646	13390765	p36.21	PRAMEF8	protein_coding	1.0382	0.0276678	0.0443709
ENSG00000106799	ENST00000547314	\transforming growth factor, beta receptor 1 [Source:HGNC Symbol;Acc:11772]\""	9	101866320	101916474	q22.33	TGFBR1	protein_coding	-0.248065	0.0276741	0.0443709
ENSG00000084734	ENST00000264717	glucokinase (hexokinase 4) regulator [Source:HGNC Symbol;Acc:4196]	2	27719709	27746554	p23.3	GCKR	protein_coding	1.1577	0.0276886	0.0443709
ENSG00000007541	ENST00000293874	\phosphatidylinositol glycan anchor biosynthesis, class Q [Source:HGNC Symbol;Acc:14135]\""	16	616995	634136	p13.3	PIGQ	protein_coding	0.210529	0.0276994	0.0443709
ENSG00000158717	ENST00000312838	ring finger protein 166 [Source:HGNC Symbol;Acc:28856]	16	88762903	88772829	q24.3	RNF166	protein_coding	0.158857	0.0277	0.0443709
ENSG00000120800	ENST00000261637	\UTP20, small subunit (SSU) processome component, homolog (yeast) [Source:HGNC Symbol;Acc:17897]\""	12	101673887	101780394	q23.2	UTP20	protein_coding	-0.166181	0.0277004	0.0443709
ENSG00000091128	ENST00000205386	\laminin, beta 4 [Source:HGNC Symbol;Acc:6491]\""	7	107663993	107770801	q31.1	LAMB4	protein_coding	-0.818075	0.0277443	0.0443846
ENSG00000175105	ENST00000309495	zinc finger protein 654 [Source:HGNC Symbol;Acc:25612]	3	88188254	88193815	p11.1	ZNF654	protein_coding	-0.193897	0.0277772	0.0443846
ENSG00000163263	ENST00000368525	chromosome 1 open reading frame 189 [Source:HGNC Symbol;Acc:32305]	1	154171848	154178809	q21.3	C1orf189	protein_coding	0.884559	0.0277828	0.0443846
ENSG00000104490	ENST00000220931	neurocalcin delta [Source:HGNC Symbol;Acc:7655]	8	102698771	103137135	q22.3	NCALD	protein_coding	-0.241593	0.0278008	0.0443846
ENSG00000139719	ENST00000267199	vacuolar protein sorting 33 homolog A (S. cerevisiae) [Source:HGNC Symbol;Acc:18179]	12	122714111	122751068	q24.31	VPS33A	protein_coding	-0.135374	0.0278023	0.0443846
ENSG00000164168	ENST00000296582	transmembrane protein 184C [Source:HGNC Symbol;Acc:25587]	4	148538534	148593195	q31.23	TMEM184C	protein_coding	-0.171719	0.0278069	0.0443846
ENSG00000121410	ENST00000596924	alpha-1-B glycoprotein [Source:HGNC Symbol;Acc:5]	19	58856544	58864865	q13.43	A1BG	protein_coding	0.511616	0.027819	0.0443846
ENSG00000094975	ENST00000367723	SUN domain containing ossification factor [Source:HGNC Symbol;Acc:1240]	1	172501489	172580971	q24.3	SUCO	protein_coding	-0.175886	0.0278665	0.0444353
ENSG00000073598	ENST00000158009	fibronectin type III domain containing 8 [Source:HGNC Symbol;Acc:25286]	17	33448598	33457751	q12	FNDC8	protein_coding	-0.616983	0.0279814	0.04449
ENSG00000118873	ENST00000358951	RAB3 GTPase activating protein subunit 2 (non-catalytic) [Source:HGNC Symbol;Acc:17168]	1	220321635	220445796	q41	RAB3GAP2	protein_coding	-0.133548	0.0279904	0.04449
ENSG00000009844	ENST00000367630	vesicle (multivesicular body) trafficking 1 [Source:HGNC Symbol;Acc:20954]	6	142468367	142545826	q24.1	VTA1	protein_coding	-0.25264	0.0279917	0.04449
ENSG00000197594	ENST00000486853	ectonucleotide pyrophosphatase/phosphodiesterase 1 [Source:HGNC Symbol;Acc:3356]	6	132129156	132216295	q23.2	ENPP1	protein_coding	-0.299829	0.0280015	0.04449
ENSG00000173083	ENST00000311412	heparanase [Source:HGNC Symbol;Acc:5164]	4	84213614	84256306	q21.23	HPSE	protein_coding	-0.876442	0.0280067	0.04449
ENSG00000167182	ENST00000376741	Sp2 transcription factor [Source:HGNC Symbol;Acc:11207]	17	45973516	46006323	q21.32	SP2	protein_coding	0.261158	0.0280342	0.04449
ENSG00000167553	ENST00000549554	\tubulin, alpha 1c [Source:HGNC Symbol;Acc:20768]\""	12	49582519	49667114	q13.12	TUBA1C	protein_coding	-0.350736	0.0280352	0.04449
ENSG00000121446	ENST00000426890	regulator of G-protein signaling like 1 [Source:HGNC Symbol;Acc:18636]	1	182419256	182529734	q25.3	RGSL1	protein_coding	1.23949	0.0280577	0.04449
ENSG00000163026	ENST00000295148	chromosome 2 open reading frame 44 [Source:HGNC Symbol;Acc:26157]	2	24252210	24272445	p23.3	C2orf44	protein_coding	-0.234621	0.0280653	0.04449
ENSG00000215182	ENST00000534821	\mucin 5AC, oligomeric mucus/gel-forming [Source:HGNC Symbol;Acc:7515]\""	11	1151580	1222364	p15.5	MUC5AC	protein_coding	1.38205	0.0281122	0.04449
ENSG00000151948	ENST00000441390	glycosyltransferase 1 domain containing 1 [Source:HGNC Symbol;Acc:26483]	12	129337972	129469509	q24.33	GLT1D1	protein_coding	1.00125	0.0281205	0.04449
ENSG00000071894	ENST00000531480	\cleavage and polyadenylation specific factor 1, 160kDa [Source:HGNC Symbol;Acc:2324]\""	8	145618444	145634753	q24.3	CPSF1	protein_coding	0.25426	0.0281428	0.04449
ENSG00000267120	ENST00000589807	Uncharacterized protein [Source:UniProtKB/TrEMBL;Acc:M0R2N4]	19	36230153	36236333	q13.12	AD000671.6	protein_coding	0.26473	0.0281636	0.04449
ENSG00000102901	ENST00000569862	centromere protein T [Source:HGNC Symbol;Acc:25787]	16	67862060	67881714	q22.1	CENPT	protein_coding	0.150922	0.0281924	0.04449
ENSG00000144214	ENST00000308528	lysozyme G-like 1 [Source:HGNC Symbol;Acc:27014]	2	99900701	99921205	q11.2	LYG1	protein_coding	0.478265	0.0282148	0.04449
ENSG00000197713	ENST00000359429	ribulose-5-phosphate-3-epimerase [Source:HGNC Symbol;Acc:10293]	2	210867289	210886300	q34	RPE	protein_coding	-0.149927	0.0282294	0.04449
ENSG00000119953	ENST00000369603	survival motor neuron domain containing 1 [Source:HGNC Symbol;Acc:16900]	10	112050488	112064709	q25.2	SMNDC1	protein_coding	-0.195214	0.0282572	0.04449
ENSG00000140945	ENST00000566620	cadherin 13 [Source:HGNC Symbol;Acc:1753]	16	82660408	83830204	q23.3	CDH13	protein_coding	0.386012	0.0282976	0.04449
ENSG00000170454	ENST00000252245	keratin 75 [Source:HGNC Symbol;Acc:24431]	12	52817854	52828309	q13.13	KRT75	protein_coding	0.843677	0.0283079	0.04449
ENSG00000160993	ENST00000292566	\alkB, alkylation repair homolog 4 (E. coli) [Source:HGNC Symbol;Acc:21900]\""	7	102096685	102105323	q22.1	ALKBH4	protein_coding	0.181684	0.0283083	0.04449
ENSG00000108651	ENST00000261708	\UTP6, small subunit (SSU) processome component, homolog (yeast) [Source:HGNC Symbol;Acc:18279]\""	17	30187923	30228784	q11.2	UTP6	protein_coding	-0.15219	0.0283297	0.04449
ENSG00000091137	ENST00000265715	\solute carrier family 26 (anion exchanger), member 4 [Source:HGNC Symbol;Acc:8818]\""	7	107301080	107358254	q22.3	SLC26A4	protein_coding	0.394211	0.0283307	0.04449
ENSG00000058804	ENST00000371429	NDC1 transmembrane nucleoporin [Source:HGNC Symbol;Acc:25525]	1	54231133	54304533	p32.3	NDC1	protein_coding	-0.189393	0.0283389	0.04449
ENSG00000166743	ENST00000519031	acyl-CoA synthetase medium-chain family member 1 [Source:HGNC Symbol;Acc:18049]	16	20634559	20710212	p12.3	ACSM1	protein_coding	0.624553	0.0283572	0.04449
ENSG00000124232	ENST00000372743	recombination signal binding protein for immunoglobulin kappa J region-like [Source:HGNC Symbol;Acc:13761]	20	43935491	43945803	q13.12	RBPJL	protein_coding	0.815113	0.028382	0.04449
ENSG00000174206	ENST00000311915	chromosome 12 open reading frame 66 [Source:HGNC Symbol;Acc:26517]	12	64580096	64616076	q14.2	C12orf66	protein_coding	-0.226924	0.028394	0.04449
ENSG00000176893	ENST00000322013	\olfactory receptor, family 51, subfamily G, member 2 [Source:HGNC Symbol;Acc:15198]\""	11	4935900	4936922	p15.4	OR51G2	protein_coding	0.465414	0.0283941	0.04449
ENSG00000046604	ENST00000261590	desmoglein 2 [Source:HGNC Symbol;Acc:3049]	18	29078006	29128971	q12.1	DSG2	protein_coding	-0.190253	0.0284092	0.04449
ENSG00000186665	ENST00000449250	chromosome 17 open reading frame 58 [Source:HGNC Symbol;Acc:27568]	17	65987217	65989765	q24.2	C17orf58	protein_coding	-0.363499	0.0284386	0.04449
ENSG00000198429	ENST00000429654	zinc finger protein 69 [Source:HGNC Symbol;Acc:13138]	19	11998599	12025144	p13.2	ZNF69	protein_coding	-0.21033	0.0284487	0.04449
ENSG00000134970	ENST00000456936	transmembrane emp24 protein transport domain containing 7 [Source:HGNC Symbol;Acc:24253]	5	114949205	114968689	q22.3	TMED7	protein_coding	-0.227753	0.0284853	0.04449
ENSG00000087076	ENST00000263278	hydroxysteroid (17-beta) dehydrogenase 14 [Source:HGNC Symbol;Acc:23238]	19	49316274	49339935	q13.33	HSD17B14	protein_coding	0.708329	0.0284904	0.04449
ENSG00000089116	ENST00000261731	LIM homeobox 5 [Source:HGNC Symbol;Acc:14216]	12	113899839	113910085	q24.13	LHX5	protein_coding	1.00012	0.0284955	0.04449
ENSG00000187223	ENST00000368784	late cornified envelope 2D [Source:HGNC Symbol;Acc:16518]	1	152635872	152637135	q21.3	LCE2D	protein_coding	0.25	0.0285073	0.04449
ENSG00000120805	ENST00000261636	ADP-ribosylation factor-like 1 [Source:HGNC Symbol;Acc:692]	12	101786898	101801598	q23.2	ARL1	protein_coding	-0.236996	0.0285199	0.04449
ENSG00000092140	ENST00000206595	G2/M-phase specific E3 ubiquitin protein ligase [Source:HGNC Symbol;Acc:20338]	14	31028329	31089269	q12	G2E3	protein_coding	-0.194614	0.0285344	0.04449
ENSG00000129221	ENST00000570584	aryl hydrocarbon receptor interacting protein-like 1 [Source:HGNC Symbol;Acc:359]	17	6297013	6338519	p13.2	AIPL1	protein_coding	0.91769	0.0285505	0.04449
ENSG00000212993	ENST00000465342	POU class 5 homeobox 1B [Source:HGNC Symbol;Acc:9223]	8	128426535	128432311	q24.21	POU5F1B	protein_coding	1.16779	0.028553	0.04449
ENSG00000184937	ENST00000379079	Wilms tumor 1 [Source:HGNC Symbol;Acc:12796]	11	32409321	32457176	p13	WT1	protein_coding	-0.673547	0.0285801	0.04449
ENSG00000079931	ENST00000367963	\monooxygenase, DBH-like 1 [Source:HGNC Symbol;Acc:21063]\""	6	132617194	132722684	q23.2	MOXD1	protein_coding	-0.913565	0.0285995	0.04449
ENSG00000072210	ENST00000446398	\aldehyde dehydrogenase 3 family, member A2 [Source:HGNC Symbol;Acc:403]\""	17	19551449	19580911	p11.2	ALDH3A2	protein_coding	-0.293721	0.028611	0.04449
ENSG00000132463	ENST00000254799	G-rich RNA sequence binding factor 1 [Source:HGNC Symbol;Acc:4610]	4	71681499	71705662	q13.3	GRSF1	protein_coding	-0.202258	0.0286125	0.04449
ENSG00000189430	ENST00000291890	natural cytotoxicity triggering receptor 1 [Source:HGNC Symbol;Acc:6731]	19	55417508	55427508	q13.42	NCR1	protein_coding	1.14262	0.0286315	0.04449
ENSG00000096395	ENST00000430124	motilin [Source:HGNC Symbol;Acc:7141]	6	33762450	33771788	p21.31	MLN	protein_coding	0.983273	0.0286321	0.04449
ENSG00000174450	ENST00000566571	golgin A6 family-like 2 [Source:HGNC Symbol;Acc:26695]	15	23684645	23692381	q11.2	GOLGA6L2	protein_coding	0.984482	0.0286333	0.04449
ENSG00000121853	ENST00000241256	growth hormone secretagogue receptor [Source:HGNC Symbol;Acc:4267]	3	172162923	172166246	q26.31	GHSR	protein_coding	0.874321	0.0286482	0.04449
ENSG00000197712	ENST00000510213	\family with sequence similarity 114, member A1 [Source:HGNC Symbol;Acc:25087]\""	4	38869298	38947360	p14	FAM114A1	protein_coding	-0.303574	0.0286544	0.04449
ENSG00000185945	ENST00000372752	nuclear RNA export factor 2B [Source:HGNC Symbol;Acc:23984]	X	101615316	101726732	q22.1	NXF2B	protein_coding	1.17117	0.0286657	0.04449
ENSG00000107719	ENST00000263563	\phosphatase domain containing, paladin 1 [Source:HGNC Symbol;Acc:23530]\""	10	72238577	72328205	q22.1	PALD1	protein_coding	0.280249	0.0287133	0.04449
ENSG00000185634	ENST00000332408	\SHC (Src homology 2 domain containing) family, member 4 [Source:HGNC Symbol;Acc:16743]\""	15	49115932	49255641	q21.1	SHC4	protein_coding	-0.511456	0.028728	0.04449
ENSG00000205542	ENST00000451311	\thymosin beta 4, X-linked [Source:HGNC Symbol;Acc:11881]\""	X	12993227	12995346	p22.2	TMSB4X	protein_coding	-0.390482	0.0287376	0.04449
ENSG00000181790	ENST00000517894	brain-specific angiogenesis inhibitor 1 [Source:HGNC Symbol;Acc:943]	8	143530791	143626370	q24.3	BAI1	protein_coding	0.728722	0.0287407	0.04449
ENSG00000152223	ENST00000590854	ectopic P-granules autophagy protein 5 homolog (C. elegans) [Source:HGNC Symbol;Acc:29331]	18	43427574	43547240	q21.1	EPG5	protein_coding	-0.204191	0.0287551	0.04449
ENSG00000037042	ENST00000251412	\tubulin, gamma 2 [Source:HGNC Symbol;Acc:12419]\""	17	40811323	40819024	q21.2	TUBG2	protein_coding	0.220576	0.0287553	0.04449
ENSG00000235608	ENST00000422806	NK1 homeobox 1 [Source:HGNC Symbol;Acc:24975]	4	1396720	1400119	p16.3	NKX1-1	protein_coding	0.658908	0.0287686	0.04449
ENSG00000115866	ENST00000264161	aspartyl-tRNA synthetase [Source:HGNC Symbol;Acc:2678]	2	136664247	136743670	q21.3	DARS	protein_coding	-0.240771	0.0288637	0.04449
ENSG00000178928	ENST00000322175	tetra-peptide repeat homeobox 1 [Source:HGNC Symbol;Acc:32174]	19	48304500	48322308	q13.33	TPRX1	protein_coding	1.07098	0.0288765	0.04449
ENSG00000177879	ENST00000316788	\adaptor-related protein complex 3, sigma 1 subunit [Source:HGNC Symbol;Acc:2013]\""	5	115177178	115249778	q22.3	AP3S1	protein_coding	-0.231951	0.0289194	0.04449
ENSG00000163728	ENST00000296015	tetratricopeptide repeat domain 14 [Source:HGNC Symbol;Acc:24697]	3	180319918	180335616	q26.33	TTC14	protein_coding	-0.231892	0.0289312	0.04449
ENSG00000135245	ENST00000435296	hypoxia inducible lipid droplet-associated [Source:HGNC Symbol;Acc:28859]	7	128095903	128098472	q32.1	HILPDA	protein_coding	-0.307475	0.0289428	0.04449
ENSG00000187664	ENST00000291481	hyaluronan and proteoglycan link protein 4 [Source:HGNC Symbol;Acc:31357]	19	19366450	19373605	p13.11	HAPLN4	protein_coding	1.12645	0.0289592	0.04449
ENSG00000155719	ENST00000286149	otoancorin [Source:HGNC Symbol;Acc:16378]	16	21689835	21772050	p12.2	OTOA	protein_coding	0.696836	0.0289617	0.04449
ENSG00000197045	ENST00000554908	\glia maturation factor, beta [Source:HGNC Symbol;Acc:4373]\""	14	54941202	54955914	q22.2	GMFB	protein_coding	-0.30182	0.0290036	0.04449
ENSG00000064835	ENST00000350375	POU class 1 homeobox 1 [Source:HGNC Symbol;Acc:9210]	3	87308554	87325737	p11.2	POU1F1	protein_coding	1.03202	0.0290157	0.04449
ENSG00000136100	ENST00000378060	vacuolar protein sorting 36 homolog (S. cerevisiae) [Source:HGNC Symbol;Acc:20312]	13	52986737	53024763	q14.3	VPS36	protein_coding	-0.161261	0.0290394	0.04449
ENSG00000135932	ENST00000258418	calcium binding protein 39 [Source:HGNC Symbol;Acc:20292]	2	231577560	231685790	q37.1	CAB39	protein_coding	-0.196271	0.0290481	0.04449
ENSG00000146242	ENST00000369750	trophoblast glycoprotein [Source:HGNC Symbol;Acc:12004]	6	83072923	83080545	q14.1	TPBG	protein_coding	-0.475095	0.0290667	0.04449
ENSG00000052344	ENST00000317508	\protease, serine, 8 [Source:HGNC Symbol;Acc:9491]\""	16	31142756	31147083	p11.2	PRSS8	protein_coding	0.778255	0.0290932	0.04449
ENSG00000166510	ENST00000591504	coiled-coil domain containing 68 [Source:HGNC Symbol;Acc:24350]	18	52568740	52626739	q21.2	CCDC68	protein_coding	-0.31454	0.0291197	0.04449
ENSG00000258864	ENST00000520401		5	112162910	112203279	q22.2	CTC-554D6.1	protein_coding	-0.16293	0.0291327	0.04449
ENSG00000161395	ENST00000579146	post-GPI attachment to proteins 3 [Source:HGNC Symbol;Acc:23719]	17	37827375	37853050	q12	PGAP3	protein_coding	0.196622	0.0291597	0.04449
ENSG00000198538	ENST00000438150	zinc finger protein 28 [Source:HGNC Symbol;Acc:13073]	19	53300662	53360853	q13.41	ZNF28	protein_coding	-0.202333	0.0291873	0.04449
ENSG00000171703	ENST00000475792	\transcription elongation factor A (SII), 2 [Source:HGNC Symbol;Acc:11614]\""	20	62681189	62703700	q13.33	TCEA2	protein_coding	0.1827	0.0291913	0.04449
ENSG00000137731	ENST00000514385	FXYD domain containing ion transport regulator 2 [Source:HGNC Symbol;Acc:4026]	11	117671559	117699413	q23.3	FXYD2	protein_coding	0.580201	0.029192	0.04449
ENSG00000188162	ENST00000399397	otogelin [Source:HGNC Symbol;Acc:8516]	11	17568920	17668697	p15.1	OTOG	protein_coding	1.37093	0.0291976	0.04449
ENSG00000214167	ENST00000375684	Uncharacterized protein [Source:UniProtKB/TrEMBL;Acc:H0Y3C3]	17	65027509	65028198	q24.2	AC005544.1	protein_coding	-0.934729	0.0291997	0.04449
ENSG00000104164	ENST00000220531	\biogenesis of lysosomal organelles complex-1, subunit 6, pallidin [Source:HGNC Symbol;Acc:8549]\""	15	45879321	45908197	q21.1	BLOC1S6	protein_coding	-0.191835	0.0292016	0.04449
ENSG00000182087	ENST00000356663	transmembrane protein 259 [Source:HGNC Symbol;Acc:17039]	19	1009647	1021117	p13.3	TMEM259	protein_coding	0.189368	0.0292102	0.04449
ENSG00000152700	ENST00000402673	SAR1 homolog B (S. cerevisiae) [Source:HGNC Symbol;Acc:10535]	5	133936834	133984961	q31.1	SAR1B	protein_coding	-0.201047	0.0292127	0.04449
ENSG00000254706	ENST00000431696	Uncharacterized protein [Source:UniProtKB/TrEMBL;Acc:H7C2G1]	1	162335197	162351905	q23.3	RP11-565P22.6	protein_coding	0.345936	0.029245	0.04449
ENSG00000029364	ENST00000556125	\solute carrier family 39, member 9 [Source:HGNC Symbol;Acc:20182]\""	14	69864732	69929105	q24.1	SLC39A9	protein_coding	-0.160923	0.0292565	0.04449
ENSG00000184164	ENST00000450207	cysteine-rich with EGF-like domains 2 [Source:HGNC Symbol;Acc:28150]	22	50311815	50321188	q13.33	CRELD2	protein_coding	0.180347	0.0292635	0.04449
ENSG00000168658	ENST00000432242	von Willebrand factor A domain containing 3B [Source:HGNC Symbol;Acc:28385]	2	98703579	98929762	q11.2	VWA3B	protein_coding	0.960369	0.0292639	0.04449
ENSG00000160209	ENST00000398081	\pyridoxal (pyridoxine, vitamin B6) kinase [Source:HGNC Symbol;Acc:8819]\""	21	45138975	45182188	q22.3	PDXK	protein_coding	-0.209108	0.0292674	0.04449
ENSG00000139540	ENST00000424625	\solute carrier family 39 (zinc transporter), member 5 [Source:HGNC Symbol;Acc:20502]\""	12	56623833	56631630	q13.3	SLC39A5	protein_coding	0.456174	0.0292746	0.04449
ENSG00000101384	ENST00000254958	jagged 1 [Source:HGNC Symbol;Acc:6188]	20	10618332	10654694	p12.2	JAG1	protein_coding	-0.262897	0.0293148	0.04449
ENSG00000102313	ENST00000218436	\inter-alpha-trypsin inhibitor heavy chain family, member 6 [Source:HGNC Symbol;Acc:28907]\""	X	54775332	54824673	p11.21	ITIH6	protein_coding	0.975757	0.0293579	0.04449
ENSG00000163900	ENST00000382227	transmembrane protein 41A [Source:HGNC Symbol;Acc:30544]	3	185194284	185216845	q27.2	TMEM41A	protein_coding	-0.153596	0.0293591	0.04449
ENSG00000251664	ENST00000398631	protocadherin alpha 12 [Source:HGNC Symbol;Acc:8666]	5	140255058	140391929	q31.3	PCDHA12	protein_coding	-0.775487	0.0293611	0.04449
ENSG00000103995	ENST00000561245	centrosomal protein 152kDa [Source:HGNC Symbol;Acc:29298]	15	49005125	49103343	q21.1	CEP152	protein_coding	-0.38462	0.0293938	0.04449
ENSG00000153975	ENST00000485498	zinc finger with UFM1-specific peptidase domain [Source:HGNC Symbol;Acc:21224]	6	116956781	116989957	q22.1	ZUFSP	protein_coding	-0.264462	0.0294	0.04449
ENSG00000048392	ENST00000251810	ribonucleotide reductase M2 B (TP53 inducible) [Source:HGNC Symbol;Acc:17296]	8	103216730	103251346	q22.3	RRM2B	protein_coding	-0.220007	0.0294018	0.04449
ENSG00000176248	ENST00000487917	anaphase promoting complex subunit 2 [Source:HGNC Symbol;Acc:19989]	9	140069236	140082989	q34.3	ANAPC2	protein_coding	0.186282	0.0294046	0.04449
ENSG00000126856	ENST00000325921	PR domain containing 7 [Source:HGNC Symbol;Acc:9351]	16	90122974	90158480	q24.3	PRDM7	protein_coding	1.19582	0.0294069	0.04449
ENSG00000151952	ENST00000389441	transmembrane protein 132D [Source:HGNC Symbol;Acc:29411]	12	129556270	130388211	q24.33	TMEM132D	protein_coding	1.19415	0.0294146	0.04449
ENSG00000171159	ENST00000372994	chromosome 9 open reading frame 16 [Source:HGNC Symbol;Acc:17823]	9	130922539	130926207	q34.11	C9orf16	protein_coding	0.239332	0.0294211	0.04449
ENSG00000103197	ENST00000219476	tuberous sclerosis 2 [Source:HGNC Symbol;Acc:12363]	16	2097466	2138716	p13.3	TSC2	protein_coding	0.186826	0.0294334	0.04449
ENSG00000187416	ENST00000424859	lipoma HMGIC fusion partner-like 3 [Source:HGNC Symbol;Acc:6589]	7	103969104	104549001	q22.2	LHFPL3	protein_coding	0.937525	0.0294447	0.04449
ENSG00000112033	ENST00000337400	peroxisome proliferator-activated receptor delta [Source:HGNC Symbol;Acc:9235]	6	35310335	35395968	p21.31	PPARD	protein_coding	0.196305	0.0294732	0.0445093
ENSG00000142632	ENST00000478117	Rho guanine nucleotide exchange factor (GEF) 19 [Source:HGNC Symbol;Acc:26604]	1	16524349	16539104	p36.13	ARHGEF19	protein_coding	0.50915	0.029506	0.0445236
ENSG00000112297	ENST00000369066	absent in melanoma 1 [Source:HGNC Symbol;Acc:356]	6	106959730	107018326	q21	AIM1	protein_coding	-0.287351	0.0295146	0.0445236
ENSG00000177551	ENST00000320238	nescient helix loop helix 2 [Source:HGNC Symbol;Acc:7818]	1	116378998	116386538	p13.1	NHLH2	protein_coding	0.914773	0.0295375	0.0445236
ENSG00000088179	ENST00000263708	\protein tyrosine phosphatase, non-receptor type 4 (megakaryocyte) [Source:HGNC Symbol;Acc:9656]\""	2	120517207	120741394	q14.2	PTPN4	protein_coding	-0.157415	0.0295507	0.0445236
ENSG00000169515	ENST00000307522	coiled-coil domain containing 8 [Source:HGNC Symbol;Acc:25367]	19	46913629	46916841	q13.32	CCDC8	protein_coding	0.220322	0.0295681	0.0445236
ENSG00000241128	ENST00000366485	\olfactory receptor, family 14, subfamily A, member 2 [Source:HGNC Symbol;Acc:15024]\""	1	247886401	247887345	q44	OR14A2	protein_coding	0.819408	0.0295859	0.0445236
ENSG00000171928	ENST00000307767	trans-golgi network vesicle protein 23 homolog B (S. cerevisiae) [Source:HGNC Symbol;Acc:20399]	17	18684308	18710027	p11.2	TVP23B	protein_coding	-0.251454	0.0296227	0.0445236
ENSG00000198914	ENST00000361360	POU class 3 homeobox 3 [Source:HGNC Symbol;Acc:9216]	2	105471969	105476929	q12.1	POU3F3	protein_coding	1.3322	0.029666	0.0445236
ENSG00000150165	ENST00000358140	annexin A8-like 1 [Source:HGNC Symbol;Acc:23334]	10	47157983	47174093	q11.22	ANXA8L1	protein_coding	-2.56846	0.029672	0.0445236
ENSG00000183695	ENST00000329773	\MAS-related GPR, member X2 [Source:HGNC Symbol;Acc:17983]\""	11	19076002	19082228	p15.1	MRGPRX2	protein_coding	1.09123	0.0297155	0.0445236
ENSG00000164822	ENST00000297436	\defensin, alpha 6, Paneth cell-specific [Source:HGNC Symbol;Acc:2765]\""	8	6782215	6783598	p23.1	DEFA6	protein_coding	0.532693	0.0297426	0.0445236
ENSG00000170647	ENST00000303130	transmembrane protein 133 [Source:HGNC Symbol;Acc:24033]	11	100862811	100864663	q22.1	TMEM133	protein_coding	-0.259342	0.0297568	0.0445236
ENSG00000221953	ENST00000408893	chromosome 1 open reading frame 229 [Source:HGNC Symbol;Acc:33759]	1	247273462	247275719	q44	C1orf229	protein_coding	0.438977	0.0297619	0.0445236
ENSG00000149948	ENST00000403681	high mobility group AT-hook 2 [Source:HGNC Symbol;Acc:5009]	12	66217911	66360075	q14.3	HMGA2	protein_coding	1.12934	0.0297686	0.0445236
ENSG00000151718	ENST00000403733	WW and C2 domain containing 2 [Source:HGNC Symbol;Acc:24148]	4	184020446	184241930	q35.1	WWC2	protein_coding	-0.149881	0.0297705	0.0445236
ENSG00000104129	ENST00000220496	\DnaJ (Hsp40) homolog, subfamily C, member 17 [Source:HGNC Symbol;Acc:25556]\""	15	41060067	41099675	q15.1	DNAJC17	protein_coding	0.226983	0.0297833	0.0445236
ENSG00000136352	ENST00000354822	NK2 homeobox 1 [Source:HGNC Symbol;Acc:11825]	14	36985602	36990354	q13.3	NKX2-1	protein_coding	0.866562	0.0297847	0.0445236
ENSG00000112096	ENST00000538183	\superoxide dismutase 2, mitochondrial [Source:HGNC Symbol;Acc:11180]\""	6	160090089	160183561	q25.3	SOD2	protein_coding	-0.18837	0.0298033	0.0445236
ENSG00000166118	ENST00000299140	spermatogenesis associated 19 [Source:HGNC Symbol;Acc:30614]	11	133710526	133715433	q25	SPATA19	protein_coding	1.10677	0.0298078	0.0445236
ENSG00000243772	ENST00000342376	\killer cell immunoglobulin-like receptor, two domains, long cytoplasmic tail, 3 [Source:HGNC Symbol;Acc:6331]\""	19	55249980	55295776	q13.42	KIR2DL3	protein_coding	0.979574	0.0298349	0.0445236
ENSG00000159197	ENST00000290310	\potassium voltage-gated channel, Isk-related family, member 2 [Source:HGNC Symbol;Acc:6242]\""	21	35736323	35743688	q22.11	KCNE2	protein_coding	-1.00945	0.0298708	0.0445236
ENSG00000153684	ENST00000564114	\golgin A8 family, member F [Source:HGNC Symbol;Acc:32378]\""	15	28623767	28637170	q13.1	GOLGA8F	protein_coding	1.29469	0.0299083	0.0445236
ENSG00000170604	ENST00000302165	interferon regulatory factor 2 binding protein 1 [Source:HGNC Symbol;Acc:21728]	19	46386866	46389376	q13.32	IRF2BP1	protein_coding	0.222266	0.0299305	0.0445236
ENSG00000133789	ENST00000447399	SWAP switching B-cell complex 70kDa subunit [Source:HGNC Symbol;Acc:17070]	11	9685624	9774538	p15.4	SWAP70	protein_coding	-0.185767	0.0299381	0.0445236
ENSG00000184788	ENST00000509231	spermidine/spermine N1-acetyl transferase-like 1 [Source:HGNC Symbol;Acc:27992]	X	84347293	84364054	q21.1	SATL1	protein_coding	-0.248823	0.0299518	0.0445236
ENSG00000183735	ENST00000331710	TANK-binding kinase 1 [Source:HGNC Symbol;Acc:11584]	12	64845660	64895888	q14.2	TBK1	protein_coding	-0.197108	0.029961	0.0445236
ENSG00000167770	ENST00000301453	\OTU domain, ubiquitin aldehyde binding 1 [Source:HGNC Symbol;Acc:23077]\""	11	63753325	63769283	q13.1	OTUB1	protein_coding	0.185357	0.0299659	0.0445236
ENSG00000121152	ENST00000240423	\non-SMC condensin I complex, subunit H [Source:HGNC Symbol;Acc:1112]\""	2	97001525	97039583	q11.2	NCAPH	protein_coding	0.564241	0.0299721	0.0445236
ENSG00000166105	ENST00000389887	\galactosidase, beta 1-like 3 [Source:HGNC Symbol;Acc:25147]\""	11	134144139	134189458	q25	GLB1L3	protein_coding	1.24715	0.0299771	0.0445236
ENSG00000185504	ENST00000443656	chromosome 17 open reading frame 70 [Source:HGNC Symbol;Acc:26171]	17	79506911	79520987	q25.3	C17orf70	protein_coding	0.179958	0.0299845	0.0445236
ENSG00000173276	ENST00000398505	zinc finger and BTB domain containing 21 [Source:HGNC Symbol;Acc:13083]	21	43406940	43430496	q22.3	ZBTB21	protein_coding	-0.228545	0.0299853	0.0445236
ENSG00000000971	ENST00000367429	complement factor H [Source:HGNC Symbol;Acc:4883]	1	196621008	196716634	q31.3	CFH	protein_coding	-0.753158	0.0299872	0.0445236
ENSG00000102755	ENST00000282397	fms-related tyrosine kinase 1 [Source:HGNC Symbol;Acc:3763]	13	28874489	29069265	q12.3	FLT1	protein_coding	-0.341738	0.0300296	0.0445464
ENSG00000123496	ENST00000371936	\interleukin 13 receptor, alpha 2 [Source:HGNC Symbol;Acc:5975]\""	X	114238538	114254540	q23	IL13RA2	protein_coding	-1.10203	0.0300445	0.0445464
ENSG00000134014	ENST00000520270	elongator acetyltransferase complex subunit 3 [Source:HGNC Symbol;Acc:20696]	8	27947190	28048673	p21.1	ELP3	protein_coding	-0.183962	0.0300499	0.0445464
ENSG00000169951	ENST00000252797	zinc finger protein 764 [Source:HGNC Symbol;Acc:28200]	16	30565085	30569819	p11.2	ZNF764	protein_coding	0.180772	0.0301009	0.0445835
ENSG00000070882	ENST00000313367	oxysterol binding protein-like 3 [Source:HGNC Symbol;Acc:16370]	7	24836158	25021253	p15.3	OSBPL3	protein_coding	-0.375115	0.0301448	0.0445835
ENSG00000197780	ENST00000461096	\TAF13 RNA polymerase II, TATA box binding protein (TBP)-associated factor, 18kDa [Source:HGNC Symbol;Acc:11546]\""	1	109605108	109618624	p13.3	TAF13	protein_coding	-0.27122	0.0301503	0.0445835
ENSG00000101203	ENST00000358894	\collagen, type XX, alpha 1 [Source:HGNC Symbol;Acc:14670]\""	20	61924538	61966203	q13.33	COL20A1	protein_coding	1.16703	0.0301535	0.0445835
ENSG00000099812	ENST00000215582	mitotic spindle positioning [Source:HGNC Symbol;Acc:27000]	19	751126	764319	p13.3	MISP	protein_coding	-1.36948	0.0301539	0.0445835
ENSG00000178445	ENST00000321612	glycine dehydrogenase (decarboxylating) [Source:HGNC Symbol;Acc:4313]	9	6532464	6645650	p24.1	GLDC	protein_coding	1.22147	0.0301805	0.0445995
ENSG00000100290	ENST00000216115	BCL2-interacting killer (apoptosis-inducing) [Source:HGNC Symbol;Acc:1051]	22	43506754	43525718	q13.2	BIK	protein_coding	0.820286	0.0302166	0.0446108
ENSG00000163141	ENST00000368931	BCL2/adenovirus E1B 19kD interacting protein like [Source:HGNC Symbol;Acc:16976]	1	151009046	151020076	q21.3	BNIPL	protein_coding	0.594032	0.0302235	0.0446108
ENSG00000108582	ENST00000225719	carboxypeptidase D [Source:HGNC Symbol;Acc:2301]	17	28705923	28797007	q11.2	CPD	protein_coding	-0.15999	0.0302355	0.0446108
ENSG00000064115	ENST00000343028	transmembrane 7 superfamily member 3 [Source:HGNC Symbol;Acc:23049]	12	27126128	27167367	p11.23	TM7SF3	protein_coding	-0.245857	0.0303082	0.0446787
ENSG00000206069	ENST00000407886	transmembrane protein 211 [Source:HGNC Symbol;Acc:33725]	22	25331077	25342662	q11.23	TMEM211	protein_coding	0.877543	0.0303132	0.0446787
ENSG00000090376	ENST00000261233	interleukin-1 receptor-associated kinase 3 [Source:HGNC Symbol;Acc:17020]	12	66582659	66648402	q14.3	IRAK3	protein_coding	-0.284294	0.0303491	0.0446891
ENSG00000100811	ENST00000554371	YY1 transcription factor [Source:HGNC Symbol;Acc:12856]	14	100704635	100749129	q32.2	YY1	protein_coding	-0.146575	0.0303651	0.0446891
ENSG00000183778	ENST00000380620	\UDP-Gal:betaGlcNAc beta 1,3-galactosyltransferase, polypeptide 5 [Source:HGNC Symbol;Acc:920]\""	21	40928369	41045064	q22.2	B3GALT5	protein_coding	0.961281	0.030383	0.0446891
ENSG00000112294	ENST00000357578	\aldehyde dehydrogenase 5 family, member A1 [Source:HGNC Symbol;Acc:408]\""	6	24495080	24537435	p22.3	ALDH5A1	protein_coding	-0.244989	0.0303835	0.0446891
ENSG00000167612	ENST00000301190	ankyrin repeat domain 33 [Source:HGNC Symbol;Acc:13788]	12	52281744	52285448	q13.13	ANKRD33	protein_coding	0.953837	0.0304141	0.0447108
ENSG00000134371	ENST00000367435	cell division cycle 73 [Source:HGNC Symbol;Acc:16783]	1	193091147	193223031	q31.2	CDC73	protein_coding	-0.15283	0.0304317	0.0447133
ENSG00000134160	ENST00000397795	\transient receptor potential cation channel, subfamily M, member 1 [Source:HGNC Symbol;Acc:7146]\""	15	31293264	31453476	q13.3	TRPM1	protein_coding	1.33858	0.0304689	0.0447447
ENSG00000050820	ENST00000162330	breast cancer anti-estrogen resistance 1 [Source:HGNC Symbol;Acc:971]	16	75262928	75301951	q23.1	BCAR1	protein_coding	0.178033	0.0305099	0.044762
ENSG00000065150	ENST00000482642	importin 5 [Source:HGNC Symbol;Acc:6402]	13	98605912	98676551	q32.2	IPO5	protein_coding	-0.225123	0.030519	0.044762
ENSG00000115271	ENST00000473240	\grancalcin, EF-hand calcium binding protein [Source:HGNC Symbol;Acc:15990]\""	2	163175350	163228105	q24.2	GCA	protein_coding	-0.41029	0.0305326	0.044762
ENSG00000089351	ENST00000599564	GRAM domain containing 1A [Source:HGNC Symbol;Acc:29305]	19	35485688	35517375	q13.11	GRAMD1A	protein_coding	0.17643	0.0305545	0.044762
ENSG00000176547	ENST00000319856	\olfactory receptor, family 4, subfamily C, member 3 [Source:HGNC Symbol;Acc:14697]\""	11	48346472	48347507	p11.2	OR4C3	protein_coding	0.742241	0.0305599	0.044762
ENSG00000182329	ENST00000459709	uncharacterized protein KIAA2012 [Source:RefSeq peptide;Acc:NP_001264301]	2	202937978	203062585	q33.1	AC079354.1	protein_coding	1.09048	0.0306491	0.0447696
ENSG00000258986	ENST00000415614	transmembrane protein 179 [Source:HGNC Symbol;Acc:20137]	14	104941015	105071984	q32.33	TMEM179	protein_coding	0.595725	0.0306626	0.0447696
ENSG00000143368	ENST00000271628	\splicing factor 3b, subunit 4, 49kDa [Source:HGNC Symbol;Acc:10771]\""	1	149895209	149900236	q21.2	SF3B4	protein_coding	0.17979	0.0306984	0.0447696
ENSG00000144810	ENST00000463753	\collagen, type VIII, alpha 1 [Source:HGNC Symbol;Acc:2215]\""	3	99357319	99518070	q12.1	COL8A1	protein_coding	-0.484636	0.030704	0.0447696
ENSG00000132698	ENST00000361084	\RAB25, member RAS oncogene family [Source:HGNC Symbol;Acc:18238]\""	1	156030951	156040295	q22	RAB25	protein_coding	0.886988	0.0307127	0.0447696
ENSG00000215203	ENST00000399770	\glutaredoxin, cysteine rich 1 [Source:HGNC Symbol;Acc:31673]\""	4	42895284	43032675	p13	GRXCR1	protein_coding	0.624321	0.0307212	0.0447696
ENSG00000184432	ENST00000503326	\coatomer protein complex, subunit beta 2 (beta prime) [Source:HGNC Symbol;Acc:2232]\""	3	139074442	139108574	q23	COPB2	protein_coding	-0.168191	0.0307386	0.0447696
ENSG00000073169	ENST00000380903	Selenoprotein O [Source:UniProtKB/Swiss-Prot;Acc:Q9BVL4]	22	50639408	50656045	q13.33	SELO	protein_coding	0.222509	0.030749	0.0447696
ENSG00000110318	ENST00000263468	KIAA1377 [Source:HGNC Symbol;Acc:29264]	11	101785746	101871789	q22.1	KIAA1377	protein_coding	-0.320067	0.0307848	0.0447696
ENSG00000112200	ENST00000515290	zinc finger protein 451 [Source:HGNC Symbol;Acc:21091]	6	56951642	57035105	p12.1	ZNF451	protein_coding	-0.147821	0.030788	0.0447696
ENSG00000124171	ENST00000371610	par-6 family cell polarity regulator beta [Source:HGNC Symbol;Acc:16245]	20	49348081	49373332	q13.13	PARD6B	protein_coding	-0.353835	0.0308234	0.0447696
ENSG00000179044	ENST00000314586	exocyst complex component 3-like 1 [Source:HGNC Symbol;Acc:27540]	16	67218269	67224107	q22.1	EXOC3L1	protein_coding	0.374366	0.0308355	0.0447696
ENSG00000204510	ENST00000330881	PRAME family member 7 [Source:HGNC Symbol;Acc:28415]	1	12976450	12980569	p36.21	PRAMEF7	protein_coding	1.13826	0.0308397	0.0447696
ENSG00000143768	ENST00000366820	left-right determination factor 2 [Source:HGNC Symbol;Acc:3122]	1	226124298	226129189	q42.12	LEFTY2	protein_coding	0.605119	0.0308418	0.0447696
ENSG00000161040	ENST00000379305	F-box and leucine-rich repeat protein 13 [Source:HGNC Symbol;Acc:21658]	7	102453308	102715286	q22.1	FBXL13	protein_coding	-0.376423	0.030843	0.0447696
ENSG00000176978	ENST00000371579	dipeptidyl-peptidase 7 [Source:HGNC Symbol;Acc:14892]	9	140004994	140009629	q34.3	DPP7	protein_coding	0.304802	0.0308441	0.0447696
ENSG00000165915	ENST00000533076	\solute carrier family 39 (zinc transporter), member 13 [Source:HGNC Symbol;Acc:20859]\""	11	47428683	47438047	p11.2	SLC39A13	protein_coding	0.20453	0.0308976	0.0447696
ENSG00000115524	ENST00000335508	\splicing factor 3b, subunit 1, 155kDa [Source:HGNC Symbol;Acc:10768]\""	2	198254508	198299815	q33.1	SF3B1	protein_coding	-0.122833	0.0309172	0.0447696
ENSG00000132294	ENST00000254624	EFR3 homolog A (S. cerevisiae) [Source:HGNC Symbol;Acc:28970]	8	132916335	133025889	q24.22	EFR3A	protein_coding	-0.236513	0.0309176	0.0447696
ENSG00000162782	ENST00000367614	tudor domain containing 5 [Source:HGNC Symbol;Acc:20614]	1	179560748	179660407	q25.2	TDRD5	protein_coding	1.23079	0.0309254	0.0447696
ENSG00000197651	ENST00000548187	coiled-coil glutamate-rich protein 1 [Source:HGNC Symbol;Acc:28373]	12	91299399	91348953	q21.33	CCER1	protein_coding	0.812907	0.0309709	0.0447696
ENSG00000138081	ENST00000434234	F-box protein 11 [Source:HGNC Symbol;Acc:13590]	2	48016455	48132932	p16.3	FBXO11	protein_coding	-0.128189	0.0309744	0.0447696
ENSG00000164830	ENST00000531443	oxidation resistance 1 [Source:HGNC Symbol;Acc:15822]	8	107282473	107764922	q23.1	OXR1	protein_coding	-0.234267	0.0309872	0.0447696
ENSG00000107968	ENST00000263056	mitogen-activated protein kinase kinase kinase 8 [Source:HGNC Symbol;Acc:6860]	10	30722866	30750762	p11.23	MAP3K8	protein_coding	-0.441744	0.0309896	0.0447696
ENSG00000118762	ENST00000237596	polycystic kidney disease 2 (autosomal dominant) [Source:HGNC Symbol;Acc:9009]	4	88928820	88998929	q22.1	PKD2	protein_coding	-0.221422	0.0309912	0.0447696
ENSG00000119402	ENST00000493559	F-box and WD repeat domain containing 2 [Source:HGNC Symbol;Acc:13608]	9	123514256	123555690	q33.2	FBXW2	protein_coding	-0.138237	0.0309942	0.0447696
ENSG00000184967	ENST00000330579	nucleolar complex associated 4 homolog (S. cerevisiae) [Source:HGNC Symbol;Acc:28461]	12	132628993	132637013	q24.33	NOC4L	protein_coding	0.213216	0.0310013	0.0447696
ENSG00000023516	ENST00000025301	A kinase (PRKA) anchor protein 11 [Source:HGNC Symbol;Acc:369]	13	42846289	42897396	q14.11	AKAP11	protein_coding	-0.184476	0.0310496	0.0447696
ENSG00000221826	ENST00000594378	pregnancy specific beta-1-glycoprotein 3 [Source:HGNC Symbol;Acc:9520]	19	43225790	43244721	q13.2	PSG3	protein_coding	1.36963	0.0310708	0.0447696
ENSG00000204001	ENST00000480597	lipocalin 8 [Source:HGNC Symbol;Acc:27038]	9	139648838	139652678	q34.3	LCN8	protein_coding	1.06226	0.0310738	0.0447696
ENSG00000127588	ENST00000248150	\guanine nucleotide binding protein (G protein), gamma 13 [Source:HGNC Symbol;Acc:14131]\""	16	848041	850733	p13.3	GNG13	protein_coding	0.89872	0.0310856	0.0447696
ENSG00000254737	ENST00000320891	\olfactory receptor, family 10, subfamily G, member 4 [Source:HGNC Symbol;Acc:14809]\""	11	123886282	123887217	q24.1	OR10G4	protein_coding	0.74472	0.0311038	0.0447696
ENSG00000095139	ENST00000392859	archain 1 [Source:HGNC Symbol;Acc:649]	11	118443105	118473748	q23.3	ARCN1	protein_coding	-0.17112	0.0311087	0.0447696
ENSG00000261052	ENST00000567309	\sulfotransferase family, cytosolic, 1A, phenol-preferring, member 3 [Source:HGNC Symbol;Acc:11455]\""	16	30205754	30215631	p11.2	SULT1A3	protein_coding	0.219273	0.0311145	0.0447696
ENSG00000249428	ENST00000506607	Uncharacterized protein [Source:UniProtKB/TrEMBL;Acc:D6REC4]	4	2451700	2464668	p16.3	RP11-503N18.3	protein_coding	0.892854	0.0311199	0.0447696
ENSG00000102383	ENST00000373367	\zinc finger, DHHC-type containing 15 [Source:HGNC Symbol;Acc:20342]\""	X	74588262	74743337	q13.3	ZDHHC15	protein_coding	-0.275476	0.0311408	0.0447715
ENSG00000161813	ENST00000550522	\La ribonucleoprotein domain family, member 4 [Source:HGNC Symbol;Acc:24320]\""	12	50786166	50873787	q13.12	LARP4	protein_coding	-0.198573	0.031153	0.0447715
ENSG00000196376	ENST00000360388	\solute carrier family 35, member F1 [Source:HGNC Symbol;Acc:21483]\""	6	118228689	118638839	q22.1	SLC35F1	protein_coding	0.392985	0.0312023	0.0448116
ENSG00000130818	ENST00000253115	zinc finger protein 426 [Source:HGNC Symbol;Acc:20725]	19	9638667	9649303	p13.2	ZNF426	protein_coding	-0.179522	0.0312126	0.0448116
ENSG00000104312	ENST00000220751	receptor-interacting serine-threonine kinase 2 [Source:HGNC Symbol;Acc:10020]	8	90769975	90803291	q21.3	RIPK2	protein_coding	-0.207015	0.0312684	0.0448688
ENSG00000130244	ENST00000588262	\family with sequence similarity 98, member C [Source:HGNC Symbol;Acc:27119]\""	19	38893775	38899728	q13.2	FAM98C	protein_coding	0.20027	0.03131	0.0448802
ENSG00000166169	ENST00000463515	\polymerase (DNA directed), lambda [Source:HGNC Symbol;Acc:9184]\""	10	103338639	103348027	q24.32	POLL	protein_coding	0.159914	0.0313127	0.0448802
ENSG00000011198	ENST00000456453	abhydrolase domain containing 5 [Source:HGNC Symbol;Acc:21396]	3	43731605	43775863	p21.33	ABHD5	protein_coding	-0.221131	0.0313496	0.0448802
ENSG00000123411	ENST00000262032	IKAROS family zinc finger 4 (Eos) [Source:HGNC Symbol;Acc:13179]	12	56401443	56432219	q13.2	IKZF4	protein_coding	0.187296	0.0313635	0.0448802
ENSG00000104419	ENST00000323851	N-myc downstream regulated 1 [Source:HGNC Symbol;Acc:7679]	8	134249414	134314265	q24.22	NDRG1	protein_coding	-0.256732	0.0313682	0.0448802
ENSG00000133574	ENST00000255945	\GTPase, IMAP family member 4 [Source:HGNC Symbol;Acc:21872]\""	7	150264365	150271041	q36.1	GIMAP4	protein_coding	-0.264315	0.0313825	0.0448802
ENSG00000158815	ENST00000518533	fibroblast growth factor 17 [Source:HGNC Symbol;Acc:3673]	8	21899909	21906320	p21.3	FGF17	protein_coding	1.20248	0.0313875	0.0448802
ENSG00000179213	ENST00000597610	SIGLEC family like 1 [Source:HGNC Symbol;Acc:26856]	19	51749603	51772584	q13.41	SIGLECL1	protein_coding	1.15418	0.031488	0.0450011
ENSG00000136758	ENST00000326799	YME1-like 1 ATPase [Source:HGNC Symbol;Acc:12843]	10	27399383	27444195	p12.1	YME1L1	protein_coding	-0.186103	0.0315251	0.045029
ENSG00000163646	ENST00000295911	clarin 1 [Source:HGNC Symbol;Acc:12605]	3	150643950	150690786	q25.1	CLRN1	protein_coding	1.08873	0.0315685	0.045029
ENSG00000204248	ENST00000374708	\collagen, type XI, alpha 2 [Source:HGNC Symbol;Acc:2187]\""	6	33130458	33160276	p21.32	COL11A2	protein_coding	0.538958	0.0315868	0.045029
ENSG00000066427	ENST00000526245	ataxin 3 [Source:HGNC Symbol;Acc:7106]	14	92524896	92572965	q32.12	ATXN3	protein_coding	-0.18295	0.0316192	0.045029
ENSG00000197961	ENST00000590933	zinc finger protein 121 [Source:HGNC Symbol;Acc:12904]	19	9671029	9695209	p13.2	ZNF121	protein_coding	-0.165659	0.0316389	0.045029
ENSG00000139977	ENST00000555166	\N(alpha)-acetyltransferase 30, NatC catalytic subunit [Source:HGNC Symbol;Acc:19844]\""	14	57857262	57882635	q22.3	NAA30	protein_coding	-0.178519	0.0316403	0.045029
ENSG00000132681	ENST00000368081	\ATPase, Na+/K+ transporting, alpha 4 polypeptide [Source:HGNC Symbol;Acc:14073]\""	1	160121360	160156767	q23.2	ATP1A4	protein_coding	0.935143	0.0316656	0.045029
ENSG00000138592	ENST00000560297	ubiquitin specific peptidase 8 [Source:HGNC Symbol;Acc:12631]	15	50716577	50793280	q21.2	USP8	protein_coding	-0.136124	0.0316743	0.045029
ENSG00000113391	ENST00000395965	\family with sequence similarity 172, member A [Source:HGNC Symbol;Acc:25365]\""	5	92953775	93447404	q15	FAM172A	protein_coding	-0.198558	0.031676	0.045029
ENSG00000151116	ENST00000396197	UEV and lactate/malate dehyrogenase domains [Source:HGNC Symbol;Acc:30866]	11	18551156	18610294	p15.1	UEVLD	protein_coding	-0.189133	0.03169	0.045029
ENSG00000233412	ENST00000356526	\olfactory receptor, family 5, subfamily H, member 15 [Source:HGNC Symbol;Acc:31287]\""	3	97887544	97888485	q11.2	OR5H15	protein_coding	0.607117	0.0316989	0.045029
ENSG00000168930	ENST00000329758	tripartite motif containing 49 [Source:HGNC Symbol;Acc:13431]	11	89530823	89541743	q14.3	TRIM49	protein_coding	1.14435	0.0317016	0.045029
ENSG00000159713	ENST00000393957	tubulin polymerization-promoting protein family member 3 [Source:HGNC Symbol;Acc:24162]	16	67423712	67427438	q22.1	TPPP3	protein_coding	-0.480807	0.0317456	0.045029
ENSG00000167754	ENST00000391809	kallikrein-related peptidase 5 [Source:HGNC Symbol;Acc:6366]	19	51446559	51456349	q13.41	KLK5	protein_coding	-1.6349	0.0317613	0.045029
ENSG00000182870	ENST00000397325	UDP-N-acetyl-alpha-D-galactosamine:polypeptide N-acetylgalactosaminyltransferase 9 (GalNAc-T9) [Source:HGNC Symbol;Acc:4131]	12	132680924	132905935	q24.33	GALNT9	protein_coding	-1.87783	0.0317829	0.045029
ENSG00000141378	ENST00000587935	peptidyl-tRNA hydrolase 2 [Source:HGNC Symbol;Acc:24265]	17	57751997	57784987	q23.1	PTRH2	protein_coding	-0.17989	0.0318086	0.045029
ENSG00000145331	ENST00000394877	tRNA methyltransferase 10 homolog A (S. cerevisiae) [Source:HGNC Symbol;Acc:28403]	4	100467866	100485189	q23	TRMT10A	protein_coding	-0.30258	0.0318171	0.045029
ENSG00000007174	ENST00000262442	\dynein, axonemal, heavy chain 9 [Source:HGNC Symbol;Acc:2953]\""	17	11501748	11873065	p12	DNAH9	protein_coding	0.820666	0.0318296	0.045029
ENSG00000244395	ENST00000382653	\RNA binding motif protein, Y-linked, family 1, member D [Source:HGNC Symbol;Acc:23915]\""	Y	24026223	24040673	q11.223	RBMY1D	protein_coding	1.32992	0.031841	0.045029
ENSG00000182912	ENST00000330490	chromosome 21 open reading frame 90 [Source:HGNC Symbol;Acc:16428]	21	45937099	45945835	q22.3	C21orf90	protein_coding	1.25114	0.0318492	0.045029
ENSG00000189052	ENST00000301408	\chorionic gonadotropin, beta polypeptide 5 [Source:HGNC Symbol;Acc:16452]\""	19	49547141	49548568	q13.33	CGB5	protein_coding	0.801761	0.0318778	0.045029
ENSG00000181722	ENST00000462705	zinc finger and BTB domain containing 20 [Source:HGNC Symbol;Acc:13503]	3	114056941	114866118	q13.31	ZBTB20	protein_coding	0.222308	0.031902	0.045029
ENSG00000169474	ENST00000368762	small proline-rich protein 1A [Source:HGNC Symbol;Acc:11259]	1	152956557	152958289	q21.3	SPRR1A	protein_coding	0.298747	0.0319256	0.045029
[truncated: 825 more rows]

## Sheet: IHD+T2DM vs nonIHD
ENSG	Transcript.stable.ID	Gene.description	Chromosome.scaffold.name	Gene.start..bp.	Gene.end..bp.	Karyotype.band	Gene.name	Gene.type	logFC	P.Value	Adj.pvalue.fdr
ENSG00000220008	ENST00000585527	leucine rich repeat and Ig domain containing 3 [Source:HGNC Symbol;Acc:21206]	19	2289774	2308156	p13.3	LINGO3	protein_coding	1.46863	2.7e-05	0.0302889
ENSG00000139874	ENST00000267377	somatostatin receptor 1 [Source:HGNC Symbol;Acc:11330]	14	38677204	38682272	q21.1	SSTR1	protein_coding	-1.11842	2.96e-05	0.0302889
ENSG00000196776	ENST00000471694	CD47 molecule [Source:HGNC Symbol;Acc:1682]	3	107762145	107809872	q13.12	CD47	protein_coding	-0.360828	4.01e-05	0.0302889
ENSG00000119787	ENST00000378954	atlastin GTPase 2 [Source:HGNC Symbol;Acc:24047]	2	38522022	38604427	p22.1	ATL2	protein_coding	-0.32207	6.17e-05	0.0324944
ENSG00000173137	ENST00000534714	aarF domain containing kinase 5 [Source:HGNC Symbol;Acc:21738]	8	145596790	145618457	q24.3	ADCK5	protein_coding	0.458397	7.17e-05	0.0324944
ENSG00000050165	ENST00000527132	dickkopf WNT signaling pathway inhibitor 3 [Source:HGNC Symbol;Acc:2893]	11	11984653	12031316	p15.3	DKK3	protein_coding	0.615525	8.88e-05	0.0335368
ENSG00000170684	ENST00000303809	zinc finger protein 296 [Source:HGNC Symbol;Acc:15981]	19	45574758	45579846	q13.32	ZNF296	protein_coding	0.837662	0.000128575	0.0342246
ENSG00000247121	ENST00000501338	Uncharacterized protein [Source:UniProtKB/TrEMBL;Acc:D6RER1]	5	96149731	96271513	q15	CTD-2260A17.2	protein_coding	0.410081	0.000149658	0.0342246
ENSG00000100263	ENST00000216085	rhomboid domain containing 3 [Source:HGNC Symbol;Acc:1308]	22	29655841	29664198	q12.2	RHBDD3	protein_coding	0.358041	0.000169083	0.0342246
ENSG00000137575	ENST00000522243	syndecan binding protein (syntenin) [Source:HGNC Symbol;Acc:10662]	8	59465483	59495419	q12.1	SDCBP	protein_coding	-0.679427	0.000172994	0.0342246
ENSG00000148019	ENST00000424347	centrosomal protein 78kDa [Source:HGNC Symbol;Acc:25740]	9	80850978	80894606	q21.2	CEP78	protein_coding	-0.358647	0.000191926	0.0342246
ENSG00000148488	ENST00000440449	\ST8 alpha-N-acetyl-neuraminide alpha-2,8-sialyltransferase 6 [Source:HGNC Symbol;Acc:23317]\""	10	17360382	17496329	p12.33	ST8SIA6	protein_coding	-0.537079	0.00019765	0.0342246
ENSG00000213066	ENST00000366847	FGFR1 oncogene partner [Source:HGNC Symbol;Acc:17012]	6	167412670	167466201	q27	FGFR1OP	protein_coding	-0.281782	0.000219498	0.0342246
ENSG00000151233	ENST00000398675	glucoside xylosyltransferase 1 [Source:HGNC Symbol;Acc:27482]	12	42475647	42538681	q12	GXYLT1	protein_coding	-0.285544	0.000252641	0.0342246
ENSG00000067191	ENST00000394303	\calcium channel, voltage-dependent, beta 1 subunit [Source:HGNC Symbol;Acc:1401]\""	17	37329709	37353956	q12	CACNB1	protein_coding	0.617351	0.000253648	0.0342246
ENSG00000197594	ENST00000486853	ectonucleotide pyrophosphatase/phosphodiesterase 1 [Source:HGNC Symbol;Acc:3356]	6	132129156	132216295	q23.2	ENPP1	protein_coding	-0.536609	0.000309393	0.0342246
ENSG00000107902	ENST00000392757	phospholysine phosphohistidine inorganic pyrophosphate phosphatase [Source:HGNC Symbol;Acc:30042]	10	126150403	126306457	q26.13	LHPP	protein_coding	0.438764	0.000332836	0.0342246
ENSG00000221823	ENST00000234310	\protein phosphatase 3, regulatory subunit B, alpha [Source:HGNC Symbol;Acc:9317]\""	2	68405989	68483369	p14	PPP3R1	protein_coding	-0.257479	0.000352009	0.0342246
ENSG00000135722	ENST00000258200	F-box and leucine-rich repeat protein 8 [Source:HGNC Symbol;Acc:17875]	16	67193834	67198473	q22.1	FBXL8	protein_coding	0.45361	0.000371361	0.0342246
ENSG00000268614	ENST00000601870		19	7598481	7604945	p13.2	CTD-2207O23.10	protein_coding	0.271269	0.000375027	0.0342246
ENSG00000075399	ENST00000561976	VPS9 domain containing 1 [Source:HGNC Symbol;Acc:13526]	16	89773542	89787394	q24.3	VPS9D1	protein_coding	0.374127	0.000377647	0.0342246
ENSG00000180644	ENST00000373209	perforin 1 (pore forming protein) [Source:HGNC Symbol;Acc:9360]	10	72357104	72362531	q22.1	PRF1	protein_coding	0.961414	0.000401443	0.0342246
ENSG00000119906	ENST00000238961	\family with sequence similarity 178, member A [Source:HGNC Symbol;Acc:17814]\""	10	102672326	102724893	q24.31	FAM178A	protein_coding	-0.242499	0.000411951	0.0342246
ENSG00000100450	ENST00000216338	\granzyme H (cathepsin G-like 2, protein h-CCPX) [Source:HGNC Symbol;Acc:4710]\""	14	25075686	25078905	q12	GZMH	protein_coding	1.44553	0.000431409	0.0342246
ENSG00000109133	ENST00000504986	transmembrane protein 33 [Source:HGNC Symbol;Acc:25541]	4	41937137	41962589	p13	TMEM33	protein_coding	-0.279808	0.000437607	0.0342246
ENSG00000095539	ENST00000519649	\sema domain, immunoglobulin domain (Ig), transmembrane domain (TM) and short cytoplasmic domain, (semaphorin) 4G [Source:HGNC Symbol;Acc:10735]\""	10	102729275	102745628	q24.31	SEMA4G	protein_coding	0.586726	0.00044281	0.0342246
ENSG00000184489	ENST00000521578	\protein tyrosine phosphatase type IVA, member 3 [Source:HGNC Symbol;Acc:9636]\""	8	142402093	142441620	q24.3	PTP4A3	protein_coding	0.476023	0.000450869	0.0342246
ENSG00000173175	ENST00000462833	adenylate cyclase 5 [Source:HGNC Symbol;Acc:236]	3	123001143	123168605	q21.1	ADCY5	protein_coding	0.46472	0.000459913	0.0342246
ENSG00000148803	ENST00000447176	fucose mutarotase [Source:HGNC Symbol;Acc:24733]	10	135168658	135171529	q26.3	FUOM	protein_coding	0.56201	0.000479437	0.0342246
ENSG00000020129	ENST00000373253	neurochondrin [Source:HGNC Symbol;Acc:17597]	1	36023074	36032875	p34.3	NCDN	protein_coding	0.436587	0.000484767	0.0342246
ENSG00000127561	ENST00000563869	synaptogyrin 3 [Source:HGNC Symbol;Acc:11501]	16	2039661	2044276	p13.3	SYNGR3	protein_coding	1.75236	0.000495902	0.0342246
ENSG00000165804	ENST00000360947	zinc finger protein 219 [Source:HGNC Symbol;Acc:13011]	14	21558205	21572881	q11.2	ZNF219	protein_coding	0.317346	0.000532756	0.0342246
ENSG00000152492	ENST00000392455	coiled-coil domain containing 50 [Source:HGNC Symbol;Acc:18111]	3	191046866	191116459	q28	CCDC50	protein_coding	-0.26702	0.000545191	0.0342246
ENSG00000215883	ENST00000420054	cytochrome b5 reductase-like [Source:HGNC Symbol;Acc:32220]	1	54638009	54665709	p32.3	CYB5RL	protein_coding	-0.33934	0.000560221	0.0342246
ENSG00000173626	ENST00000356128	trafficking protein particle complex 3-like [Source:HGNC Symbol;Acc:21090]	6	116816152	116866773	q22.1	TRAPPC3L	protein_coding	-0.666055	0.000580261	0.0342246
ENSG00000137393	ENST00000259939	ring finger protein 144B [Source:HGNC Symbol;Acc:21578]	6	18368779	18469105	p22.3	RNF144B	protein_coding	-0.423924	0.000634788	0.0342246
ENSG00000084674	ENST00000233242	apolipoprotein B [Source:HGNC Symbol;Acc:603]	2	21224301	21266945	p24.1	APOB	protein_coding	-0.748132	0.000646756	0.0342246
ENSG00000136213	ENST00000258711	carbohydrate (chondroitin 4) sulfotransferase 12 [Source:HGNC Symbol;Acc:17423]	7	2443223	2474242	p22.3	CHST12	protein_coding	0.318375	0.000654174	0.0342246
ENSG00000117620	ENST00000370155	\solute carrier family 35 (UDP-N-acetylglucosamine (UDP-GlcNAc) transporter), member A3 [Source:HGNC Symbol;Acc:11023]\""	1	100435345	100492535	p21.2	SLC35A3	protein_coding	-0.313354	0.000661339	0.0342246
ENSG00000166189	ENST00000299238	Hermansky-Pudlak syndrome 6 [Source:HGNC Symbol;Acc:18817]	10	103825147	103827792	q24.32	HPS6	protein_coding	0.292005	0.000663425	0.0342246
ENSG00000185504	ENST00000443656	chromosome 17 open reading frame 70 [Source:HGNC Symbol;Acc:26171]	17	79506911	79520987	q25.3	C17orf70	protein_coding	0.304071	0.000674102	0.0342246
ENSG00000077232	ENST00000264065	\DnaJ (Hsp40) homolog, subfamily C, member 10 [Source:HGNC Symbol;Acc:24637]\""	2	183580999	183659191	q32.1	DNAJC10	protein_coding	-0.30813	0.000678571	0.0342246
ENSG00000164088	ENST00000457454	\protein phosphatase, Mg2+/Mn2+ dependent, 1M [Source:HGNC Symbol;Acc:26506]\""	3	52279841	52284613	p21.2	PPM1M	protein_coding	0.326806	0.000718792	0.0342246
ENSG00000157224	ENST00000416322	claudin 12 [Source:HGNC Symbol;Acc:2034]	7	90013035	90142716	q21.13	CLDN12	protein_coding	-0.384557	0.00072729	0.0342246
ENSG00000030066	ENST00000378460	nucleoporin 160kDa [Source:HGNC Symbol;Acc:18017]	11	47799639	47870107	p11.2	NUP160	protein_coding	-0.220588	0.000770731	0.0342246
ENSG00000139324	ENST00000549011	transmembrane and tetratricopeptide repeat containing 3 [Source:HGNC Symbol;Acc:26899]	12	88536073	88593664	q21.32	TMTC3	protein_coding	-0.313038	0.000804266	0.0342246
ENSG00000227921	ENST00000426179		9	40028620	40032417	p13.1	AL353791.1	protein_coding	-0.962775	0.000842229	0.0342246
ENSG00000185359	ENST00000571518	hepatocyte growth factor-regulated tyrosine kinase substrate [Source:HGNC Symbol;Acc:4897]	17	79650356	79670168	q25.3	HGS	protein_coding	0.231686	0.000846287	0.0342246
ENSG00000188100	ENST00000343959	\family with sequence similarity 25, member A [Source:HGNC Symbol;Acc:23436]\""	10	88780063	88784487	q23.2	FAM25A	protein_coding	0.750296	0.000848969	0.0342246
ENSG00000076924	ENST00000358368	XPA binding protein 2 [Source:HGNC Symbol;Acc:14089]	19	7684411	7694451	p13.2	XAB2	protein_coding	0.24948	0.000876169	0.0342246
ENSG00000213047	ENST00000391979	DENN/MADD domain containing 1B [Source:HGNC Symbol;Acc:28404]	1	197473878	197744826	q31.3	DENND1B	protein_coding	-0.34145	0.000910169	0.0342246
ENSG00000197372	ENST00000601935	zinc finger protein 675 [Source:HGNC Symbol;Acc:30768]	19	23708433	23870022	p12	ZNF675	protein_coding	-0.396759	0.000936498	0.0342246
ENSG00000104946	ENST00000221543	\TBC1 domain family, member 17 [Source:HGNC Symbol;Acc:25699]\""	19	50380682	50392005	q13.33	TBC1D17	protein_coding	0.217666	0.000996855	0.0342246
ENSG00000053254	ENST00000557572	forkhead box N3 [Source:HGNC Symbol;Acc:1928]	14	89591215	90085493	q32.11	FOXN3	protein_coding	-0.293683	0.00100532	0.0342246
ENSG00000155545	ENST00000381226	\mesoderm induction early response 1, family member 3 [Source:HGNC Symbol;Acc:26678]\""	5	56215429	56267502	q11.2	MIER3	protein_coding	-0.233182	0.00102067	0.0342246
ENSG00000148926	ENST00000278175	adrenomedullin [Source:HGNC Symbol;Acc:259]	11	10326227	10328944	p15.4	ADM	protein_coding	0.568715	0.00102871	0.0342246
ENSG00000186442	ENST00000417996	keratin 3 [Source:HGNC Symbol;Acc:6440]	12	53183469	53189901	q13.13	KRT3	protein_coding	1.30362	0.00104827	0.0342246
ENSG00000188130	ENST00000497036	mitogen-activated protein kinase 12 [Source:HGNC Symbol;Acc:6874]	22	50683879	50700254	q13.33	MAPK12	protein_coding	0.369428	0.00105486	0.0342246
ENSG00000166342	ENST00000583169	neuropilin (NRP) and tolloid (TLL)-like 1 [Source:HGNC Symbol;Acc:13823]	18	70409549	70535381	q22.3	NETO1	protein_coding	2.04083	0.00108753	0.0342246
ENSG00000198598	ENST00000360564	matrix metallopeptidase 17 (membrane-inserted) [Source:HGNC Symbol;Acc:7163]	12	132312938	132336328	q24.33	MMP17	protein_coding	0.714406	0.00109013	0.0342246
ENSG00000177485	ENST00000326624	zinc finger and BTB domain containing 33 [Source:HGNC Symbol;Acc:16682]	X	119384607	119392253	q24	ZBTB33	protein_coding	-0.317299	0.00109216	0.0342246
ENSG00000148832	ENST00000278060	polyamine oxidase (exo-N4-amino) [Source:HGNC Symbol;Acc:20837]	10	135192695	135205198	q26.3	PAOX	protein_coding	0.353817	0.00109826	0.0342246
ENSG00000167487	ENST00000300976	kelch-like family member 26 [Source:HGNC Symbol;Acc:25623]	19	18747775	18781309	p13.11	KLHL26	protein_coding	0.296173	0.00111108	0.0342246
ENSG00000123933	ENST00000337190	MAX dimerization protein 4 [Source:HGNC Symbol;Acc:13906]	4	2249159	2264021	p16.3	MXD4	protein_coding	0.312895	0.00111556	0.0342246
ENSG00000136048	ENST00000258534	DNA-damage regulated autophagy modulator 1 [Source:HGNC Symbol;Acc:25645]	12	102271129	102405908	q23.2	DRAM1	protein_coding	-0.314022	0.00111886	0.0342246
ENSG00000176531	ENST00000595498	\pleckstrin homology-like domain, family B, member 3 [Source:HGNC Symbol;Acc:30499]\""	19	43979106	44009087	q13.31	PHLDB3	protein_coding	0.438363	0.00112953	0.0342246
ENSG00000167034	ENST00000380871	NK3 homeobox 1 [Source:HGNC Symbol;Acc:7838]	8	23536206	23540440	p21.2	NKX3-1	protein_coding	-0.515754	0.00113249	0.0342246
ENSG00000236029	ENST00000420228		9	47295855	47314322	p11.1	AL953854.2	protein_coding	-0.978595	0.00114046	0.0342246
ENSG00000173542	ENST00000502869	MOB kinase activator 1B [Source:HGNC Symbol;Acc:29801]	4	71768043	71888166	q13.3	MOB1B	protein_coding	-0.349366	0.00114411	0.0342246
ENSG00000121680	ENST00000241041	peroxisomal biogenesis factor 16 [Source:HGNC Symbol;Acc:8857]	11	45931220	45940363	p11.2	PEX16	protein_coding	0.275485	0.00116055	0.0342246
ENSG00000147231	ENST00000372548	chromosome X open reading frame 57 [Source:HGNC Symbol;Acc:25486]	X	105855160	105922672	q22.3	CXorf57	protein_coding	-0.952243	0.00116358	0.0342246
ENSG00000104320	ENST00000265433	nibrin [Source:HGNC Symbol;Acc:7652]	8	90945564	91015456	q21.3	NBN	protein_coding	-0.312619	0.001176	0.0342246
ENSG00000113810	ENST00000497311	structural maintenance of chromosomes 4 [Source:HGNC Symbol;Acc:14013]	3	160117062	160152750	q25.33	SMC4	protein_coding	-0.301388	0.00118484	0.0342246
ENSG00000170190	ENST00000580123	\solute carrier family 16 (monocarboxylate transporter), member 5 [Source:HGNC Symbol;Acc:10926]\""	17	73083822	73102257	q25.1	SLC16A5	protein_coding	0.48465	0.00118954	0.0342246
ENSG00000102901	ENST00000569862	centromere protein T [Source:HGNC Symbol;Acc:25787]	16	67862060	67881714	q22.1	CENPT	protein_coding	0.237469	0.0012276	0.0342246
ENSG00000150712	ENST00000280285	myotubularin related protein 12 [Source:HGNC Symbol;Acc:18191]	5	32227100	32313115	p13.3	MTMR12	protein_coding	-0.204413	0.00123446	0.0342246
ENSG00000111371	ENST00000398637	\solute carrier family 38, member 1 [Source:HGNC Symbol;Acc:13447]\""	12	46576846	46663800	q13.11	SLC38A1	protein_coding	-0.403351	0.00124515	0.0342246
ENSG00000178177	ENST00000326877	ligand dependent nuclear receptor corepressor-like [Source:HGNC Symbol;Acc:30776]	4	17842822	18023499	p15.31	LCORL	protein_coding	-0.321083	0.00125078	0.0342246
ENSG00000120457	ENST00000529694	\potassium inwardly-rectifying channel, subfamily J, member 5 [Source:HGNC Symbol;Acc:6266]\""	11	128761251	128790930	q24.3	KCNJ5	protein_coding	0.951475	0.00126867	0.0342246
ENSG00000205177	ENST00000379011	chromosome 11 open reading frame 91 [Source:HGNC Symbol;Acc:34444]	11	33719807	33722347	p13	C11orf91	protein_coding	1.2533	0.00131462	0.0342246
ENSG00000160207	ENST00000291560	heat shock transcription factor 2 binding protein [Source:HGNC Symbol;Acc:5226]	21	44949072	45079374	q22.3	HSF2BP	protein_coding	1.2159	0.00133627	0.0342246
ENSG00000158122	ENST00000411939	AhpC/TSA antioxidant enzyme domain containing 1 [Source:HGNC Symbol;Acc:16881]	9	99401859	99417585	q22.33	AAED1	protein_coding	-0.417555	0.00133793	0.0342246
ENSG00000171159	ENST00000372994	chromosome 9 open reading frame 16 [Source:HGNC Symbol;Acc:17823]	9	130922539	130926207	q34.11	C9orf16	protein_coding	0.375562	0.00136437	0.0342246
ENSG00000125734	ENST00000264080	G protein-coupled receptor 108 [Source:HGNC Symbol;Acc:17829]	19	6729925	6737614	p13.3	GPR108	protein_coding	0.328836	0.00138157	0.0342246
ENSG00000167967	ENST00000301727	E4F transcription factor 1 [Source:HGNC Symbol;Acc:3121]	16	2273567	2285743	p13.3	E4F1	protein_coding	0.264215	0.00143307	0.0342246
ENSG00000065029	ENST00000491400	zinc finger protein 76 [Source:HGNC Symbol;Acc:13149]	6	35226686	35263762	p21.31	ZNF76	protein_coding	0.225929	0.00143845	0.0342246
ENSG00000197601	ENST00000354817	fatty acyl CoA reductase 1 [Source:HGNC Symbol;Acc:26222]	11	13690217	13753893	p15.2	FAR1	protein_coding	-0.283521	0.00144272	0.0342246
ENSG00000182473	ENST00000591724	exocyst complex component 7 [Source:HGNC Symbol;Acc:23214]	17	74077087	74117657	q25.1	EXOC7	protein_coding	0.168586	0.00145589	0.0342246
ENSG00000139133	ENST00000266483	\ALG10, alpha-1,2-glucosyltransferase [Source:HGNC Symbol;Acc:23162]\""	12	34175216	34182629	p11.1	ALG10	protein_coding	-0.29561	0.00146168	0.0342246
ENSG00000107560	ENST00000355624	RAB11 family interacting protein 2 (class I) [Source:HGNC Symbol;Acc:29152]	10	119764427	119806114	q26.11	RAB11FIP2	protein_coding	-0.239783	0.00147131	0.0342246
ENSG00000078140	ENST00000261427	ubiquitin-conjugating enzyme E2K [Source:HGNC Symbol;Acc:4914]	4	39699664	39784412	p14	UBE2K	protein_coding	-0.270741	0.00147299	0.0342246
ENSG00000073861	ENST00000177694	T-box 21 [Source:HGNC Symbol;Acc:11599]	17	45810610	45823485	q21.32	TBX21	protein_coding	1.05466	0.00159389	0.0342246
ENSG00000105204	ENST00000593685	dual-specificity tyrosine-(Y)-phosphorylation regulated kinase 1B [Source:HGNC Symbol;Acc:3092]	19	40315990	40324841	q13.2	DYRK1B	protein_coding	0.501688	0.00161071	0.0342246
ENSG00000121892	ENST00000303538	\PDS5, regulator of cohesion maintenance, homolog A (S. cerevisiae) [Source:HGNC Symbol;Acc:29088]\""	4	39824483	39979576	p14	PDS5A	protein_coding	-0.205168	0.00164488	0.0342246
ENSG00000184451	ENST00000332438	chemokine (C-C motif) receptor 10 [Source:HGNC Symbol;Acc:4474]	17	40830907	40835935	q21.2	CCR10	protein_coding	0.435369	0.00167406	0.0342246
ENSG00000185344	ENST00000330342	\ATPase, H+ transporting, lysosomal V0 subunit a2 [Source:HGNC Symbol;Acc:18481]\""	12	124196865	124246302	q24.31	ATP6V0A2	protein_coding	-0.225079	0.00169168	0.0342246
ENSG00000154529	ENST00000377564	contactin associated protein-like 3B [Source:HGNC Symbol;Acc:32035]	9	43684902	43924049	p11.2	CNTNAP3B	protein_coding	-0.940662	0.00169446	0.0342246
ENSG00000163755	ENST00000296051	Hermansky-Pudlak syndrome 3 [Source:HGNC Symbol;Acc:15597]	3	148847371	148891519	q24	HPS3	protein_coding	-0.277413	0.00171166	0.0342246
ENSG00000265690	ENST00000580114		16	67197288	67199718	q22.1	RP11-5A19.5	protein_coding	0.437488	0.00175089	0.0342246
ENSG00000255054	ENST00000559265	Uncharacterized protein [Source:UniProtKB/TrEMBL;Acc:H3BT81]	1	26137961	26150235	p36.11	RP1-317E23.6	protein_coding	0.232805	0.0017741	0.0342246
ENSG00000054356	ENST00000409251	\protein tyrosine phosphatase, receptor type, N [Source:HGNC Symbol;Acc:9676]\""	2	220154345	220174370	q35	PTPRN	protein_coding	1.51239	0.00178037	0.0342246
ENSG00000175221	ENST00000395808	mediator complex subunit 16 [Source:HGNC Symbol;Acc:17556]	19	867962	893218	p13.3	MED16	protein_coding	0.310014	0.00178268	0.0342246
ENSG00000101230	ENST00000262487	\isthmin 1, angiogenesis inhibitor [Source:HGNC Symbol;Acc:16213]\""	20	13202418	13281298	p12.1	ISM1	protein_coding	-0.543783	0.00178301	0.0342246
ENSG00000172878	ENST00000315796	methionyl aminopeptidase type 1D (mitochondrial) [Source:HGNC Symbol;Acc:32583]	2	172864490	172947158	q31.1	METAP1D	protein_coding	-0.321325	0.00180044	0.0342246
ENSG00000141469	ENST00000321925	\solute carrier family 14 (urea transporter), member 1 (Kidd blood group) [Source:HGNC Symbol;Acc:10918]\""	18	43304092	43332485	q12.3	SLC14A1	protein_coding	-0.589393	0.00181196	0.0342246
ENSG00000104859	ENST00000221455	CLK4-associating serine/arginine rich protein [Source:HGNC Symbol;Acc:17731]	19	45542298	45574214	q13.32	CLASRP	protein_coding	0.367385	0.00181812	0.0342246
ENSG00000135451	ENST00000549275	trophinin associated protein [Source:HGNC Symbol;Acc:12327]	12	49717019	49725514	q13.12	TROAP	protein_coding	1.6529	0.00182768	0.0342246
ENSG00000160867	ENST00000292408	fibroblast growth factor receptor 4 [Source:HGNC Symbol;Acc:3691]	5	176513887	176525145	q35.2	FGFR4	protein_coding	1.3908	0.00183241	0.0342246
ENSG00000179364	ENST00000430725	phosphofurin acidic cluster sorting protein 2 [Source:HGNC Symbol;Acc:23794]	14	105766900	105864484	q32.33	PACS2	protein_coding	0.232752	0.00183528	0.0342246
ENSG00000172469	ENST00000369293	\mannosidase, endo-alpha [Source:HGNC Symbol;Acc:21072]\""	6	96025419	96057333	q16.1	MANEA	protein_coding	-0.381473	0.00184588	0.0342246
ENSG00000183340	ENST00000546177	jerky homolog-like (mouse) [Source:HGNC Symbol;Acc:6200]	11	96123153	96240738	q21	JRKL	protein_coding	-0.223041	0.00185268	0.0342246
ENSG00000076984	ENST00000397981	mitogen-activated protein kinase kinase 7 [Source:HGNC Symbol;Acc:6847]	19	7968728	7979363	p13.2	MAP2K7	protein_coding	0.253918	0.00185652	0.0342246
ENSG00000119574	ENST00000354590	zinc finger and BTB domain containing 45 [Source:HGNC Symbol;Acc:23715]	19	59024897	59050278	q13.43	ZBTB45	protein_coding	0.375957	0.00189722	0.0342246
ENSG00000142513	ENST00000270593	\acid phosphatase, testicular [Source:HGNC Symbol;Acc:14376]\""	19	51293672	51298481	q13.33	ACPT	protein_coding	0.888153	0.00189797	0.0342246
ENSG00000183054	ENST00000463822	RANBP2-like and GRIP domain containing 6 [Source:HGNC Symbol;Acc:32419]	2	111271389	111334762	q13	RGPD6	protein_coding	-0.24161	0.00191692	0.0342246
ENSG00000158717	ENST00000312838	ring finger protein 166 [Source:HGNC Symbol;Acc:28856]	16	88762903	88772829	q24.3	RNF166	protein_coding	0.237431	0.00192833	0.0342246
ENSG00000138604	ENST00000559798	glucuronic acid epimerase [Source:HGNC Symbol;Acc:17855]	15	69452923	69564556	q23	GLCE	protein_coding	-0.325564	0.00194033	0.0342246
ENSG00000196118	ENST00000544613	chromosome 16 open reading frame 93 [Source:HGNC Symbol;Acc:28078]	16	30768744	30774031	p11.2	C16orf93	protein_coding	0.300258	0.0019474	0.0342246
ENSG00000185236	ENST00000600719	\RAB11B, member RAS oncogene family [Source:HGNC Symbol;Acc:9761]\""	19	8454865	8469318	p13.2	RAB11B	protein_coding	0.301019	0.00196547	0.0342246
ENSG00000068615	ENST00000165698	receptor accessory protein 1 [Source:HGNC Symbol;Acc:25786]	2	86441116	86565206	p11.2	REEP1	protein_coding	-0.290092	0.00196655	0.0342246
ENSG00000145782	ENST00000509910	autophagy related 12 [Source:HGNC Symbol;Acc:588]	5	115163893	115177555	q22.3	ATG12	protein_coding	-0.236442	0.00197455	0.0342246
ENSG00000177045	ENST00000317578	SIX homeobox 5 [Source:HGNC Symbol;Acc:10891]	19	46268043	46272484	q13.32	SIX5	protein_coding	0.30158	0.0019818	0.0342246
ENSG00000259511	ENST00000558195	ubiquitin-conjugating enzyme E2Q family member 2-like [Source:HGNC Symbol;Acc:44656]	15	84841242	84850986	q25.2	UBE2Q2L	protein_coding	0.655362	0.00199207	0.0342246
ENSG00000103316	ENST00000574448	\crystallin, mu [Source:HGNC Symbol;Acc:2418]\""	16	21250195	21314404	p12.2	CRYM	protein_coding	-0.715481	0.00200203	0.0342246
ENSG00000264668	ENST00000522452		8	144329280	144358573	q24.3	ZFP41	protein_coding	0.27807	0.00200951	0.0342246
ENSG00000224940	ENST00000489835	proline-rich transmembrane protein 4 [Source:HGNC Symbol;Acc:37280]	7	127990379	128001739	q32.1	PRRT4	protein_coding	0.852505	0.00202397	0.0342246
ENSG00000015568	ENST00000393283	RANBP2-like and GRIP domain containing 5 [Source:HGNC Symbol;Acc:32418]	2	110550335	110615272	q13	RGPD5	protein_coding	-0.239583	0.00204023	0.0342246
ENSG00000133250	ENST00000393927	zinc finger protein 414 [Source:HGNC Symbol;Acc:20630]	19	8575462	8579048	p13.2	ZNF414	protein_coding	0.325435	0.00204645	0.0342246
ENSG00000260869	ENST00000568114	Uncharacterized protein [Source:UniProtKB/TrEMBL;Acc:H3BQ85]	16	30545548	30569600	p11.2	AC002310.13	protein_coding	0.318172	0.00205128	0.0342246
ENSG00000151690	ENST00000417958	major facilitator superfamily domain containing 6 [Source:HGNC Symbol;Acc:24711]	2	191273081	191373931	q32.2	MFSD6	protein_coding	-0.279944	0.00206483	0.0342246
ENSG00000178033	ENST00000368599	\family with sequence similarity 26, member E [Source:HGNC Symbol;Acc:21568]\""	6	116832809	116845955	q22.1	FAM26E	protein_coding	-0.423978	0.00207642	0.0342246
ENSG00000125247	ENST00000376234	transmembrane and tetratricopeptide repeat containing 4 [Source:HGNC Symbol;Acc:25904]	13	101256181	101327347	q32.3	TMTC4	protein_coding	-0.281021	0.00208051	0.0342246
ENSG00000184601	ENST00000557649	chromosome 14 open reading frame 180 [Source:HGNC Symbol;Acc:33795]	14	105046021	105056852	q32.33	C14orf180	protein_coding	0.507639	0.00208138	0.0342246
ENSG00000169629	ENST00000302558	RANBP2-like and GRIP domain containing 8 [Source:HGNC Symbol;Acc:9849]	2	113127669	113192065	q13	RGPD8	protein_coding	-0.254738	0.00211837	0.0342246
ENSG00000111432	ENST00000539839	frizzled family receptor 10 [Source:HGNC Symbol;Acc:4039]	12	130647004	130650285	q24.33	FZD10	protein_coding	1.34179	0.00212511	0.0342246
ENSG00000162618	ENST00000401034	\EGF, latrophilin and seven transmembrane domain containing 1 [Source:HGNC Symbol;Acc:20822]\""	1	79355449	79472403	p31.1	ELTD1	protein_coding	-0.339349	0.00215678	0.0342246
ENSG00000156510	ENST00000354624	hexokinase domain containing 1 [Source:HGNC Symbol;Acc:23302]	10	70980059	71027315	q22.1	HKDC1	protein_coding	1.68327	0.00216176	0.0342246
ENSG00000113300	ENST00000510148	\CCR4-NOT transcription complex, subunit 6 [Source:HGNC Symbol;Acc:14099]\""	5	179921412	180005405	q35.3	CNOT6	protein_coding	-0.242025	0.00216344	0.0342246
ENSG00000249471	ENST00000336614	zinc finger protein 324B [Source:HGNC Symbol;Acc:33107]	19	58962971	58969200	q13.43	ZNF324B	protein_coding	0.244221	0.0021776	0.0342246
ENSG00000250486	ENST00000513876	\family with sequence similarity 218, member A [Source:HGNC Symbol;Acc:26466]\""	4	165878100	165880273	q32.3	FAM218A	protein_coding	-0.645522	0.00218427	0.0342246
ENSG00000005844	ENST00000356798	\integrin, alpha L (antigen CD11A (p180), lymphocyte function-associated antigen 1; alpha polypeptide) [Source:HGNC Symbol;Acc:6148]\""	16	30483979	30534506	p11.2	ITGAL	protein_coding	0.631928	0.00225419	0.0342246
ENSG00000140691	ENST00000408912	armadillo repeat containing 5 [Source:HGNC Symbol;Acc:25781]	16	31469401	31478487	p11.2	ARMC5	protein_coding	0.278954	0.00225723	0.0342246
ENSG00000188710	ENST00000343079	pyroglutamylated RFamide peptide [Source:HGNC Symbol;Acc:29982]	9	133768815	133769225	q34.12	QRFP	protein_coding	1.47837	0.00229881	0.0342246
ENSG00000179454	ENST00000396128	kelch-like family member 28 [Source:HGNC Symbol;Acc:19741]	14	45393522	45511525	q21.2	KLHL28	protein_coding	-0.238372	0.00230243	0.0342246
ENSG00000254531	ENST00000527564	Uncharacterized protein [Source:UniProtKB/TrEMBL;Acc:E9PRG9]	4	102268937	102270040	q24	AP001816.1	protein_coding	0.682677	0.00230822	0.0342246
ENSG00000162642	ENST00000294661	chromosome 1 open reading frame 52 [Source:HGNC Symbol;Acc:24871]	1	85715639	85725355	p22.3	C1orf52	protein_coding	-0.275356	0.00231724	0.0342246
ENSG00000129317	ENST00000416848	pseudouridylate synthase 7 homolog (S. cerevisiae)-like [Source:HGNC Symbol;Acc:25276]	12	44122410	44152620	q12	PUS7L	protein_coding	-0.238451	0.00232123	0.0342246
ENSG00000177551	ENST00000320238	nescient helix loop helix 2 [Source:HGNC Symbol;Acc:7818]	1	116378998	116386538	p13.1	NHLH2	protein_coding	1.35562	0.00232659	0.0342246
ENSG00000250232	ENST00000376358	WD repeat domain phosphoinositide-interacting protein 4 [Source:UniProtKB/TrEMBL;Acc:A6NM71]	X	48929385	48937546	p11.23	AF196779.12	protein_coding	0.410913	0.00234579	0.0342246
ENSG00000105085	ENST00000597244	mediator complex subunit 26 [Source:HGNC Symbol;Acc:2376]	19	16685718	16739873	p13.11	MED26	protein_coding	0.248878	0.00235021	0.0342246
ENSG00000127580	ENST00000293883	WD repeat domain 24 [Source:HGNC Symbol;Acc:20852]	16	734622	740444	p13.3	WDR24	protein_coding	0.245028	0.00237468	0.0342246
ENSG00000092098	ENST00000560875	ring finger protein 31 [Source:HGNC Symbol;Acc:16031]	14	24615892	24629870	q12	RNF31	protein_coding	0.199705	0.00238407	0.0342246
ENSG00000214756	ENST00000398922	methyltransferase like 12 [Source:HGNC Symbol;Acc:33113]	11	62432781	62435968	q12.3	METTL12	protein_coding	0.583108	0.00239217	0.0342246
ENSG00000256374	ENST00000544708	peptidylprolyl isomerase A (cyclophilin A)-like 4D [Source:HGNC Symbol;Acc:33998]	1	148201752	148202536	q21.2	PPIAL4D	protein_coding	-1.46187	0.00239452	0.0342246
ENSG00000133243	ENST00000592895	BTB (POZ) domain containing 2 [Source:HGNC Symbol;Acc:15504]	19	1985447	2034880	p13.3	BTBD2	protein_coding	0.227872	0.00241806	0.0342246
ENSG00000213672	ENST00000416649	NCK interacting protein with SH3 domain [Source:HGNC Symbol;Acc:15486]	3	48701364	48723797	p21.31	NCKIPSD	protein_coding	0.417117	0.00242122	0.0342246
ENSG00000126790	ENST00000466522	L-3-hydroxyproline dehydratase (trans-) [Source:HGNC Symbol;Acc:20488]	14	59927081	59951148	q23.1	L3HYPDH	protein_coding	0.270492	0.00242837	0.0342246
ENSG00000031823	ENST00000439268	RAN binding protein 3 [Source:HGNC Symbol;Acc:9850]	19	5916150	5978153	p13.3	RANBP3	protein_coding	0.18066	0.00247877	0.0342246
ENSG00000159618	ENST00000349457	G protein-coupled receptor 114 [Source:HGNC Symbol;Acc:19010]	16	57576333	57625593	q21	GPR114	protein_coding	1.10617	0.00248478	0.0342246
ENSG00000181036	ENST00000540741	Fc receptor-like 6 [Source:HGNC Symbol;Acc:31910]	1	159770301	159786041	q23.2	FCRL6	protein_coding	0.988246	0.00252058	0.0342246
ENSG00000183087	ENST00000608763	growth arrest-specific 6 [Source:HGNC Symbol;Acc:4168]	13	114523522	114567046	q34	GAS6	protein_coding	0.255145	0.00256868	0.0342246
ENSG00000198816	ENST00000596712	zinc finger protein 358 [Source:HGNC Symbol;Acc:16838]	19	7580178	7585912	p13.2	ZNF358	protein_coding	0.336001	0.00258893	0.0342246
ENSG00000114331	ENST00000326793	\ArfGAP with coiled-coil, ankyrin repeat and PH domains 2 [Source:HGNC Symbol;Acc:16469]\""	3	194995465	195163807	q29	ACAP2	protein_coding	-0.247174	0.00259307	0.0342246
ENSG00000269531	ENST00000598624		12	80198742	80202321	q21.2	AC073569.1	protein_coding	-0.417782	0.00259506	0.0342246
ENSG00000058272	ENST00000450142	\protein phosphatase 1, regulatory subunit 12A [Source:HGNC Symbol;Acc:7618]\""	12	80167343	80329240	q21.31	PPP1R12A	protein_coding	-0.227193	0.00259998	0.0342246
ENSG00000175893	ENST00000380916	\zinc finger, DHHC-type containing 21 [Source:HGNC Symbol;Acc:20750]\""	9	14611069	14693469	p22.3	ZDHHC21	protein_coding	-0.240788	0.00260064	0.0342246
ENSG00000180488	ENST00000370791	\family with sequence similarity 73, member A [Source:HGNC Symbol;Acc:24741]\""	1	78245309	78344106	p31.1	FAM73A	protein_coding	-0.206031	0.00261512	0.0342246
ENSG00000080345	ENST00000444746	RAP1 interacting factor homolog (yeast) [Source:HGNC Symbol;Acc:23207]	2	152266397	152364527	q23.3	RIF1	protein_coding	-0.234517	0.00263492	0.0342246
ENSG00000037042	ENST00000251412	\tubulin, gamma 2 [Source:HGNC Symbol;Acc:12419]\""	17	40811323	40819024	q21.2	TUBG2	protein_coding	0.320583	0.00263517	0.0342246
ENSG00000132535	ENST00000489885	\discs, large homolog 4 (Drosophila) [Source:HGNC Symbol;Acc:2903]\""	17	7093209	7123021	p13.1	DLG4	protein_coding	0.403004	0.00264818	0.0342246
ENSG00000172830	ENST00000308127	slingshot protein phosphatase 3 [Source:HGNC Symbol;Acc:30581]	11	67070919	67080078	q13.2	SSH3	protein_coding	0.258853	0.00265954	0.0342246
ENSG00000080839	ENST00000373664	retinoblastoma-like 1 (p107) [Source:HGNC Symbol;Acc:9893]	20	35624752	35724398	q11.23	RBL1	protein_coding	-0.255915	0.00269343	0.0342246
ENSG00000131914	ENST00000326279	lin-28 homolog A (C. elegans) [Source:HGNC Symbol;Acc:15986]	1	26737269	26756213	p36.11	LIN28A	protein_coding	1.55215	0.00270909	0.0342246
ENSG00000197406	ENST00000510508	\deiodinase, iodothyronine, type III [Source:HGNC Symbol;Acc:2885]\""	14	102027688	102029789	q32.31	DIO3	protein_coding	1.7184	0.0027121	0.0342246
ENSG00000005486	ENST00000466232	rhomboid domain containing 2 [Source:HGNC Symbol;Acc:23082]	7	75471920	75518244	q11.23	RHBDD2	protein_coding	0.280522	0.0027142	0.0342246
ENSG00000149300	ENST00000529342	chromosome 11 open reading frame 52 [Source:HGNC Symbol;Acc:30531]	11	111788756	111797596	q23.1	C11orf52	protein_coding	0.638344	0.00272662	0.0342246
ENSG00000105793	ENST00000469675	GTP-binding protein 10 (putative) [Source:HGNC Symbol;Acc:25106]	7	89964537	90020769	q21.13	GTPBP10	protein_coding	-0.286505	0.00276164	0.0342246
ENSG00000272442	ENST00000505802		6	44240931	44346694	p21.1	RP11-444E17.6	protein_coding	0.386734	0.00280409	0.0342246
ENSG00000142530	ENST00000593796	\family with sequence similarity 71, member E1 [Source:HGNC Symbol;Acc:25107]\""	19	50970042	50980010	q13.33	FAM71E1	protein_coding	0.372919	0.00280492	0.0342246
ENSG00000138468	ENST00000394095	SUMO1/sentrin specific peptidase 7 [Source:HGNC Symbol;Acc:30402]	3	101043049	101232085	q12.3	SENP7	protein_coding	-0.255607	0.00281743	0.0342246
ENSG00000113966	ENST00000493990	ADP-ribosylation factor-like 6 [Source:HGNC Symbol;Acc:13210]	3	97483365	97519953	q11.2	ARL6	protein_coding	-0.339848	0.0028221	0.0342246
ENSG00000134744	ENST00000528457	\zinc finger, CCHC domain containing 11 [Source:HGNC Symbol;Acc:28981]\""	1	52873954	53019159	p32.3	ZCCHC11	protein_coding	-0.177739	0.00282437	0.0342246
ENSG00000151150	ENST00000280772	\ankyrin 3, node of Ranvier (ankyrin G) [Source:HGNC Symbol;Acc:494]\""	10	61786056	62493248	q21.2	ANK3	protein_coding	-0.264915	0.00283106	0.0342246
ENSG00000118046	ENST00000585748	serine/threonine kinase 11 [Source:HGNC Symbol;Acc:11389]	19	1189406	1228428	p13.3	STK11	protein_coding	0.273907	0.00284898	0.0342246
ENSG00000165646	ENST00000298472	\solute carrier family 18 (vesicular monoamine transporter), member 2 [Source:HGNC Symbol;Acc:10935]\""	10	119000604	119038941	q25.3	SLC18A2	protein_coding	-0.340307	0.00285863	0.0342246
ENSG00000182798	ENST00000400004	\melanoma antigen family B, 17 [Source:HGNC Symbol;Acc:17418]\""	X	16185604	16189587	p22.2	MAGEB17	protein_coding	1.24405	0.00288918	0.0342246
ENSG00000149016	ENST00000476907	\terminal uridylyl transferase 1, U6 snRNA-specific [Source:HGNC Symbol;Acc:26184]\""	11	62342517	62359649	q12.3	TUT1	protein_coding	0.206721	0.00289575	0.0342246
ENSG00000131437	ENST00000378746	kinesin family member 3A [Source:HGNC Symbol;Acc:6319]	5	132028320	132073330	q31.1	KIF3A	protein_coding	-0.293192	0.00289973	0.0342246
ENSG00000189319	ENST00000337318	\family with sequence similarity 53, member B [Source:HGNC Symbol;Acc:28968]\""	10	126307861	126432838	q26.13	FAM53B	protein_coding	0.395988	0.00290107	0.0342246
ENSG00000133805	ENST00000527261	adenosine monophosphate deaminase 3 [Source:HGNC Symbol;Acc:470]	11	10329860	10529126	p15.4	AMPD3	protein_coding	0.423794	0.00296853	0.0342246
ENSG00000115159	ENST00000415049	glycerol-3-phosphate dehydrogenase 2 (mitochondrial) [Source:HGNC Symbol;Acc:4456]	2	157291802	157470247	q24.1	GPD2	protein_coding	-0.269379	0.0029839	0.0342246
ENSG00000251692	ENST00000447419	\pentraxin 4, long [Source:HGNC Symbol;Acc:14171]\""	16	1535887	1538982	p13.3	PTX4	protein_coding	1.3525	0.00302606	0.0342246
ENSG00000176105	ENST00000577961	v-yes-1 Yamaguchi sarcoma viral oncogene homolog 1 [Source:HGNC Symbol;Acc:12841]	18	721588	812547	p11.32	YES1	protein_coding	-0.235226	0.00302813	0.0342246
ENSG00000175634	ENST00000530623	\ribosomal protein S6 kinase, 70kDa, polypeptide 2 [Source:HGNC Symbol;Acc:10437]\""	11	67195931	67202872	q13.2	RPS6KB2	protein_coding	0.299755	0.00306819	0.0342246
ENSG00000136878	ENST00000491053	ubiquitin specific peptidase 20 [Source:HGNC Symbol;Acc:12619]	9	132596977	132644107	q34.11	USP20	protein_coding	0.21176	0.00309604	0.0342246
ENSG00000135338	ENST00000369846	Leber congenital amaurosis 5 [Source:HGNC Symbol;Acc:31923]	6	80194708	80247175	q14.1	LCA5	protein_coding	-0.305481	0.00309995	0.0342246
ENSG00000046653	ENST00000316715	glycoprotein M6B [Source:HGNC Symbol;Acc:4461]	X	13789150	13956757	p22.2	GPM6B	protein_coding	-0.891588	0.00312659	0.0342246
ENSG00000121270	ENST00000565329	\ATP-binding cassette, sub-family C (CFTR/MRP), member 11 [Source:HGNC Symbol;Acc:14639]\""	16	48200821	48281479	q12.1	ABCC11	protein_coding	0.339939	0.00313088	0.0342246
ENSG00000196409	ENST00000479710	zinc finger protein 658 [Source:HGNC Symbol;Acc:25226]	9	40760700	40836415	p13.1	ZNF658	protein_coding	-0.329222	0.00313924	0.0342246
ENSG00000133703	ENST00000311936	Kirsten rat sarcoma viral oncogene homolog [Source:HGNC Symbol;Acc:6407]	12	25357723	25403870	p12.1	KRAS	protein_coding	-0.26703	0.00318053	0.0342246
ENSG00000170144	ENST00000392524	heterogeneous nuclear ribonucleoprotein A3 [Source:HGNC Symbol;Acc:24941]	2	178077291	178088686	q31.2	HNRNPA3	protein_coding	-0.253676	0.00318609	0.0342246
ENSG00000188419	ENST00000357749	choroideremia (Rab escort protein 1) [Source:HGNC Symbol;Acc:1940]	X	85116185	85302566	q21.2	CHM	protein_coding	-0.243093	0.00319487	0.0342246
ENSG00000112893	ENST00000261483	\mannosidase, alpha, class 2A, member 1 [Source:HGNC Symbol;Acc:6824]\""	5	109025067	109205326	q21.3	MAN2A1	protein_coding	-0.304564	0.0031999	0.0342246
ENSG00000177425	ENST00000548075	\PRKC, apoptosis, WT1, regulator [Source:HGNC Symbol;Acc:8614]\""	12	79968759	80084877	q21.2	PAWR	protein_coding	-0.520302	0.00320528	0.0342246
ENSG00000197483	ENST00000598519	zinc finger protein 628 [Source:HGNC Symbol;Acc:28054]	19	55987699	55995854	q13.42	ZNF628	protein_coding	0.455033	0.00321753	0.0342246
ENSG00000177380	ENST00000334186	\protein tyrosine phosphatase, receptor type, f polypeptide (PTPRF), interacting protein (liprin), alpha 3 [Source:HGNC Symbol;Acc:9247]\""	19	49622646	49654283	q13.33	PPFIA3	protein_coding	0.377106	0.00323187	0.0342246
ENSG00000021826	ENST00000417946	\carbamoyl-phosphate synthase 1, mitochondrial [Source:HGNC Symbol;Acc:2323]\""	2	211342406	211543831	q34	CPS1	protein_coding	-0.557166	0.0032475	0.0342246
ENSG00000122386	ENST00000382192	zinc finger protein 205 [Source:HGNC Symbol;Acc:12996]	16	3162561	3170518	p13.3	ZNF205	protein_coding	0.260626	0.00326025	0.0342246
ENSG00000184788	ENST00000509231	spermidine/spermine N1-acetyl transferase-like 1 [Source:HGNC Symbol;Acc:27992]	X	84347293	84364054	q21.1	SATL1	protein_coding	-0.355159	0.00328779	0.0342246
ENSG00000137962	ENST00000546444	Rho GTPase activating protein 29 [Source:HGNC Symbol;Acc:30207]	1	94614544	94740624	p21.3	ARHGAP29	protein_coding	-0.270121	0.0032899	0.0342246
ENSG00000139826	ENST00000375898	abhydrolase domain containing 13 [Source:HGNC Symbol;Acc:20293]	13	108870727	108886603	q33.3	ABHD13	protein_coding	-0.285451	0.0033016	0.0342246
ENSG00000179943	ENST00000221665	FLT3-interacting zinc finger 1 [Source:HGNC Symbol;Acc:25917]	19	56102746	56113336	q13.42	FIZ1	protein_coding	0.256108	0.00331082	0.0342246
ENSG00000100522	ENST00000216410	glucosamine-phosphate N-acetyltransferase 1 [Source:HGNC Symbol;Acc:19980]	14	53241912	53258386	q22.1	GNPNAT1	protein_coding	-0.254821	0.00333822	0.0342246
ENSG00000113448	ENST00000340635	\phosphodiesterase 4D, cAMP-specific [Source:HGNC Symbol;Acc:8783]\""	5	58264865	59817947	q12.1	PDE4D	protein_coding	-0.414999	0.0033506	0.0342246
ENSG00000172915	ENST00000379939	neurobeachin [Source:HGNC Symbol;Acc:7648]	13	35516424	36247159	q13.3	NBEA	protein_coding	-0.299548	0.00335663	0.0342246
ENSG00000130313	ENST00000252603	6-phosphogluconolactonase [Source:HGNC Symbol;Acc:8903]	19	17622438	17632097	p13.11	PGLS	protein_coding	0.319238	0.00336693	0.0342246
ENSG00000136286	ENST00000495831	myosin IG [Source:HGNC Symbol;Acc:13880]	7	45002261	45018697	p13	MYO1G	protein_coding	0.660012	0.00337406	0.0342246
ENSG00000157211	ENST00000530059	CUB domain containing protein 2 [Source:HGNC Symbol;Acc:27297]	1	54598747	54619443	p32.3	CDCP2	protein_coding	1.44065	0.00337582	0.0342246
ENSG00000184497	ENST00000375353	transmembrane protein 255B [Source:HGNC Symbol;Acc:28297]	13	114462216	114514926	q34	TMEM255B	protein_coding	0.592343	0.0033826	0.0342246
ENSG00000179335	ENST00000564353	CDC-like kinase 3 [Source:HGNC Symbol;Acc:2071]	15	74890841	74932057	q24.1	CLK3	protein_coding	0.228254	0.00338559	0.0342246
ENSG00000124006	ENST00000462534	obscurin-like 1 [Source:HGNC Symbol;Acc:29092]	2	220415451	220436581	q35	OBSL1	protein_coding	0.344223	0.00339137	0.0342246
ENSG00000198087	ENST00000359314	CD2-associated protein [Source:HGNC Symbol;Acc:14258]	6	47445525	47594999	p12.3	CD2AP	protein_coding	-0.269242	0.00339975	0.0342246
ENSG00000198948	ENST00000393704	microfibrillar-associated protein 3-like [Source:HGNC Symbol;Acc:29083]	4	170907748	170954182	q33	MFAP3L	protein_coding	-0.581396	0.00341224	0.0342246
ENSG00000167549	ENST00000469090	coronin 6 [Source:HGNC Symbol;Acc:21356]	17	27941774	27949925	q11.2	CORO6	protein_coding	0.329498	0.00341848	0.0342246
[truncated: 2,042 more rows]

## Sheet: IHD+T2DM vs IHD
ENSG	Transcript.stable.ID	Gene.description	Chromosome.scaffold.name	Gene.start..bp.	Gene.end..bp.	Karyotype.band	Gene.name	Gene.type	logFC	P.Value	Adj.pvalue.fdr
[truncated: 431 more rows]
