# Supplementary material for: Human Left Ventricle circRNA-miRNA-mRNA Network Analyses Reveal a Novel Proangiogenic Role for circNPHP1 Under Ischemic Conditions
Source: JACC Basic Transl Sci. 2026 Jan 20;11(2):101468. doi: 10.1016/j.jacbts.2025.101468 (PMC12859194; doi:10.1016/j.jacbts.2025.101468)
Supplement: Supplementary Data 4 [file mmc8.xls]

## Sheet: Normalisedcounts_circRNAs_cells
CircRNA	Coordinates	S1_HU_reads	S2_HU_reads	S3_HC_reads	S4_HC_reads	S5_AC_reads	S6_AC_reads	S7_CF_reads	S8_CF_reads
NPHP1	chr2 : 110901118 - 110919274	0	0	0	0	2.2598	2.16001	0	0
NPHP1.1	chr2 : 110919179 - 110920709	83.0172	73.6072	33.5108	35.6144	80.449	102.529	24.3879	27.9254
PALMD	chr1 : 100127874 - 100133322	23.3143	0	0	0	0	0	0	0
FRRS1	chr1 : 100185089 - 100195304	0	0	0	0	0	3.83918	0	0
FRRS1.1	chr1 : 100203641 - 100214557	0	0	0	0	0	7.18527	0	0
NMNAT1	chr1 : 10032075 - 10035833	0	0	0	0	0	20.8713	0	0
NMNAT1.1	chr1 : 10032075 - 10041228	20.8155	0	0	17.8597	8.96515	21.4232	20.3832	0
AGL	chr1 : 100335955 - 100343384	0	0	0	0	11.0456	0	0	0
AGL.1	chr1 : 100345478 - 100358163	0	0	0	12.8869	0	0	0	0
SLC35A3	chr1 : 100459092 - 100464971	10.8026	0	0	0	27.9156	0	0	0
SLC35A3.1	chr1 : 100459092 - 100480976	8.70611	2.57309	0	2.48995	0	3.5841	0	0
SLC35A3.2	chr1 : 100459092 - 100483371	0	0	0	0	0	0	0	1.75979
SLC35A3.3	chr1 : 100464816 - 100477089	0	0	12.5328	0	0	0	0	0
SLC35A3.4	chr1 : 100464816 - 100483371	0	0	0	0	4.42242	2.11357	0	0
SLC35A3.5	chr1 : 100472589 - 100483371	0	0	0	0	0	3.63729	3.46072	3.96271
HIAT1	chr1 : 100515464 - 100527505	0	0	0	4.52537	0	9.77092	0	7.09674
HIAT1.1	chr1 : 100515464 - 100534142	0	0	0	2.91733	0	0	1.99772	0
HIAT1.2	chr1 : 100515464 - 100535241	6.42243	0	2.59248	0	4.14916	9.91486	3.77342	2.16038
HIAT1.3	chr1 : 100515464 - 100544104	0	0	0	0	0	0	1.30284	0
HIAT1.4	chr1 : 100515464 - 100546215	0	0	1.66731	0	0	0	0	0
HIAT1.5	chr1 : 100542833 - 100543977	0	0	0	0	35.8645	0	0	0
SASS6	chr1 : 100572467 - 100591498	0	0	0	0	0	6.18211	0	0
TRMT13	chr1 : 100602437 - 100609699	0	0	0	0	0	0	15.4145	0
LRRC39	chr1 : 100617940 - 100626127	0	0	0	0	0	0	0	5.21875
DBT	chr1 : 100680372 - 100684303	0	0	0	13.8616	0	0	0	0
DBT.1	chr1 : 100681538 - 100684303	0	0	18.5431	0	0	0	0	0
RTCA	chr1 : 100738949 - 100742872	0	0	0	0	31.3757	0	0	0
RTCA.1	chr1 : 100738949 - 100752759	0	0	3.71264	0	0	0	2.70191	0
CDC14A	chr1 : 100856287 - 100921048	0	0	0	0	0	0.605569	0	0
CDC14A.1	chr1 : 100889777 - 100908552	0	2.99917	8.19252	0	0	0	0	0
CDC14A.2	chr1 : 100889777 - 100963763	0	0	0	0	1.66365	0	0	0
CDC14A.3	chr1 : 100960373 - 100964818	0	0	0	0	9.23037	8.82277	0	0
UBE4B	chr1 : 10132085 - 10155654	0	2.38913	0	0	0	0	0	0
SLC30A7	chr1 : 101362125 - 101387397	2.51299	0	0	0	0	0	0	0
SLC30A7.1	chr1 : 101362125 - 101440458	0	0	0	0	0	0	0.476344	0
SLC30A7.2	chr1 : 101372407 - 101379362	0	0	0	0	5.89921	5.63871	5.36498	12.2864
SLC30A7.3	chr1 : 101372407 - 101383683	0	0	0	0	3.63861	0	0	0
SLC30A7.4	chr1 : 101372407 - 101387397	63.5506	18.7823	10.2611	25.4456	13.6855	23.546	42.3168	19.9521
SLC30A7.5	chr1 : 101376618 - 101379362	0	0	0	0	0	14.292	0	0
SLC30A7.6	chr1 : 101376618 - 101387397	5.89184	5.224	4.75661	10.1104	3.80638	3.6383	0	3.96381
SLC30A7.7	chr1 : 101377667 - 101383683	0	0	0	0	0	6.51882	0	0
SLC30A7.8	chr1 : 101377667 - 101387397	0	0	0	0	0	0	0	4.39115
SLC30A7.9	chr1 : 101379218 - 101387397	0	13.7693	0	0	0	4.79487	0	0
SLC30A7.10	chr1 : 101379218 - 101440458	0	0	0	0	0	0.640386	0	0
SLC30A7.11	chr1 : 101427383 - 101440458	0	0	0	0	0	0	0	9.80327
DPH5	chr1 : 101460665 - 101479374	0	0	0	0	0	0	1.99441	0
DPH5.1	chr1 : 101467221 - 101479265	0	0	0	0	3.40659	0	0	0
RP11.421L21.3	chr1 : 101538215 - 101543064	0	0	0	0	0	0	15.3902	0
UBE4B.1	chr1 : 10155518 - 10165802	0	10.9509	4.98556	5.29852	19.948	7.62684	21.7698	0
UBE4B.2	chr1 : 10155518 - 10177658	0	0	0	0	0	0	0	1.92981
UBE4B.3	chr1 : 10155518 - 10207148	0	0	0	0	0	1.51916	0	0
UBE4B.4	chr1 : 10161165 - 10165802	0	48.5741	0	0	0	0	0	0
UBE4B.5	chr1 : 10161165 - 10179671	0	3.04277	0	0	0	0	0	0
UBE4B.6	chr1 : 10161165 - 10192540	0	0	0	0	0	1.24995	0	0
UBE4B.7	chr1 : 10179570 - 10190871	0	0	0	0	0	0	0	3.78072
UBE4B.8	chr1 : 10186851 - 10189506	0	0	0	0	0	29.5422	0	0
UBE4B.9	chr1 : 10190557 - 10195244	0	0	0	0	0	0	0	9.11583
UBE4B.10	chr1 : 10192426 - 10197263	13.1297	0	0	0	0	0	0	0
UBE4B.11	chr1 : 10195045 - 10197263	0	0	0	0	18.4982	0	0	0
UBE4B.12	chr1 : 10204997 - 10211619	0	8.50339	0	0	12.3917	0	0	0
UBE4B.13	chr1 : 10207020 - 10221344	4.43369	0	0	0	0	0	0	0
UBE4B.14	chr1 : 10209241 - 10211619	0	0	0	0	0	16.4917	0	0
UBE4B.15	chr1 : 10209241 - 10221344	5.24731	0	0	9.00437	3.38999	9.72087	12.332	0
UBE4B.16	chr1 : 10209241 - 10231387	0	0	0	2.46049	0	0	0	0
UBE4B.17	chr1 : 10211383 - 10221344	0	0	0	0	4.11896	0	0	0
C1orf159	chr1 : 1022606 - 1022881	0	614.285	559.326	0	447.589	142.608	0	0
C1orf159.1	chr1 : 1022609 - 1022881	466.972	0	0	0	0	0	0	0
KIF1B	chr1 : 10292307 - 10338186	0	0	0	0	0	1.70959	0	0
KIF1B.1	chr1 : 10316304 - 10328321	5.28486	0	0	0	6.82849	0	0	0
KIF1B.2	chr1 : 10318550 - 10328321	0	0	0	0	8.39812	0	11.4564	0
KIF1B.3	chr1 : 10321962 - 10351219	0	0	0	0	1.40237	0	0	0
KIF1B.4	chr1 : 10327437 - 10332364	0	22.8575	0	0	0	0	15.1465	0
KIF1B.5	chr1 : 10331559 - 10338186	0	0	15.4735	0	0	0	0	6.44725
KIF1B.6	chr1 : 10331559 - 10342591	0	0	0	0	3.71909	0	0	0
KIF1B.7	chr1 : 10331637 - 10332271	0	0	0	0	64.7145	0	0	0
KIF1B.8	chr1 : 10335485 - 10342591	0	0	14.4305	0	5.77385	0	0	0
KIF1B.9	chr1 : 10338043 - 10342591	13.964	0	0	0	0	0	0	0
KIF1B.10	chr1 : 10351139 - 10357304	10.3014	9.13374	8.31655	0	0	0	0	0
KIF1B.11	chr1 : 10351139 - 10384953	0	3.33054	0	0	0	0	0	0
KIF1B.12	chr1 : 10351139 - 10394696	0	0	0	0	0	0	0.856658	0
KIF1B.13	chr1 : 10352104 - 10357304	0	21.6575	0	0	0	0	0	0
KIF1B.14	chr1 : 10394577 - 10403345	7.24318	0	0	0	0	0	0	0
KIF1B.15	chr1 : 10394577 - 10408791	0	0	0	3.83354	0	0	0	0
RNPC3	chr1 : 104070316 - 104078816	0	0	0	0	0	0	8.77963	0
RNPC3.1	chr1 : 104070316 - 104080106	0	0	0	0	4.19091	0	0	0
RNPC3.2	chr1 : 104088964 - 104089557	0	94.957	0	0	0	0	0	0
AMY2B	chr1 : 104108056 - 104118162	0	5.57189	0	0	12.1796	0	0	0
KIF1B.16	chr1 : 10423340 - 10425706	0	0	0	23.0304	0	0	0	0
DFFA	chr1 : 10527246 - 10529395	29.5524	0	0	0	0	0	0	0
CASZ1	chr1 : 10707857 - 10711133	0	0	0	0	0	11.9711	0	0
SLC25A24	chr1 : 108686164 - 108703915	0	0	0	6.13937	0	2.2093	0	0
SLC25A24.1	chr1 : 108686164 - 108728576	0	1.32768	2.41778	0	0	0	0	0
SLC25A24.2	chr1 : 108690900 - 108703915	14.6388	17.306	7.87884	16.7468	15.7622	24.1059	5.73391	0
SLC25A24.3	chr1 : 108697604 - 108703915	0	0	0	0	19.5036	0	0	0
SLC25A24.4	chr1 : 108697604 - 108724650	0	0	5.68715	0	0	1.45002	0	0
SLC25A24.5	chr1 : 108697604 - 108728576	6.15151	5.45423	6.62166	1.75933	0	0	0	0
FAM102B	chr1 : 109143308 - 109148821	0	10.2139	0	0	0	0	0	0
HENMT1	chr1 : 109192832 - 109200201	0	0	0	0	11.1356	10.6438	0	0
HENMT1.1	chr1 : 109192832 - 109202584	0	0	0	0	0	4.02145	0	0
PRPF38B	chr1 : 109238664 - 109241449	0	0	18.4099	0	0	0	0	0
STXBP3	chr1 : 109294878 - 109302707	0	0	0	13.92	5.24064	5.00923	0	0
STXBP3.1	chr1 : 109301131 - 109339348	0	0	0	0	1.07358	0	0	0
STXBP3.2	chr1 : 109302606 - 109325328	0	0	0	0	0	0	1.64217	0
STXBP3.3	chr1 : 109325043 - 109338994	0	0	0	0	0	2.81107	0	0
STXBP3.4	chr1 : 109325043 - 109339348	0	0	0	0	0	0	10.4337	0
STXBP3.5	chr1 : 109336203 - 109342927	18.89	8.3744	0	0	0	0	0	6.35424
STXBP3.6	chr1 : 109338855 - 109340859	0	0	0	0	0	0	37.239	0
GPSM2	chr1 : 109427896 - 109446876	6.69212	0	2.70135	22.9673	2.1617	10.3312	0	2.2511
GPSM2.1	chr1 : 109427896 - 109457030	0	1.93278	0	0	0	0	0	0
GPSM2.2	chr1 : 109427896 - 109465198	0	0	0	0	0	1.05134	0	0
GPSM2.3	chr1 : 109439485 - 109440723	0	0	0	0	0	0	30.1401	0
GPSM2.4	chr1 : 109439485 - 109446876	0	0	0	22.1174	5.55121	5.30608	5.0485	5.7808
GPSM2.5	chr1 : 109444411 - 109446876	0	0	0	0	0	0	0	17.333
CLCC1	chr1 : 109482257 - 109493070	0	10.4151	0	0	3.79441	0	0	3.95135
CLCC1.1	chr1 : 109484026 - 109492543	0	0	0	0	0	13.8137	0	0
CLCC1.2	chr1 : 109486096 - 109486679	0	0	0	0	70.3757	0	0	0
CLCC1.3	chr1 : 109486096 - 109493070	0	0	7.35181	39.0665	0	5.62335	0	0
CLCC1.4	chr1 : 109486457 - 109493070	0	0	0	0	12.4086	0	0	0
CLCC1.5	chr1 : 109486725 - 109490232	0	0	14.6198	0	0	0	0	0
WDR47	chr1 : 109524354 - 109529302	12.8351	0	0	0	0	0	0	0
WDR47.1	chr1 : 109525230 - 109547337	0	7.6414	9.27698	0	0	0	3.37571	1.93269
WDR47.2	chr1 : 109538201 - 109556547	0	3.06931	0	0	0	0	0	0
WDR47.3	chr1 : 109553537 - 109554340	0	0	0	67.858	0	0	0	0
SARS	chr1 : 109779170 - 109779841	94.6471	335.675	0	243.621	61.1461	0	0	0
PSRC1	chr1 : 109823910 - 109824240	384.898	0	0	0	372.991	475.36	226.142	0
SORT1	chr1 : 109865553 - 109888503	0	0	0	0	3.57551	0	0	0
SORT1.1	chr1 : 109865553 - 109898091	0	0	0	0	0	1.20527	0	0
SORT1.2	chr1 : 109878861 - 109888500	0	0	0	0	0	12.2058	0	0
SORT1.3	chr1 : 109883345 - 109888503	0	43.6677	0	0	23.8633	0	0	0
SORT1.4	chr1 : 109884635 - 109888503	0	0	0	0	10.6073	0	0	0
PSMA5	chr1 : 109952549 - 109957985	0	0	18.8637	0	7.54765	0	13.7283	0
PSMA5.1	chr1 : 109954498 - 109957985	18.2128	0	0	0	0	0	0	24.5058
GNAI3	chr1 : 110116358 - 110121983	0	0	9.11494	0	0	0	0	0
GNAI3.1	chr1 : 110116517 - 110129504	0	0	0	0	0	9.05919	0	0
GNAI3.2	chr1 : 110121825 - 110129504	8.27037	0	0	7.09597	0	0	0	0
GNAI3.3	chr1 : 110121983 - 110125042	20.7611	0	0	0	0	0	0	0
GNAI3.4	chr1 : 110125058 - 110129504	0	0	0	0	9.2283	0	0	0
CSF1	chr1 : 110464616 - 110465746	0	0	0	0	0	34.7055	0	0
CSF1.1	chr1 : 110464616 - 110465761	0	0	0	0	0	0	32.5882	0
STRIP1	chr1 : 110581379 - 110581746	0	0	0	0	0	0	203.343	0
TARDBP	chr1 : 11076900 - 11078930	0	27.7387	0	0	0	0	0	0
TARDBP.1	chr1 : 11076900 - 11080656	0	0	13.6506	0	0	0	0	0
TARDBP.2	chr1 : 11078789 - 11080656	0	0	0	0	43.9518	0	0	0
TARDBP.3	chr1 : 11080656 - 11082148	0	0	0	0	27.4993	0	0	0
TARDBP.4	chr1 : 11083386 - 11083953	0	0	0	0	72.3616	0	0	0
LAMTOR5	chr1 : 110946540 - 110949001	0	0	0	0	0	0	15.1619	0
LAMTOR5.1	chr1 : 110949058 - 110950207	0	0	89.2455	0	0	34.1316	0	0
SRM	chr1 : 11116842 - 11118856	0	0	25.4576	0	0	0	0	0
EXOSC10	chr1 : 11130956 - 11134383	18.5317	0	0	0	0	0	0	0
EXOSC10.1	chr1 : 11130956 - 11137005	10.499	9.30889	0	27.0243	6.78278	0	30.8426	7.0633
EXOSC10.2	chr1 : 11147293 - 11147504	0	0	0	0	0	0	176.841	0
LRIF1	chr1 : 111492782 - 111506242	0	4.18347	0	0	0	0	0	0
EXOSC10.3	chr1 : 11150610 - 11151654	0	0	147.332	0	0	0	0	0
DRAM2	chr1 : 111660914 - 111661426	0	0	0	0	80.1348	0	0	0
DRAM2.1	chr1 : 111661426 - 111680208	0	0	0	0	2.18449	0	0	0
CEPT1	chr1 : 111690263 - 111690675	0	0	0	0	0	95.1874	181.133	0
CEPT1.1	chr1 : 111690263 - 111703918	4.65091	24.7424	3.75478	7.98096	9.01406	25.848	2.73258	6.25791
CEPT1.2	chr1 : 111690263 - 111717585	0	0	1.87657	0	1.50168	2.87074	0	1.56379
MTOR	chr1 : 11181302 - 11193254	0	0	4.28979	0	0	0	0	3.57479
MTOR.1	chr1 : 11190866 - 11193136	0	0	0	24.0044	0	0	0	0
MTOR.2	chr1 : 11190873 - 11193136	0	49.7653	0	0	0	0	0	0
WDR77	chr1 : 111984034 - 111984646	0	0	167.554	0	0	0	0	0
ATP5F1	chr1 : 111998707 - 112002258	0	0	0	0	0	11.044	31.5236	24.0642
RAP1A	chr1 : 112233955 - 112251886	0	3.14034	0	0	0	0	8.32378	0
RAP1A.1	chr1 : 112237962 - 112251886	0	0	3.68224	0	0	0	0	0
RAP1A.2	chr1 : 112251886 - 112252217	0	0	0	0	0	355.443	0	0
MTOR.3	chr1 : 11288724 - 11303357	0	0	0	3.72377	0	0	0	0
MTOR.4	chr1 : 11288724 - 11318650	0	0	0	0	1.37102	0	0	0
CTTNBP2NL	chr1 : 112954815 - 112958886	62.4006	0	0	0	0	0	0	0
CTTNBP2NL.1	chr1 : 112997178 - 112998523	0	41.8658	0	0	0	0	0	0
MTOR.5	chr1 : 11307681 - 11308151	135.124	0	0	0	87.2958	333.764	0	0
ST7L	chr1 : 113083400 - 113098640	0	0	3.36427	0	0	0	0	0
ST7L.1	chr1 : 113083400 - 113125094	0	0	0	0	0	0.940596	0	0
ST7L.2	chr1 : 113084572 - 113143470	0	0	0	0	0	0.66585	0	0
ST7L.3	chr1 : 113084572 - 113159517	0	2.25403	0	0	0	0	0.497878	0
ST7L.4	chr1 : 113093222 - 113121039	0	0	0	0	0	1.40983	2.68278	0
ST7L.5	chr1 : 113093222 - 113125094	0	1.76674	0	0	0	0	0	0
ST7L.6	chr1 : 113093222 - 113126748	0	0	0	0	0	0	0	1.27441
ST7L.7	chr1 : 113093222 - 113134225	0	0	0	0	1.00063	0	0	1.04202
ST7L.8	chr1 : 113098489 - 113126748	0	0	0	0	0	2.77556	0	0
ST7L.9	chr1 : 113098489 - 113140708	0	0	1.21442	0	0	0	0	0
ST7L.10	chr1 : 113098489 - 113143470	0	2.5037	0	0	0.912141	0	0	0
ST7L.11	chr1 : 113098489 - 113159517	0	0	0	2.67861	0	0	1.22283	0
ST7L.12	chr1 : 113119607 - 113125094	0	0	0	0	0	0	6.80033	0
ST7L.13	chr1 : 113119607 - 113126748	0	0	14.3598	7.63058	0	10.9837	5.22524	5.98318
ST7L.14	chr1 : 113119607 - 113134225	0	3.85206	3.50742	0	5.61349	2.6828	0	0
ST7L.15	chr1 : 113119607 - 113140708	3.00972	0	2.42982	2.58234	1.94441	0	0	2.02483
ST7L.16	chr1 : 113119607 - 113143470	2.66137	0	0	0	0	0	0	0
ST7L.17	chr1 : 113119607 - 113153625	1.8669	0	0	0	0	0	1.09687	0
ST7L.18	chr1 : 113119607 - 113159517	0	0	3.85404	1.36532	0	0	0	0
ST7L.19	chr1 : 113120966 - 113143470	2.82208	0	0	0	0	0	0	0
ST7L.20	chr1 : 113124613 - 113143470	0	0	2.71897	0	0	0	0	0
ST7L.21	chr1 : 113124613 - 113159517	1.81951	0	0	6.24455	0	0	1.06903	0
ST7L.22	chr1 : 113124996 - 113159517	0	0	0	0	0	1.13604	0	0
ST7L.23	chr1 : 113134146 - 113153625	0	0	2.63214	0	0	0	0	0
ST7L.24	chr1 : 113134146 - 113159517	2.50318	2.21944	0	0	0	0	0	0
ST7L.25	chr1 : 113140592 - 113159517	0	5.9508	0	0	0	0	1.97165	0
ST7L.26	chr1 : 113143415 - 113153625	0	0	5.0217	0	0	0	0	0
ST7L.27	chr1 : 113153462 - 113159517	0	0	0	17.9983	0	0	0	0
MTOR.6	chr1 : 11316280 - 11316989	0	79.421	0	0	0	0	0	0
CAPZA1	chr1 : 113192091 - 113196153	0	0	0	0	10.1007	0	0	0
CAPZA1.1	chr1 : 113196219 - 113197293	0	0	0	101.471	0	0	0	0
CAPZA1.2	chr1 : 113196219 - 113202401	20.5462	81.9776	33.1747	88.143	33.1843	38.0627	102.609	48.3794
CAPZA1.3	chr1 : 113196219 - 113209767	0	0	15.1377	4.02199	0	14.4734	0	0
MOV10	chr1 : 113232720 - 113234244	0	0	0	0	0	0	0	28.0354
MOV10.1	chr1 : 113232720 - 113234250	0	0	33.5108	0	0	0	48.7757	0
MOV10.2	chr1 : 113232720 - 113234251	0	0	0	0	26.7988	0	0	0
MOV10.3	chr1 : 113237518 - 113238013	0	0	0	0	82.8869	0	0	0
MOV10.4	chr1 : 113240615 - 113241411	0	0	0	0	154.632	0	0	0
RP11.426L16.10	chr1 : 113253716 - 113253887	0	0	0	0	0	0	218.207	0
SLC16A1	chr1 : 113459799 - 113460666	0	0	0	0	0	0	43.0374	0
SLC16A1.1	chr1 : 113459799 - 113471974	0	0	0	0	0	3.22113	0	0
LRIG2	chr1 : 113616267 - 113616588	0	0	159.724	0	0	0	0	0
LRIG2.1	chr1 : 113633939 - 113638987	0	0	0	0	0	7.76886	0	0
LRIG2.2	chr1 : 113633939 - 113642904	7.08401	0	0	0	0	0	20.8106	0
LRIG2.3	chr1 : 113633939 - 113643110	0	0	16.7718	0	0	0	0	0
LRIG2.4	chr1 : 113633939 - 113650379	0	0	0	3.31448	0	0	0	2.5989
LRIG2.5	chr1 : 113633939 - 113659058	0	0	0	0	1.63339	1.56126	0	0
LRIG2.6	chr1 : 113635827 - 113637377	0	108.986	0	0	0	0	0	0
LRIG2.7	chr1 : 113635827 - 113659058	10.9351	0	0	0	0	0	4.81857	0
LRIG2.8	chr1 : 113655100 - 113662145	27.0439	0	0	0	23.2954	5.56667	26.4822	24.2589
MAGI3	chr1 : 114123163 - 114165616	0	0	0	0	0	1.84756	0	0
MAGI3.1	chr1 : 114123163 - 114201887	0	0	0.651282	0	0	0	0	0
MAGI3.2	chr1 : 114162357 - 114216087	0	0	0.954244	0	0	0	0	0
MAGI3.3	chr1 : 114191858 - 114216087	0	0	0	2.24896	0	0	0	0
MAGI3.4	chr1 : 114214355 - 114216087	0	0	0	31.4607	47.3776	22.6427	0	24.6685
PHTF1	chr1 : 114246702 - 114249344	0	42.6264	0	20.6245	0	0	0	0
PHTF1.1	chr1 : 114248511 - 114254735	0	0	0	0	0	0	0	6.8647
PHTF1.2	chr1 : 114267380 - 114269196	0	0	0	0	0	0	0	70.5825
PHTF1.3	chr1 : 114267380 - 114281421	0	0	0	3.88078	0	0	0	0
PHTF1.4	chr1 : 114267380 - 114301355	1.86926	0	1.5091	0	1.20762	0	0	0
PHTF1.5	chr1 : 114269039 - 114281421	0	0	0	0	0	0	0	3.45065
PHTF1.6	chr1 : 114280731 - 114301355	0	0	0	0	3.97876	0	0	0
RSBN1	chr1 : 114339984 - 114340658	94.2258	167.09	0	0	60.8739	0	0	0
PTPN22	chr1 : 114372213 - 114397671	2.49463	0	0	0	0	0	0	0
PTPN22.1	chr1 : 114377531 - 114397671	0	0	0	0	0	0	1.8527	0
PTPN22.2	chr1 : 114391161 - 114397671	0	0	0	0	0	6.02415	0	0
AP4B1	chr1 : 114440461 - 114444507	0	41.752	0	0	0	19.3857	0	0
AP4B1.1	chr1 : 114445507 - 114447226	0	32.7571	0	0	0	0	0	0
HIPK1	chr1 : 114483003 - 114484081	0	0	0	0	0	0	34.6136	0
HIPK1.1	chr1 : 114495387 - 114500913	11.4926	0	0	0	0	0	6.75234	0
HIPK1.2	chr1 : 114497272 - 114511270	0	8.04536	0	0	0	0	0	0
HIPK1.3	chr1 : 114499745 - 114505060	0	0	0	10.2521	0	0	0	0
HIPK1.4	chr1 : 114499908 - 114500666	0	0	0	0	54.128	0	0	0
TRIM33	chr1 : 114942078 - 114952938	0	0	0	0	0	0	3.43586	0
TRIM33.1	chr1 : 114964057 - 114976355	5.16411	0	0	0	0	0	0	0
TRIM33.2	chr1 : 115005725 - 115006178	0	0	0	120.287	181.144	0	0	0
TRIM33.3	chr1 : 115005725 - 115007010	395.382	394.385	119.7	127.214	287.363	91.5577	232.302	66.4995
DENND2C	chr1 : 115164515 - 115166264	0	0	0	0	0	0	0	24.4288
DENND2C.1	chr1 : 115164515 - 115188180	2.68363	0	0	0	0	0	0	0
NRAS	chr1 : 115256420 - 115258798	0	0	0	22.9142	0	0	0	0
CSDE1	chr1 : 115262199 - 115263338	55.7579	0	45.0145	0	0	0	0	0
CSDE1.1	chr1 : 115262199 - 115280693	0	0	0	0	0	4.24108	0	0
CSDE1.2	chr1 : 115262199 - 115282511	0	0	2.5242	0	0	0	0	0
CSDE1.3	chr1 : 115262387 - 115263159	0	0	0	0	0	0	145	0
CSDE1.4	chr1 : 115266503 - 115282511	0	0	0	0	0	0	0	2.66904
CSDE1.5	chr1 : 115267841 - 115280693	0	13.1441	0	0	0	0	0	0
CSDE1.6	chr1 : 115268831 - 115275437	0	0	0	0	6.21087	5.93661	0	0
CSDE1.7	chr1 : 115272878 - 115275437	0	44.009	0	0	0	0	0	0
CSDE1.8	chr1 : 115272878 - 115282511	0	0	0	0	8.51843	0	0	0
CSDE1.9	chr1 : 115276352 - 115280693	0	12.9715	0	0	9.45151	27.1024	8.59558	0
CSDE1.10	chr1 : 115277062 - 115282511	0	0	0	0	0	0	0	7.84106
CSDE1.11	chr1 : 115279378 - 115282511	0	0	0	0	13.0958	12.5175	0	0
CSDE1.12	chr1 : 115282312 - 115292828	0	0	0	10.3633	0	0	0	0
SDF4	chr1 : 1158623 - 1159348	87.5975	0	141.439	0	0	0	154.4	117.865
SDF4.1	chr1 : 1158623 - 1164326	0	0	0	0	0	0	13.0855	0
VANGL1	chr1 : 116193897 - 116206889	0	0	3.94639	0	0	0	0	0
VANGL1.1	chr1 : 116202261 - 116206889	41.1678	0	11.0786	0	26.5962	0	24.1876	0
SLC22A15	chr1 : 116534651 - 116574202	0	0	0	0	1.03737	0	0	0
ATP1A1	chr1 : 116927464 - 116929886	0	23.2492	0	0	0	0	0	0
ATP1A1.1	chr1 : 116931641 - 116932027	0	291.759	0	0	0	0	0	0
ATP1A1.2	chr1 : 116932834 - 116936345	0	0	14.6031	0	0	0	0	0
CD58	chr1 : 117078586 - 117087226	0	0	5.93421	0	0	0	0	4.94513
MAD2L2	chr1 : 11735251 - 11735714	0	243.237	0	0	0	0	0	0
PTGFRN	chr1 : 117484336 - 117487714	0	0	0	0	24.2919	0	0	0
TTF2	chr1 : 117624569 - 117626610	0	0	0	26.6977	0	0	0	0
TTF2.1	chr1 : 117632830 - 117633129	0	0	0	0	0	0	0	142.896
TTF2.2	chr1 : 117634572 - 117635330	0	74.2869	67.6405	71.8865	54.128	0	0	0
TTF2.3	chr1 : 117634572 - 117635331	83.6735	0	0	0	0	0	0	0
TRIM45	chr1 : 117659237 - 117661389	0	0	0	0	38.131	0	0	0
MAN1A2	chr1 : 117944807 - 117948267	36.7099	32.5488	14.8184	15.7485	106.723	79.3412	53.9211	24.6971
MAN1A2.1	chr1 : 117944807 - 117957453	0	0	0	0	0	0	2.95061	6.75722
MAN1A2.2	chr1 : 117944807 - 117963271	68.7914	85.3913	88.8588	144.606	186.657	220.894	97.002	94.8745
MAN1A2.3	chr1 : 117944807 - 117984947	23.7325	12.6254	14.0505	6.78749	43.9523	37.1264	26.9579	25.5461
MAN1A2.4	chr1 : 117944807 - 118009049	3.95431	0.876521	1.5962	0	1.91599	0.610461	0	1.33016
MAN1A2.5	chr1 : 117984852 - 118009049	0	0	0	0	0	3.24149	0	0
MAN1A2.6	chr1 : 118003110 - 118035884	0	0	0	0	0	0	0	1.30365
MAN1A2.7	chr1 : 118003110 - 118045592	0	0	0	0	0	0	1.75667	0
GDAP2	chr1 : 118420630 - 118463047	0	0	2.4175	0	0	0	0	1.00728
GDAP2.1	chr1 : 118424444 - 118463047	0	0	1.32817	0	0	0	0.966594	0
GDAP2.2	chr1 : 118439454 - 118461358	5.79878	0	0	0	0	0	0	0
GDAP2.3	chr1 : 118439454 - 118463047	0	0	13.039	0	1.73903	9.97344	0	0
GDAP2.4	chr1 : 118449127 - 118461358	0	4.60383	0	0	0	3.20638	0	3.49325
GDAP2.5	chr1 : 118449127 - 118463047	0	0	18.4165	0	0	0	2.68056	0
GDAP2.6	chr1 : 118454615 - 118461358	28.2552	8.3508	7.60367	0	42.5928	0	0	0
MTHFR	chr1 : 11860268 - 11861456	0	0	0	137.601	0	0	0	0
MTHFR.1	chr1 : 11863204 - 11863461	0	219.103	0	0	0	0	0	0
MTHFR.2	chr1 : 11863205 - 11863461	496.158	0	0	0	0	0	0	333.796
CLCN6	chr1 : 11883763 - 11887278	0	0	0	0	11.6725	0	0	0
CLCN6.1	chr1 : 11883763 - 11889379	0	30.0798	0	0	0	0	0	0
CLCN6.2	chr1 : 11887278 - 11888127	0	0	0	0	96.6526	0	0	0
CLCN6.3	chr1 : 11887278 - 11888128	0	0	0	0	48.2694	0	0	0
CLCN6.4	chr1 : 11887278 - 11888131	0	0	60.1073	0	0	0	0	0
UBE2J2	chr1 : 1191424 - 1203372	0	0	4.29122	0	6.86793	3.28233	0	0
UBE2J2.1	chr1 : 1192371 - 1192690	0	0	0	0	0	245.876	0	0
UBE2J2.2	chr1 : 1192371 - 1203372	5.77295	0	0	0	0	3.56488	0	0
TBX15	chr1 : 119456737 - 119469234	0	0	0	0	0	0	0	13.6756
RP11.418J17.1	chr1 : 119689575 - 119693369	0	0	0	0	21.6284	0	0	0
UBE2J2.3	chr1 : 1197549 - 1198766	0	0	0	0	0	0	0	35.1076
UBE2J2.4	chr1 : 1198725 - 1203372	0	0	11.0333	0	0	0	0	0
PLOD1	chr1 : 12008032 - 12010577	0	0	0	0	0	0	14.6615	0
PLOD1.1	chr1 : 12014950 - 12016941	0	28.282	0	0	0	0	0	0
ZNF697	chr1 : 120166769 - 120168497	0	0	29.671	0	0	0	0	0
PLOD1.2	chr1 : 12017071 - 12017854	0	0	0	0	0	0	47.6544	0
PLOD1.3	chr1 : 12024231 - 12026373	0	0	0	0	0	0	0	79.787
NOTCH2	chr1 : 120466648 - 120467927	0	0	0	0	64.1579	0	0	0
NOTCH2.1	chr1 : 120478094 - 120529705	0	0	0	0	0	1.51972	0	0
MFN2	chr1 : 12049221 - 12057478	0	0	0	0	4.969	0	0	0
NOTCH2.2	chr1 : 120510882 - 120512133	0	0	0	0	65.5939	0	0	0
NOTCH2.3	chr1 : 120512391 - 120529582	0	0	0	0	2.38666	0	0	0
NOTCH2.4	chr1 : 120539619 - 120548211	0	0	0	6.34194	0	0	0	0
NOTCH2.5	chr1 : 120539619 - 120572610	1.92502	0	0	0	0	0	0	0
NOTCH2.6	chr1 : 120539619 - 120594393	0	0	0	0.994815	2.24718	0	0	2.34012
NOTCH2.7	chr1 : 120547951 - 120594393	0	0	0	0	0	0.844434	0	0
MFN2.1	chr1 : 12056375 - 12057320	0	0	54.2556	0	0	0	0	0
NOTCH2.8	chr1 : 120572528 - 120594393	5.80912	2.57532	2.34491	0	9.38235	3.58721	3.41307	1.95408
NOTCH2.9	chr1 : 120594097 - 120594393	0	0	0	0	138.612	264.981	0	0
MFN2.2	chr1 : 12061457 - 12069783	0	0	0	6.54456	0	0	0	0
MFN2.3	chr1 : 12065767 - 12069783	0	28.0426	0	0	10.2164	0	0	0
SRGAP2C	chr1 : 121107153 - 121116815	0	0	0	0	4.24643	4.05891	3.86187	0
SRGAP2C.1	chr1 : 121115831 - 121129692	0	0	3.69898	0	0	0	0	0
SRGAP2C.2	chr1 : 121124561 - 121129692	0	0	19.985	0	15.9926	15.2864	0	0
VPS13D	chr1 : 12302569 - 12327977	0	0	4.03586	0	0	0	0	0
VPS13D.1	chr1 : 12320749 - 12331181	0	0	0	0	0	0	0	8.19132
VPS13D.2	chr1 : 12331050 - 12333192	0	26.2883	0	0	0	0	0	0
VPS13D.3	chr1 : 12333059 - 12338095	0	0	0	0	0	0	7.40934	0
VPS13D.4	chr1 : 12335881 - 12338095	0	0	0	0	0	0	0	57.8942
VPS13D.5	chr1 : 12351054 - 12368698	0	0	0	0	0	0	4.22959	0
VPS13D.6	chr1 : 12359258 - 12364785	0	0	0	0	0	0	20.2534	23.1912
VPS13D.7	chr1 : 12359258 - 12368698	6.72756	35.7899	16.2939	28.8612	8.69259	4.15437	39.5269	0
VPS13D.8	chr1 : 12359258 - 12371982	0	0	12.0885	0	9.67361	0	2.93252	3.3579
VPS13D.9	chr1 : 12359258 - 12374384	0	0	0	0	0	0	2.46684	0
VPS13D.10	chr1 : 12359258 - 12382021	2.78997	0	0	0	0	5.16855	0	3.75398
VPS13D.11	chr1 : 12359258 - 12382803	5.39462	0	0	0	0	0	0	0
VPS13D.12	chr1 : 12359258 - 12389975	0	0	0	0	0	0	0	1.39095
VPS13D.13	chr1 : 12359258 - 12395884	0	0	0	0	0	1.07075	0	1.16655
VPS13D.14	chr1 : 12359258 - 12476880	0	0	0	0	0.348821	0	0	0
VPS13D.15	chr1 : 12378128 - 12382021	0	0	0	0	10.5392	0	0	0
VPS13D.16	chr1 : 12378128 - 12382803	0	12.0448	0	0	0	0	0	0
VPS13D.17	chr1 : 12378128 - 12393423	0	0	0	14.2504	0	0	0	0
VPS13D.18	chr1 : 12379553 - 12520451	0.450739	0	0	0	0	0	0	0
VPS13D.19	chr1 : 12382592 - 12389975	0	0	0	0	0	5.31183	0	0
VPS13D.20	chr1 : 12414030 - 12423303	0	0	0	5.8762	0	0	0	0
VPS13D.21	chr1 : 12422775 - 12476880	0	0	0	1.00712	0	1.44967	0	0
VPS13D.22	chr1 : 12422775 - 12520451	0	0	0	0	0.840104	0	0	0
VPS13D.23	chr1 : 12423303 - 12428496	0	21.6867	0	0	0	0	0	0
VPS13D.24	chr1 : 12438481 - 12476880	0	0	0	1.41905	0	0	0	0
VPS13D.25	chr1 : 12460237 - 12476880	0	3.38337	0	0	0	0	2.24199	2.5672
VPS13D.26	chr1 : 12460237 - 12520451	2.10942	0	0	0	0	0	0	0
CPSF3L	chr1 : 1248522 - 1248888	0	153.851	0	0	0	0	0	0
CPSF3L.1	chr1 : 1248524 - 1248888	0	0	0	0	225.434	0	0	0
CPSF3L.2	chr1 : 1248615 - 1248888	0	0	0	0	150.289	0	0	0
CPSF3L.3	chr1 : 1248888 - 1254904	0	0	0	0	0	0	6.20237	0
CPSF3L.4	chr1 : 1249770 - 1250203	0	130.045	0	0	0	0	0	0
DHRS3	chr1 : 12632755 - 12639440	0	0	0	0	0	0	5.58167	0
DHRS3.1	chr1 : 12638745 - 12639440	0	243.062	0	0	0	0	590.572	430.333
DHRS3.2	chr1 : 12638745 - 12640694	0	0	0	0	0	0	114.869	0
PRDM2	chr1 : 14042035 - 14068652	0	0	0	14.3303	3.08292	0	0	3.21042
PRDM2.1	chr1 : 14042035 - 14075982	0	0	3.02068	4.81545	2.41724	0	0	0
PRDM2.2	chr1 : 14042035 - 14099683	0	0.976781	0	0	0	0	0	0
PRDM2.3	chr1 : 14042109 - 14057450	0	0	0	0	8.0234	0	0	0
PRDM2.4	chr1 : 14057494 - 14068652	5.69172	0	18.3802	0	7.35419	3.51472	10.0323	11.4875
PRDM2.5	chr1 : 14057494 - 14075982	0	3.04573	0	0	0	0	4.0365	0
PRDM2.6	chr1 : 14057494 - 14099683	0	2.66939	1.21528	0	0	0	0	0
PRDM2.7	chr1 : 14095612 - 14109326	0	0	7.47725	0	2.99176	0	0	0
PRDM2.8	chr1 : 14099572 - 14109326	6.51099	11.5459	5.25646	5.58642	50.4765	4.02063	3.82545	0
PRDM2.9	chr1 : 14104912 - 14109326	0	12.757	34.847	12.3448	0	0	50.7206	0
ATAD3B	chr1 : 1412730 - 1414003	0	0	0	0	0	0	29.3114	0
ATAD3B.1	chr1 : 1417683 - 1417903	0	0	0	247.682	0	0	0	0
ATAD3B.2	chr1 : 1424583 - 1426051	0	38.358	0	0	0	0	0	0
ATAD3B.3	chr1 : 1424654 - 1425606	0	59.1486	0	0	0	0	0	0
RP11.640M9.2	chr1 : 144595834 - 144598780	0	0	0	0	0	26.624	0	0
RP11.640M9.2.1	chr1 : 144598511 - 144606510	0	0	12.8195	0	0	0	0	0
PDE4DIP	chr1 : 144860017 - 144863317	0	0	0	0	0	11.884	0	0
PDE4DIP.1	chr1 : 144873876 - 144881622	0	0	0	0	0	5.0629	0	0
PDE4DIP.2	chr1 : 144874059 - 144874680	0	0	165.126	0	0	0	0	0
PDE4DIP.3	chr1 : 144892500 - 144923821	0	0	0	0	0	0	0	2.72826
PDE4DIP.4	chr1 : 144903076 - 144923821	6.12275	0	0	0	0	1.89044	0	0
PDE4DIP.5	chr1 : 144904624 - 144909960	0	10.5528	0	0	0	0	0	0
PDE4DIP.6	chr1 : 144904624 - 144918991	0	0	0	0	0	0	2.59716	0
PDE4DIP.7	chr1 : 144909868 - 144912294	0	0	21.1342	0	0	0	0	0
PDE4DIP.8	chr1 : 144909868 - 144918991	0	0	0	0	0	0	8.18008	0
PDE4DIP.9	chr1 : 144915444 - 144918991	0	0	0	0	11.5672	0	0	0
PDE4DIP.10	chr1 : 144917818 - 144922047	0	0	0	0	0	9.2734	0	0
PDE4DIP.11	chr1 : 144921834 - 144922638	0	70.0367	0	0	51.0311	97.5553	0	106.283
PDE4DIP.12	chr1 : 144946624 - 145021167	0	0	0	0	0	0	0	0.573171
PDE4DIP.13	chr1 : 144955215 - 145021167	0	0	0	0	0	0.594633	0	0
PDE4DIP.14	chr1 : 144994590 - 145021167	0	0	0	0	9.26267	10.3293	1.40397	1.60763
NOTCH2NL	chr1 : 145227040 - 145248894	2.90602	0	0	4.98673	5.63224	0	8.53698	3.91012
NOTCH2NL.1	chr1 : 145227040 - 145273444	0	1.21346	0	0	0	0.845126	0	0
NOTCH2NL.2	chr1 : 145227040 - 145281704	0	0	0.93794	2.99045	0	0	0	0
NOTCH2NL.3	chr1 : 145248812 - 145273444	0	0	0	0	0	0	0	5.20371
NOTCH2NL.4	chr1 : 145248812 - 145281704	0	0	0	0	0	2.38461	2.26885	0
NOTCH2NL.5	chr1 : 145273184 - 145273444	0	0	0	0	0	0	0	164.33
NOTCH2NL.6	chr1 : 145273184 - 145281704	0	0	0	0	4.81561	0	0	10.0296
NOTCH2NL.7	chr1 : 145281368 - 145281704	0	0	305.188	0	0	0	0	0
LIX1L	chr1 : 145487303 - 145492375	0	22.2041	0	0	0	0	0	0
PIAS3	chr1 : 145578636 - 145584836	0	0	0	0	13.2352	0	0	0
PIAS3.1	chr1 : 145579000 - 145579209	0	0	0	260.718	0	0	0	0
POLR3C	chr1 : 145594038 - 145595220	53.7294	0	0	138.299	0	0	0	0
POLR3C.1	chr1 : 145594038 - 145597054	0	0	0	18.067	0	0	0	0
POLR3C.2	chr1 : 145596903 - 145598616	37.0743	0	0	0	0	0	0	0
POLR3C.3	chr1 : 145597513 - 145598295	0	0	0	0	0	0	95.4308	0
POLR3C.4	chr1 : 145608107 - 145609356	0	0	0	0	0	0	29.8746	34.2081
POLR3C.5	chr1 : 145608689 - 145609189	0	0	102.543	0	0	0	0	0
RNF115	chr1 : 145650482 - 145684678	0	0	0	0	2.39964	0	0	0
RNF115.1	chr1 : 145650482 - 145687091	0	0	0	0	0	0	2.03848	0
RNF115.2	chr1 : 145663158 - 145687091	0	0	2.14229	2.27677	0	4.91588	0	0
RNF115.3	chr1 : 145683647 - 145684550	0	0	0	0	0	43.4299	0	0
RNF115.4	chr1 : 145683647 - 145684552	0	0	0	0	45.3359	0	0	0
GPR89A	chr1 : 145769407 - 145771730	0	48.48	0	0	0	0	0	0
GPR89A.1	chr1 : 145769407 - 145791170	0	0	0	0	0	1.80201	0	0
GPR89A.2	chr1 : 145769407 - 145803388	0	1.65709	0	3.20708	0	1.15409	2.19614	0
GPR89A.3	chr1 : 145769523 - 145771634	0	0	0	0	0	37.1551	0	0
GPR89A.4	chr1 : 145771634 - 145791170	0	0	0	0	2.10017	0	0	0
GPR89A.5	chr1 : 145787771 - 145791170	18.6844	0	15.0843	0	24.1418	23.0757	21.9555	12.5701
GPR89A.6	chr1 : 145787771 - 145803388	0	0	3.28306	0	0	0	0	0
GPR89C	chr1 : 145884854 - 145919047	0	0	0	0	0	1.14694	0	0
GPR89C.1	chr1 : 145897084 - 145900490	0	0	0	0	36.1383	0	0	12.5443
GPR89C.2	chr1 : 145898959 - 145899399	0	0	0	0	186.495	0	0	0
RP4.565E6.1	chr1 : 146156939 - 146159102	0	0	0	0	0	18.1309	0	0
PRKAB2	chr1 : 146633290 - 146638518	12.1477	0	0	0	0	0	0	0
CHD1L	chr1 : 146724277 - 146731572	52.2343	54.0324	21.0849	67.2255	11.2485	48.3831	66.4941	58.5688
CHD1L.1	chr1 : 146724277 - 146737746	0	0	0	0	0	2.91167	0	0
CHD1L.2	chr1 : 146724277 - 146739177	0	0	0	0	0	0	2.50426	0
CHD1L.3	chr1 : 146724277 - 146740537	0	0	0	0	0	2.41188	2.2948	0
CHD1L.4	chr1 : 146731490 - 146739177	0	0	0	14.1772	0	0	0	0
CHD1L.5	chr1 : 146731490 - 146743942	0	0	0	0	0	0	2.99658	0
CHD1L.6	chr1 : 146740440 - 146758177	0	0	2.89065	0	0	0	0	0
CHD1L.7	chr1 : 146747016 - 146757164	31.291	44.3906	25.2619	32.2172	4.04306	19.3226	18.3846	29.472
CHD1L.8	chr1 : 146747016 - 146759412	0	0	0	0	0	0	3.01012	0
CHD1L.9	chr1 : 146757974 - 146759412	0	0	35.6548	0	28.532	54.5441	0	59.4241
ACP6	chr1 : 147120047 - 147131890	5.36251	14.264	0	0	0	0	0	3.60769
GPR89B	chr1 : 147408740 - 147442191	0	0	3.06547	0	0	0	0	0
GPR89B.1	chr1 : 147438785 - 147460753	0	0	0	0	1.86767	0	0	0
SV2A	chr1 : 149877431 - 149882529	0	0	0	0	0	15.3853	0	0
SV2A.1	chr1 : 149881145 - 149881352	0	0	0	0	0	189.455	0	0
SF3B4	chr1 : 149895927 - 149897727	0	0	0	0	0	0	20.7297	0
SF3B4.1	chr1 : 149895928 - 149897727	0	0	85.5001	90.8671	0	0	0	0
SF3B4.2	chr1 : 149895929 - 149897727	35.3216	31.3178	28.5159	60.6118	0	0	0	0
SF3B4.3	chr1 : 149895930 - 149897727	0	62.6705	0	30.3227	0	0	0	0
SF3B4.4	chr1 : 149899215 - 149899617	0	140.073	0	0	0	0	0	0
MTMR11	chr1 : 149901514 - 149907598	0	0	0	0	0	6.44596	0	0
OTUD7B	chr1 : 149936146 - 149949511	0	0	3.83625	0	0	0	0	0
OTUD7B.1	chr1 : 149936296 - 149937701	0	0	0	0	0	27.9126	0	0
OTUD7B.2	chr1 : 149939469 - 149942990	0	0	0	0	23.3053	0	0	0
VPS45	chr1 : 150048310 - 150054079	0	0	0	0	0	0	19.4038	0
VPS45.1	chr1 : 150048993 - 150082742	0	0	0	0	0	1.16203	0	0
VPS45.2	chr1 : 150049746 - 150082742	0	0	0	0	1.24345	0	4.52339	0
VPS45.3	chr1 : 150053423 - 150082742	0	0	0	0	0	2.67521	0	0
ANP32E	chr1 : 150198939 - 150201570	0	85.6092	0	0	0	29.8116	0	0
ANP32E.1	chr1 : 150202905 - 150204264	0	41.4345	0	80.1913	0	0	0	0
C1orf54	chr1 : 150241220 - 150241349	0	436.508	0	0	0	0	0	0
MRPS21	chr1 : 150266318 - 150266691	0	150.964	0	0	0	0	0	0
MRPS21.1	chr1 : 150266318 - 150266693	338.71	0	0	0	0	0	0	0
MRPS21.2	chr1 : 150266318 - 150266728	0	0	750.315	0	0	0	0	0
MRPS21.3	chr1 : 150266318 - 150266731	0	0	0	263.874	0	0	0	103.453
PRPF3	chr1 : 150297352 - 150298339	64.3447	0	0	0	0	0	0	0
PRPF3.1	chr1 : 150297352 - 150300925	0	0	14.3497	0	0	0	0	0
PRPF3.2	chr1 : 150297352 - 150305670	0	0	0	0	0	0	4.48587	0
PRPF3.3	chr1 : 150305154 - 150312953	0	0	6.57412	0	0	0	9.56877	0
PRPF3.4	chr1 : 150305154 - 150318967	0	0	0	0	0	2.83915	0	0
PRPF3.5	chr1 : 150305154 - 150321694	0	0	0	0	0	0	0	5.16637
PRPF3.6	chr1 : 150307405 - 150307712	0	0	167.008	0	0	0	0	0
PRPF3.7	chr1 : 150307405 - 150312953	0	0	0	0	0	0	6.72556	0
PRPF3.8	chr1 : 150315784 - 150321694	10.7459	0	0	0	0	0	0	0
RPRD2	chr1 : 150390071 - 150418877	0	0	0	0	9.97025	0	0	0
RPRD2.1	chr1 : 150413398 - 150416853	0	0	0	0	0	0	0	24.7328
RPRD2.2	chr1 : 150413398 - 150418877	0	10.2773	9.35783	0	14.9768	0	6.81026	0
RPRD2.3	chr1 : 150413398 - 150430046	0	0	0	0	0	2.35567	0	0
RPRD2.4	chr1 : 150416726 - 150418877	0	0	0	0	0	0	52.041	0
RPRD2.5	chr1 : 150416726 - 150430046	0	0	0	0	0	0	2.80131	0
TARS2	chr1 : 150464886 - 150469384	0	12.5188	0	48.4571	0	0	24.8867	9.49887
TARS2.1	chr1 : 150464886 - 150470223	0	0	0	0	0	0	6.99146	0
TARS2.2	chr1 : 150470005 - 150471769	36.0024	31.9215	0	0	0	0	0	0
MCL1	chr1 : 150550983 - 150551318	0	0	153.049	0	0	0	0	127.54
MCL1.1	chr1 : 150550987 - 150551318	0	0	0	0	0	0	0	129.081
MCL1.2	chr1 : 150550996 - 150551318	394.461	174.874	159.228	676.894	254.839	487.17	0	132.689
MCL1.3	chr1 : 150550997 - 150551318	593.535	526.257	638.898	509.252	127.816	244.344	464.965	133.103
MCL1.4	chr1 : 150550999 - 150551318	199.085	0	0	0	0	0	0	0
WASH7P	chr1 : 15060 - 15795	0	0	0	0	55.8218	0	0	0
ARNT	chr1 : 150786552 - 150790506	0	0	0	0	20.7532	0	0	0
ARNT.1	chr1 : 150790395 - 150799093	0	0	5.89463	6.26466	0	4.50876	0	0
ARNT.2	chr1 : 150799018 - 150818783	0	0	2.59406	0	0	0	0	0
ARNT.3	chr1 : 150801568 - 150808969	0	0	0	0	0	0	0	5.77299
ARNT.4	chr1 : 150807139 - 150808755	0	0	0	0	25.3892	0	0	0
SETDB1	chr1 : 150900179 - 150913904	0	4.10269	0	3.97013	0	0	10.8746	6.226
SETDB1.1	chr1 : 150902442 - 150922001	0	0	0	2.78593	0	0	0	0
SETDB1.2	chr1 : 150913804 - 150917584	0	0	0	0	0	0	0	22.6063
SETDB1.3	chr1 : 150919361 - 150922001	24.0561	0	0	0	0	0	0	0
SETDB1.4	chr1 : 150919361 - 150923957	13.8181	0	0	0	0	0	0	0
SETDB1.5	chr1 : 150921597 - 150922001	0	0	0	0	0	0	92.36	0
SETDB1.6	chr1 : 150923840 - 150935195	0	4.959	4.51533	4.79876	0	0	0	0
PRUNE	chr1 : 150990287 - 150998149	8.07787	0	0	0	0	4.9882	0	0
PRUNE.1	chr1 : 150997086 - 150998149	0	0	0	51.2606	38.5974	36.893	0	0
PRUNE.2	chr1 : 150997086 - 150999803	0	0	0	0	0	57.7361	13.7333	15.7254
PRUNE.3	chr1 : 150997086 - 151001420	0	0	0	0	0	9.04874	17.2189	0
BNIPL	chr1 : 151010979 - 151011502	0	0	0	0	0	74.9851	0	0
CDC42SE1	chr1 : 151026828 - 151027491	0	84.9313	0	0	0	0	0	0
GABPB2	chr1 : 151060633 - 151070478	0	0	0	0	0	7.96693	0	0
GABPB2.1	chr1 : 151060633 - 151079698	0	0	0	0	0	0	3.91434	0
GABPB2.2	chr1 : 151060665 - 151070478	0	0	0	0	0	3.99646	3.80245	0
GABPB2.3	chr1 : 151060665 - 151079698	0	0	10.7753	0	0	0	3.92092	0
SEMA6C	chr1 : 151110186 - 151112566	0	0	0	0	0	0	0	17.9521
LYSMD1	chr1 : 151134211 - 151134576	0	0	0	0	0	107.444	102.229	0
SCNM1	chr1 : 151139409 - 151139890	264.067	234.135	0	226.57	0	81.5327	0	177.655
VPS72	chr1 : 151150476 - 151156969	0	8.67234	0	0	12.6379	0	0	26.3212
PIP5K1A	chr1 : 151196720 - 151205179	0	0	6.06118	19.325	4.85034	4.63615	0	5.05094
PIP5K1A.1	chr1 : 151196720 - 151209239	0	4.49792	0	0	0	0	0	0
PIP5K1A.2	chr1 : 151196723 - 151205179	0	0	0	0	0	18.5512	0	0
PIP5K1A.3	chr1 : 151196723 - 151209239	0	0	4.09648	0	0	0	0	3.4137
PIP5K1A.4	chr1 : 151196723 - 151211654	0	0	0	0	2.74791	2.62656	0	0
PIP5K1A.5	chr1 : 151199795 - 151205179	0	10.4587	0	0	0	0	0	15.8714
PIP5K1A.6	chr1 : 151204146 - 151205179	0	0	0	0	39.7183	0	36.1214	0
PIP5K1A.7	chr1 : 151204146 - 151206972	22.4728	0	0	0	0	0	0	0
PIP5K1A.8	chr1 : 151204277 - 151204697	0	0	366.225	0	0	0	0	0
PIP5K1A.9	chr1 : 151206672 - 151211654	0	0	0	10.9374	0	0	0	0
PIP5K1A.10	chr1 : 151206672 - 151212515	0	0	0	0	7.02191	0	0	7.31232
PIP5K1A.11	chr1 : 151212430 - 151215043	0	0	0	41.7068	0	15.0085	0	0
PIP5K1A.12	chr1 : 151215043 - 151219384	0	0	0	0	0	9.03415	0	0
PSMD4	chr1 : 151234636 - 151236504	0	30.1443	0	0	0	0	0	0
PSMD4.1	chr1 : 151234636 - 151237394	0	0	0	0	29.7527	0	0	0
PSMD4.2	chr1 : 151239063 - 151239632	0	0	0	0	0	68.9231	0	0
PI4KB	chr1 : 151265970 - 151266493	0	0	98.0335	0	0	0	0	0
PI4KB.1	chr1 : 151267047 - 151271283	0	0	0	0	0	0	26.4259	0
PI4KB.2	chr1 : 151271283 - 151288985	0	0	0	0	4.63552	0	0	0
PI4KB.3	chr1 : 151274319 - 151278839	0	0	0	0	0	0	0	18.9053
PI4KB.4	chr1 : 151288048 - 151288985	203.335	120.191	0	116.307	0	83.7081	159.289	319.19
POGZ	chr1 : 151380575 - 151381304	0	0	70.3313	0	0	0	51.1844	117.218
POGZ.1	chr1 : 151381169 - 151397537	0	0	0	0	0	2.39597	0	0
POGZ.2	chr1 : 151384100 - 151384872	0	72.9397	0	0	0	0	0	0
POGZ.3	chr1 : 151395872 - 151414681	0	0	0	0	0	2.08502	0	0
POGZ.4	chr1 : 151400298 - 151403317	0	0	33.9659	0	0	12.9901	0	0
POGZ.5	chr1 : 151400298 - 151414681	4.4155	0	3.56473	3.7885	2.8526	0	0	5.94117
SNX27	chr1 : 151611363 - 151633338	5.78004	0	0	0	0	0	0	0
SNX27.1	chr1 : 151611363 - 151634746	0	0	0	0	3.5093	0	0	0
SNX27.2	chr1 : 151611363 - 151641111	0	0	0	0	4.13766	7.90989	1.25432	5.74505
SNX27.3	chr1 : 151611363 - 151655921	0	0	0	0	0.9208	0	0	0
SNX27.4	chr1 : 151611363 - 151665959	0	0	0	0.998058	0	0	0	0
SNX27.5	chr1 : 151630710 - 151641111	0	21.6554	4.92948	5.23892	11.8342	0	3.58749	0
SNX27.6	chr1 : 151630710 - 151655921	0	0	2.0337	0	3.25485	0	0	0
SNX27.7	chr1 : 151630710 - 151665959	0	0	0	1.54586	0	1.11258	0	0
SNX27.8	chr1 : 151665959 - 151666816	0	0	0	0	95.7503	0	0	0
S100A10	chr1 : 151955816 - 151958574	0	61.2503	0	0	0	0	0	0
FLG.AS1	chr1 : 152221370 - 152224234	0	39.3223	0	0	14.3258	13.6932	0	59.6731
FLG.AS1.1	chr1 : 152287381 - 152307915	0	0	0	0	0	1.90987	0	0
FLG.AS1.2	chr1 : 152305058 - 152313686	0	0	0	0	14.266	0	17.2988	29.712
S100A13	chr1 : 153598795 - 153604716	0	28.5304	0	9.20283	6.92941	0	0	0
ILF2	chr1 : 153635180 - 153640553	0	20.9602	0	0	0	0	0	0
ILF2.1	chr1 : 153635772 - 153636518	0	0	0	0	0	157.71	0	0
ILF2.2	chr1 : 153636518 - 153641033	0	0	0	0	0	17.372	8.26433	18.9262
ILF2.3	chr1 : 153637695 - 153641033	114.155	151.823	30.7199	32.6483	36.8745	23.4974	89.427	89.599
ILF2.4	chr1 : 153640030 - 153641033	0	0	0	0	0	0	37.2018	0
INTS3	chr1 : 153701028 - 153724884	0	0	0	0	0	1.64391	0	0
INTS3.1	chr1 : 153701028 - 153735838	0	0	0	0	0	2.25322	0	0
INTS3.2	chr1 : 153723570 - 153730239	9.5229	0	0	0	0	0	0	0
INTS3.3	chr1 : 153724754 - 153730239	0	10.2661	0	0	0	0	0	0
INTS3.4	chr1 : 153727117 - 153730239	0	18.0363	0	0	0	0	0	0
INTS3.5	chr1 : 153732786 - 153737539	0	0	0	0	0	8.25105	0	0
INTS3.6	chr1 : 153734045 - 153737539	0	16.116	0	15.5953	0	11.2242	0	73.3702
INTS3.7	chr1 : 153735203 - 153737539	0	0	0	0	0	0	15.9732	36.5804
GATAD2B	chr1 : 153784206 - 153785928	0	163.5	0	0	0	0	0	74.4354
GATAD2B.1	chr1 : 153788748 - 153800824	0	0	0	0	0	0	0	3.53808
GATAD2B.2	chr1 : 153789847 - 153800824	0	0	0	0	0	7.14534	0	0
DENND4B	chr1 : 153908691 - 153909017	0	0	0	0	0	240.596	0	0
CRTC2	chr1 : 153926730 - 153927642	0	0	0	0	44.9879	0	0	0
NUP210L	chr1 : 153982447 - 154002530	0	0	0	0	2.04297	0	0	0
TPM3	chr1 : 154142875 - 154145677	22.6653	40.1923	0	19.4468	29.2855	0	0	0
TPM3.1	chr1 : 154142875 - 154148724	0	0	8.76586	18.6322	7.0147	6.70495	38.2767	7.30482
TPM3.2	chr1 : 154144643 - 154145383	0	0	69.2859	0	0	0	0	0
TPM3.3	chr1 : 154148752 - 154155463	0	0	0	0	0	0	0	6.36655
UBAP2L	chr1 : 154197559 - 154201201	0	0	14.0779	0	0	0	0	0
UBAP2L.1	chr1 : 154197559 - 154209612	0	0	0	4.52086	10.2121	0	0	0
UBAP2L.2	chr1 : 154197559 - 154218851	0	0	0	0	0	0	0	6.02
UBAP2L.3	chr1 : 154197559 - 154226565	0	0	0	0	1.4145	0	0	0
UBAP2L.4	chr1 : 154207066 - 154207767	0	80.3274	73.1406	233.195	0	0	0	0
UBAP2L.5	chr1 : 154207066 - 154218851	5.3889	0	0	0	0	0	0	0
UBAP2L.6	chr1 : 154207066 - 154224129	0	0	0	0	0	0	0	5.00802
UBAP2L.7	chr1 : 154207671 - 154226565	0	0	0	0	0	0	1.97488	0
UBAP2L.8	chr1 : 154209041 - 154229910	0	0	0	0	0	0	0	2.04734
UBAP2L.9	chr1 : 154213988 - 154221913	0	0	6.46959	0	0	0	0	0
UBAP2L.10	chr1 : 154214041 - 154215672	0	0	0	33.4089	0	0	0	0
UBAP2L.11	chr1 : 154218679 - 154224129	0	0	28.2229	0	0	0	0	0
UBAP2L.12	chr1 : 154221714 - 154224129	52.5948	93.2662	21.2304	0	0	0	0	0
UBAP2L.13	chr1 : 154223516 - 154224129	207.205	275.577	0	266.672	200.794	0	60.8702	209.099
UBAP2L.14	chr1 : 154223516 - 154229910	0	0	8.01869	0	0	6.13344	0	0
UBAP2L.15	chr1 : 154227311 - 154234173	0	0	0	0	5.97916	0	0	0
UBAP2L.16	chr1 : 154229910 - 154231424	0	0	33.8649	0	0	0	0	0
UBAP2L.17	chr1 : 154233367 - 154239044	0	19.8378	0	0	7.22723	0	13.1455	0
UBAP2L.18	chr1 : 154241888 - 154242649	0	0	0	0	0	0	147.096	0
ATP8B2	chr1 : 154317116 - 154317630	0	0	0	0	0	0	0	83.1243
SHE	chr1 : 154458418 - 154461832	0	16.4937	0	0	0	0	0	0
ADAR	chr1 : 154561026 - 154569743	7.28556	0	0	0	0	4.49894	0	24.5072
ADAR.1	chr1 : 154570486 - 154570877	0	0	0	0	104.934	0	0	0
ADAR.2	chr1 : 154571086 - 154573516	26.1351	0	0	0	0	0	0	0
FLAD1	chr1 : 154962814 - 154965149	0	0	0	0	0	0	31.9601	0
ADAM15	chr1 : 155025969 - 155026363	0	142.917	0	0	0	0	0	0
ADAM15.1	chr1 : 155026982 - 155028239	0	89.5934	81.5776	0	0	0	0	0
CLK2	chr1 : 155234258 - 155240768	9.75548	0	0	0	0	0	0	0
CLK2.1	chr1 : 155235650 - 155236686	0	54.3528	0	0	0	0	0	0
CLK2.2	chr1 : 155238202 - 155238498	0	0	0	0	0	132.491	0	0
CLK2.3	chr1 : 155238202 - 155239278	0	0	0	0	0	109.342	0	0
CLK2.4	chr1 : 155238731 - 155239278	116.103	0	0	0	0	0	0	0
FDPS	chr1 : 155289719 - 155290167	0	125.691	0	0	0	0	0	0
ASH1L	chr1 : 155307879 - 155314064	0	0	0	0	0	0	12.0658	0
ASH1L.1	chr1 : 155307879 - 155349907	0	0	0	0	0	1.86624	0	0
ASH1L.2	chr1 : 155307879 - 155429689	0	0	0	0	0	0	0.61265	0
ASH1L.3	chr1 : 155319117 - 155324421	0	0	0	0	7.73548	0	0	0
ASH1L.4	chr1 : 155327106 - 155385714	0	0	0	0	0.700058	0	0	0
ASH1L.5	chr1 : 155340294 - 155340774	0	0	0	0	0	81.7026	0	0
ASH1L.6	chr1 : 155340294 - 155349907	0	5.85764	0	0	0	0	0	0
ASH1L.7	chr1 : 155340294 - 155365344	0	0	0	4.3505	0	0	0	5.11688
ASH1L.8	chr1 : 155340294 - 155408859	0	0	0	0	1.19679	0	0	0
ASH1L.9	chr1 : 155340294 - 155429689	0	0	0	0	0	0.438696	0	0
ASH1L.10	chr1 : 155348071 - 155365344	0	0	0	6.30927	0	0	0	0
ASH1L.11	chr1 : 155348071 - 155385714	0	2.99176	0	0	1.08995	2.08364	4.95622	6.81018
ASH1L.12	chr1 : 155348071 - 155429689	0	0	0.628189	0	0	0.480497	0	0
ASH1L.13	chr1 : 155365249 - 155408859	0	0	0	0	0.940816	0	0	0
ASH1L.14	chr1 : 155365249 - 155429689	0	0.873828	0	0	1.9101	0	0	0
ASH1L.15	chr1 : 155385534 - 155408859	2.72275	2.41413	0	4.67224	1.75901	0	0	0
ASH1L.16	chr1 : 155385534 - 155429689	0	1.27527	3.48351	4.93624	3.71682	0	0.845056	0
ASH1L.17	chr1 : 155385534 - 155452240	2.85618	0	0	0	0	0	0	0
ASH1L.18	chr1 : 155408117 - 155408859	171.181	303.555	829.189	514.056	442.361	581.387	402.301	863.731
ASH1L.19	chr1 : 155408117 - 155429689	29.4401	39.1546	21.3909	45.4673	38.0391	29.0875	53.6212	29.7093
ASH1L.20	chr1 : 155408117 - 155452240	0	0	0	0	1.85976	0	0	0
ASH1L.21	chr1 : 155408117 - 155491409	0	2.02815	0	0	0	1.41252	0	0
ASH1L.22	chr1 : 155429587 - 155491409	2.05455	0	0	0	0	0	0	0
ASH1L.23	chr1 : 155447676 - 155452240	0	0	22.4678	0	8.9897	17.1855	0	0
ASH1L.24	chr1 : 155447676 - 155491409	0	0	0	0	0	0	0	0.976972
ASH1L.25	chr1 : 155490890 - 155491409	122.366	108.496	592.734	104.99	158.108	604.504	431.369	164.647
YY1AP1	chr1 : 155640110 - 155649303	6.90832	0	0	0	0	4.26599	0	18.5906
YY1AP1.1	chr1 : 155640110 - 155650247	0	0	0	0	0	0	0	4.21485
YY1AP1.2	chr1 : 155644800 - 155649303	28.2071	50.0195	125.247	145.21	82.0033	95.8005	24.859	47.4416
YY1AP1.3	chr1 : 155644800 - 155650247	0	0	0	10.0037	15.0648	0	0	7.84393
YY1AP1.4	chr1 : 155646338 - 155649303	0	0	0	0	0	26.4534	50.3385	0
YY1AP1.5	chr1 : 155658033 - 155658369	0	0	0	0	122.11	0	0	0
DAP3	chr1 : 155679563 - 155697529	0	0	0	3.03295	2.2837	0	0	0
DAP3.1	chr1 : 155679563 - 155701206	0	0	0	0	0	1.81201	0	0
DAP3.2	chr1 : 155686796 - 155695810	7.04551	0	11.376	0	13.6551	0	16.558	0
DAP3.3	chr1 : 155691307 - 155695810	0	12.5049	34.1583	24.2016	18.223	0	0	0
DAP3.4	chr1 : 155691307 - 155701824	0	0	0	0	0	3.72894	0	0
DAP3.5	chr1 : 155695172 - 155695810	0	0	0	0	0	122.938	175.455	0
DAP3.6	chr1 : 155695810 - 155697364	0	0	0	0	26.4022	25.2363	0	0
DAP3.7	chr1 : 155695810 - 155697374	0	36.0035	0	0	0	0	0	0
DAP3.8	chr1 : 155695810 - 155697377	0	0	0	0	26.1832	0	0	0
DAP3.9	chr1 : 155695810 - 155697380	0	0	0	0	26.1331	74.9374	0	0
GON4L	chr1 : 155724165 - 155730432	0	0	0	0	0	0	11.9079	0
GON4L.1	chr1 : 155726748 - 155730432	0	0	0	0	0	0	10.1285	0
GON4L.2	chr1 : 155731980 - 155736500	0	0	0	0	9.07721	0	0	18.9053
GON4L.3	chr1 : 155734790 - 155736500	0	65.859	0	0	0	0	0	0
GON4L.4	chr1 : 155734790 - 155747611	0	0	11.9971	0	0	0	0	0
GON4L.5	chr1 : 155737215 - 155743001	0	0	0	0	0	0	25.7957	0
GON4L.6	chr1 : 155737215 - 155747611	6.10891	0	0	0	0	7.54468	0	0
GON4L.7	chr1 : 155742856 - 155747611	13.3561	0	0	11.4595	0	8.24758	7.8472	0
GON4L.8	chr1 : 155747412 - 155764942	3.62283	0	0	0	0	0	0	0
GON4L.9	chr1 : 155753776 - 155796819	0	0	0	0	0	1.82223	0	0
GON4L.10	chr1 : 155764840 - 155784240	0	0	0	0	0	0	0	6.6071
GON4L.11	chr1 : 155764840 - 155796819	1.98593	0	0	0	0	0	0	0
GON4L.12	chr1 : 155774739 - 155823597	0	0	0	3.34582	0	0	0.763712	0
GON4L.13	chr1 : 155783424 - 155784240	0	0	0	0	0	0	0	52.3602
GON4L.14	chr1 : 155783424 - 155785691	0	0	0	0	0	34.5983	0	0
GON4L.15	chr1 : 155823066 - 155823597	598.006	2226.93	2124.24	3899.47	849.942	1329.4	2459.45	2333.43
SYT11	chr1 : 155837755 - 155838582	76.7935	0	0	0	0	47.4211	0	51.6637
SYT11.1	chr1 : 155850414 - 155850956	0	0	0	0	0	0	0	78.8301
RIT1	chr1 : 155874101 - 155874595	0	0	0	0	83.0547	0	0	0
KIAA0907	chr1 : 155885663 - 155891709	0	0	0	0	0	0	6.17159	0
KIAA0907.1	chr1 : 155891165 - 155891709	0	0	0	0	0	0	68.5909	0
KIAA0907.2	chr1 : 155891339 - 155891651	0	180.479	0	0	0	0	239.189	0
KIAA0907.3	chr1 : 155891340 - 155891651	0	0	164.86	0	0	0	0	0
KIAA0907.4	chr1 : 155891341 - 155891651	0	0	0	0	0	126.507	0	0
KIAA0907.5	chr1 : 155895422 - 155896630	0	0	42.4433	0	0	0	30.8886	0
KIAA0907.6	chr1 : 155895422 - 155896947	0	73.8485	0	0	0	0	0	0
KIAA0907.7	chr1 : 155895422 - 155899631	0	26.7567	0	0	0	0	0	0
KIAA0907.8	chr1 : 155896466 - 155896947	0	0	213.187	0	0	163.065	0	0
KIAA0907.9	chr1 : 155896466 - 155899631	0	17.7913	0	0	0	0	0	0
ARHGEF2	chr1 : 155920089 - 155932974	0	8.74031	0	0	0	0	0	0
ARHGEF2.1	chr1 : 155932035 - 155932383	0	161.809	0	0	0	0	0	0
ARHGEF2.2	chr1 : 155934778 - 155939091	0	0	0	12.6339	0	0	0	0
ARHGEF2.3	chr1 : 155936293 - 155936610	0	0	0	0	129.429	0	0	0
SSR2	chr1 : 155984751 - 155989958	134.164	248.726	0	0	0	0	0	0
UBQLN4	chr1 : 156012049 - 156012564	0	437.355	0	0	0	0	0	0
UBQLN4.1	chr1 : 156012050 - 156012564	0	0	0	212.023	0	0	0	0
UBQLN4.2	chr1 : 156012736 - 156013788	0	0	0	0	39.001	0	0	0
MIB2	chr1 : 1561033 - 1562008	0	0	0	0	0	40.2228	0	0
LMNA	chr1 : 156108548 - 156108841	0	192.183	0	0	0	0	0	0
SLC25A44	chr1 : 156177804 - 156180006	0	0	0	0	0	0	16.9452	0
SMG5	chr1 : 156235571 - 156236469	0	0	0	0	45.6893	0	0	0
SMG5.1	chr1 : 156235571 - 156244477	0	0	0	0	0	0	0	9.59486
CCT3	chr1 : 156280348 - 156294880	0	0	0	0	5.64671	0	2.56767	0
CCT3.1	chr1 : 156282033 - 156286956	0	22.8761	0	0	0	0	0	0
CCT3.2	chr1 : 156286956 - 156294880	0	7.10619	0	6.87657	0	0	9.41783	0
CCT3.3	chr1 : 156286956 - 156304709	0	0	0	0	0	0	0	2.40669
CCT3.4	chr1 : 156287205 - 156304709	0	3.21695	0	0	0	0	0	0
CCT3.5	chr1 : 156288658 - 156304709	0	0	0	10.1844	0	0	0	0
CCT3.6	chr1 : 156290629 - 156294880	0	0	0	0	19.3032	0	0	0
CCT3.7	chr1 : 156294762 - 156304709	0	0	0	0	4.12476	3.94262	0	0
CCT3.8	chr1 : 156304747 - 156305617	0	0	0	0	0	0	128.667	0
MEF2D	chr1 : 156444899 - 156446994	60.6283	0	0	0	0	0	0	0
IQGAP3	chr1 : 156496414 - 156497743	47.7865	42.3698	0	0	0	0	0	0
IQGAP3.1	chr1 : 156496415 - 156497743	0	0	0	0	0	118.124	28.0975	0
IQGAP3.2	chr1 : 156497877 - 156498300	0	133.119	0	0	0	0	0	0
IQGAP3.3	chr1 : 156502922 - 156503564	0	0	0	0	0	0	0	199.654
IQGAP3.4	chr1 : 156503954 - 156504292	0	0	0	0	0	116.027	0	0
IQGAP3.5	chr1 : 156504544 - 156504954	0	0	0	0	100.071	191.304	0	0
IQGAP3.6	chr1 : 156504545 - 156504954	0	0	0	0	0	191.771	0	0
IQGAP3.7	chr1 : 156520052 - 156521887	0	0	0	0	0	0	0	46.5678
NES	chr1 : 156643744 - 156645007	0	0	0	0	0	0	29.5435	0
RRNAD1	chr1 : 156705701 - 156706376	0	83.4214	0	0	0	0	0	0
MRPL24	chr1 : 156708594 - 156710844	28.2259	0	0	0	0	0	0	0
PEAR1	chr1 : 156876067 - 156878828	0	40.7892	0	0	0	0	0	0
PEAR1.1	chr1 : 156878132 - 156878419	0	0	0	189.861	0	0	0	0
PEAR1.2	chr1 : 156882285 - 156882774	0	115.152	0	0	0	0	0	0
LRRC71	chr1 : 156893890 - 156894193	0	0	0	179.835	0	0	0	0
ARHGEF11	chr1 : 156907308 - 156908209	0	0	113.81	0	0	0	0	0
ARHGEF11.1	chr1 : 156918316 - 156921364	0	0	0	0	0	12.8665	0	0
ARHGEF11.2	chr1 : 156930209 - 156931567	0	0	0	0	0	57.7573	0	0
ARHGEF11.3	chr1 : 156946774 - 156955965	0	0	0	0	0	0	0	23.2433
KIRREL	chr1 : 158045902 - 158058244	0	0	0	0	0	0	3.02329	0
KIRREL.1	chr1 : 158054211 - 158058244	0	0	0	0	0	0	9.25203	0
CASP9	chr1 : 15820386 - 15821947	0	0	0	0	0	25.1231	0	0
CASP9.1	chr1 : 15844604 - 15844890	0	0	0	0	0	137.123	0	0
DNAJC16	chr1 : 15855582 - 15863309	8.219	0	0	0	0	0	0	0
DNAJC16.1	chr1 : 15860731 - 15863309	0	65.5269	119.329	0	63.6602	0	43.4214	16.5733
DNAJC16.2	chr1 : 15860731 - 15874923	4.47493	0	3.61271	0	0	0	0	0
DNAJC16.3	chr1 : 15862969 - 15874923	0	4.71051	0	0	0	0	0	0
CDK11B	chr1 : 1586822 - 1588948	0	0	0	0	0	0	0	40.1937
DNAJC16.4	chr1 : 15886020 - 15888820	45.363	0	0	0	0	0	0	0
IFI16	chr1 : 158984450 - 158990319	10.821	0	0	0	0	0	0	0
IFI16.1	chr1 : 158984470 - 158985777	0	0	0	83.3818	0	0	0	0
AGMAT	chr1 : 15904179 - 15906637	0	0	0	0	0	15.9549	0	0
CADM3	chr1 : 159166153 - 159169666	0	0	14.5948	0	0	0	0	0
DDI2	chr1 : 15953163 - 15960060	0	0	7.43389	0	0	0	0	0
DDI2.1	chr1 : 15953163 - 15970145	3.73974	0	0	0	0	0	0	0
DDI2.2	chr1 : 15956819 - 15970145	0	0	0	8.17799	0	0	0	0
DDI2.3	chr1 : 15956819 - 15978390	0	0	0	0	0	5.45416	0	0
DDI2.4	chr1 : 15964801 - 15970145	0	10.537	0	0	0	0	0	0
DDI2.5	chr1 : 15964801 - 15978390	0	0	11.3191	4.00986	3.01928	5.77191	0	12.5766
DDI2.6	chr1 : 15976214 - 15978390	0	0	23.5623	0	0	0	0	0
WASH7P.1	chr1 : 15977 - 16606	0	0	0	0	65.2289	0	0	0
DDI2.7	chr1 : 15983174 - 15986296	0	0	0	0	0	37.6847	0	0
TAGLN2	chr1 : 159888627 - 159890327	0	0	0	0	0	46.1379	0	25.1329
TAGLN2.1	chr1 : 159888755 - 159889063	206.195	0	0	0	0	0	0	0
TAGLN2.2	chr1 : 159889654 - 159890119	0	0	110.261	0	0	0	0	0
PEA15	chr1 : 160181506 - 160182837	0	42.3061	0	0	0	0	0	0
DCAF8	chr1 : 160188113 - 160208537	0	2.75702	0	0	0	0	0	0
DCAF8.1	chr1 : 160188113 - 160231148	0	0	0	0	0	1.82257	0	0
DCAF8.2	chr1 : 160194231 - 160201197	0	0	0	0	5.88989	0	0	0
DCAF8.3	chr1 : 160206924 - 160231148	0	0	0	0	0	1.61894	0	0
COPA	chr1 : 160262273 - 160263024	0	74.9793	0	0	0	0	0	0
COPA.1	chr1 : 160264273 - 160267535	0	17.2623	0	0	0	0	0	0
COPA.2	chr1 : 160265525 - 160280048	0	0	0	0	5.65021	0	0	0
COPA.3	chr1 : 160268634 - 160282957	0	0	0	0	0	2.73806	0	0
COPA.4	chr1 : 160275222 - 160283915	0	0	5.89803	0	4.71978	0	0	0
COPA.5	chr1 : 160277072 - 160278890	0	0	0	0	22.5682	0	0	0
COPA.6	chr1 : 160280091 - 160281657	0	0	0	0	26.1999	0	0	0
COPA.7	chr1 : 160281657 - 160282957	0	0	0	0	0	0	0	32.8661
COPA.8	chr1 : 160281657 - 160293320	0	0	0	0	0	0	0	10.9901
COPA.9	chr1 : 160281657 - 160302347	0	0	0	2.63364	0	0	0	0
COPA.10	chr1 : 160283779 - 160305112	0	0	2.40339	0	0	0	0	0
COPA.11	chr1 : 160283938 - 160293220	0	6.06652	0	0	0	0	0	0
COPA.12	chr1 : 160293220 - 160302347	6.95828	24.6782	5.61757	5.9702	13.486	8.59367	4.08825	9.36253
COPA.13	chr1 : 160293220 - 160305112	0	4.73507	0	0	0	0	0	0
COPA.14	chr1 : 160295332 - 160305112	0	0	10.485	0	0	4.00994	0	0
COPA.15	chr1 : 160295936 - 160302237	0	0	0	0	0	6.22397	0	0
PLEKHM2	chr1 : 16043311 - 16044364	0	0	146.073	0	0	0	0	0
PLEKHM2.1	chr1 : 16043311 - 16044370	0	0	48.415	0	0	0	0	0
PLEKHM2.2	chr1 : 16043311 - 16044371	0	106.244	48.3694	0	38.7066	0	0	0
PLEKHM2.3	chr1 : 16043311 - 16044372	0	0	0	0	0	0	0	161.078
PLEKHM2.4	chr1 : 16044387 - 16047883	72.6638	80.5341	58.6631	31.1728	58.6799	89.7419	53.3659	48.8855
PLEKHM2.5	chr1 : 16046228 - 16047883	0	0	0	0	24.7909	0	45.0918	0
FBLIM1	chr1 : 16090987 - 16091728	0	75.9912	0	0	0	0	0	0
FBLIM1.1	chr1 : 16090990 - 16101291	0	10.9328	0	0	0	0	0	0
FBLIM1.2	chr1 : 16093870 - 16101291	17.1158	0	0	0	0	0	0	0
FBLIM1.3	chr1 : 16095022 - 16101291	0	17.9644	0	0	0	0	0	20.4463
USF1	chr1 : 161011113 - 161013150	0	0	0	26.7501	0	0	0	0
NIT1	chr1 : 161087968 - 161088897	0	60.613	0	0	0	0	0	0
DEDD	chr1 : 161092347 - 161092864	0	0	0	0	0	0	360.865	0
DEDD.1	chr1 : 161092353 - 161092864	0	0	0	0	80.2916	0	0	0
DEDD.2	chr1 : 161093628 - 161094316	0	0	0	0	0	0	54.2346	0
B4GALT3	chr1 : 161146915 - 161147212	427.665	0	0	0	0	0	0	0
DUSP12	chr1 : 161721444 - 161722254	0	0	0	67.2716	0	0	0	0
ATF6	chr1 : 161748033 - 161762117	4.50924	0	0	3.86893	0	0	10.5974	0
ATF6.1	chr1 : 161748033 - 161772062	7.92894	2.3434	0	0	0	1.63208	0	1.7781
ATF6.2	chr1 : 161748033 - 161790951	0	0	0	0	0.955986	0	0	0.995524
ATF6.3	chr1 : 161748033 - 161833102	0	0	0	0	0	0	0.877251	0
ATF6.4	chr1 : 161761197 - 161762117	0	0	0	0	0	0	0	92.8824
ATF6.5	chr1 : 161761197 - 161772062	0	0	0	0	0	0	0	7.86487
ATF6.6	chr1 : 161761197 - 161790951	2.13444	0	8.61591	0	0	0	1.25406	0
ATF6.7	chr1 : 161761197 - 161833102	0	1.56622	0	0	0	1.63621	0	0
ATF6.8	chr1 : 161771841 - 161789608	0	0	5.77155	0	0	0	0	0
ATF6.9	chr1 : 161771841 - 161790951	0	2.9466	0	0	2.14699	0	5.85768	0
ATF6.10	chr1 : 161789422 - 161833102	0	0	1.1738	0	0	0	0	0
ATF6.11	chr1 : 161816238 - 161833102	0	3.33903	0	6.46228	0	6.9765	0	2.53356
ATF6.12	chr1 : 161816238 - 161882170	4.81619	0	0	0	0	0	0	0
SPEN	chr1 : 16199310 - 16203173	0	0	0	0	42.4841	50.7601	19.3184	33.1809
SPEN.1	chr1 : 16235815 - 16237796	0	28.4248	25.8816	0	0	0	0	0
SPEN.2	chr1 : 16237595 - 16242774	12.2626	0	29.6997	0	0	0	0	0
SPEN.3	chr1 : 16242622 - 16248844	0	0	0	0	0	12.606	0	6.86691
SPEN.4	chr1 : 16245420 - 16248844	0	0	0	0	0	11.4536	0	0
UHMK1	chr1 : 162469744 - 162473638	0	0	0	0	0	0	9.58229	0
UHMK1.1	chr1 : 162469744 - 162487980	0	3.08782	2.81156	0	2.24989	0	0	0
UHMK1.2	chr1 : 162473543 - 162487980	13.197	0	0	0	0	0	0	0
UAP1	chr1 : 162535801 - 162536138	0	167.09	0	0	0	0	0	0
UAP1.1	chr1 : 162535801 - 162567648	0	0	0	0	0	0	1.17165	0
UAP1.2	chr1 : 162546566 - 162567648	0	0	4.86401	7.754	0	0	0	6.07996
UAP1.3	chr1 : 162546771 - 162549192	0	0	0	0	16.9471	0	0	0
UAP1.4	chr1 : 162557264 - 162558623	93.4631	0	0	0	0	0	0	31.4392
DDR2	chr1 : 162724413 - 162735853	0	0	4.48178	0	0	0	0	0
DDR2.1	chr1 : 162737149 - 162740073	43.4393	0	17.5347	0	14.0318	0	25.5222	0
ZBTB17	chr1 : 16273860 - 16274785	0	0	55.4287	0	0	0	0	0
DDR2.2	chr1 : 162748519 - 162749861	0	0	0	0	30.573	0	0	0
RGS4	chr1 : 163043412 - 163044084	189.012	0	152.594	0	0	0	0	0
RGS5	chr1 : 163122339 - 163138158	0	3.55961	0	0	0	0	0	0
NUF2	chr1 : 163295821 - 163298697	0	0	0	0	0	0	12.9741	0
NUF2.1	chr1 : 163295821 - 163313660	0	0	0	3.05454	0	0	0	0
NUF2.2	chr1 : 163306540 - 163318870	0	0	0	0	6.65515	0	0	0
NUF2.3	chr1 : 163313522 - 163315608	0	26.994	0	0	0	0	0	0
NUF2.4	chr1 : 163315608 - 163317524	0	0	0	0	0	0	0	111.498
EPHA2	chr1 : 16460448 - 16460962	0	0	0	0	0	76.2981	0	0
EPHA2.1	chr1 : 16464347 - 16464925	329.627	97.4212	0	0	0	0	129.112	0
EPHA2.2	chr1 : 16474872 - 16475542	189.577	0	0	0	0	0	0	0
EPHA2.3	chr1 : 16477483 - 16482342	13.0702	34.7661	0	0	0	0	0	0
PBX1	chr1 : 164776778 - 164790863	0	0	0	0	2.91296	0	0	0
ARHGEF19	chr1 : 16528276 - 16529069	0	71.0082	0	0	0	98.9085	94.107	161.636
ALDH9A1	chr1 : 165648678 - 165652347	69.2376	0	27.9485	14.8515	0	0	10.1699	0
ALDH9A1.1	chr1 : 165651500 - 165652217	0	157.07	0	0	0	0	0	0
TMCO1	chr1 : 165712403 - 165728821	0	0	0	0	0	4.77734	0	0
FBXO42	chr1 : 16578927 - 16579590	0	84.9313	0	0	0	0	0	0
FBXO42.1	chr1 : 16582336 - 16583100	0	73.7035	0	0	0	0	0	0
UCK2	chr1 : 165859440 - 165860559	0	0	91.6381	0	0	35.0467	133.381	0
UCK2.1	chr1 : 165859440 - 165865569	10.3619	18.3748	0	0	0	0	0	0
WASH7P.2	chr1 : 16606 - 17368	0	0	0	0	0	0	48.9678	0
FBXO42.2	chr1 : 16632297 - 16641930	0	5.84548	0	0	0	0	11.6205	0
POGK	chr1 : 166816829 - 166818136	0	43.083	0	0	0	0	0	0
TADA1	chr1 : 166831676 - 166833060	0	0	0	0	0	0	0	30.8713
SZRD1	chr1 : 16693803 - 16717840	0	2.34262	0	0	0	0	0	0
SZRD1.1	chr1 : 16719977 - 16721500	0	0	0	0	26.9396	0	0	0
SZRD1.2	chr1 : 16719977 - 16721511	0	36.7076	0	0	0	0	0	0
POU2F1	chr1 : 167301706 - 167307495	0	0	8.85672	0	0	0	0	0
POU2F1.1	chr1 : 167381195 - 167382351	0	0	0	0	0	33.9249	0	0
MPZL1	chr1 : 167734819 - 167742605	0	0	0	0	5.26959	5.03689	0	16.4626
MPZL1.1	chr1 : 167734819 - 167745403	18.0012	37.2417	33.9097	15.445	34.8886	18.5267	74.0346	40.3684
MPZL1.2	chr1 : 167741511 - 167745403	48.9529	14.468	0	0	21.0838	30.2291	0	10.9779
NECAP2	chr1 : 16774364 - 16778510	15.3179	0	0	39.4283	0	9.45905	0	0
DCAF6	chr1 : 167921037 - 167944253	5.47107	2.42546	0	0	3.53455	6.75693	0	7.36146
DCAF6.1	chr1 : 167921037 - 167956846	0	0	1.43181	0	0	0	0	0
DCAF6.2	chr1 : 167935866 - 167944253	0	0	12.2264	25.9878	4.89198	4.67595	0	0
DCAF6.3	chr1 : 167935866 - 167962678	0	0	0	0	0	0	0	1.59354
DCAF6.4	chr1 : 167960441 - 167962678	0	0	0	0	18.3411	0	0	0
DCAF6.5	chr1 : 167971719 - 167974031	0	0	66.5288	0	0	0	0	0
DCAF6.6	chr1 : 167971719 - 167992285	0	0	0	0	1.99499	0	0	0
DCAF6.7	chr1 : 167971719 - 168014465	0	0	1.19945	0	0	0	0	0
DCAF6.8	chr1 : 167992225 - 168014465	0	0	0	0	1.84483	0	0	0
DCAF6.9	chr1 : 167992225 - 168020171	0	0	0	0	1.46815	0	0	0
DCAF6.10	chr1 : 168007608 - 168014465	37.0472	0	0	0	0	17.1579	21.7666	0
DCAF6.11	chr1 : 168007608 - 168037701	2.1104	0	1.70377	0	0	0	6.19969	0
DCAF6.12	chr1 : 168012262 - 168014465	0	0	0	0	0	0	16.9376	0
DCAF6.13	chr1 : 168012262 - 168037701	0	0	0	0	0	4.62485	1.46678	5.03863
DCAF6.14	chr1 : 168032858 - 168037701	0	0	10.5867	0	8.47182	8.09771	15.4092	0
DCAF6.15	chr1 : 168037701 - 168044568	0	0	0	0	11.9496	0	0	0
GPR161	chr1 : 168073714 - 168074132	0	0	245.318	0	0	0	0	0
CROCCP3	chr1 : 16812920 - 16813156	269.103	0	0	0	0	0	0	0
TIPRL	chr1 : 168153139 - 168165880	0	0	0	0	3.22023	0	0	0
TIPRL.1	chr1 : 168153139 - 168168219	0	0	0	0	2.72076	0	0	0
SFT2D2	chr1 : 168200751 - 168208398	16.61	0	0	0	0	0	0	11.1746
TBX19	chr1 : 168260397 - 168262516	0	26.5736	0	0	0	0	0	0
TBX19.1	chr1 : 168269659 - 168278115	0	0	0	0	0	0	4.41266	0
NADK	chr1 : 1687696 - 1688749	0	0	0	51.7474	0	0	0	0
NBPF1	chr1 : 16891301 - 16893846	623.853	508.887	463.358	363.98	515.885	631.79	87.9688	151.094
NBPF1.1	chr1 : 16902761 - 16907987	0	53.8744	0	0	7.85094	45.0255	0	24.5269
NBPF1.2	chr1 : 16902761 - 16914292	0	0	0	0	3.55815	0	0	0
ATP1B1	chr1 : 169094121 - 169099328	0	0	0	0	0	0	0	8.20548
NME7	chr1 : 169199955 - 169256646	0	0	0	0	1.44746	0	0	0.753663
NME7.1	chr1 : 169199955 - 169268001	0	0	0	0	0	0	0.548356	0
NBPF1.3	chr1 : 16920085 - 16921086	0	0	0	54.4355	0	0	0	0
NME7.2	chr1 : 169267793 - 169293707	0	0	0	0	0	0	0	3.29752
NME7.3	chr1 : 169267793 - 169293738	0	0	0	4.20042	0	0	0	0
NME7.4	chr1 : 169279207 - 169293738	0	0	0	0	0	2.69887	0	0
BLZF1	chr1 : 169345777 - 169356447	0	5.27736	0	0	0	0	0	0
NADK.1	chr1 : 1693487 - 1696666	0	0	0	0	0	12.3363	0	0
SLC19A2	chr1 : 169437348 - 169446995	0	5.83699	0	0	0	0	0	0
SLC19A2.1	chr1 : 169446392 - 169446995	105.32	0	170.055	90.3648	0	0	0	0
CROCCP2	chr1 : 16945625 - 16946339	0	0	0	0	0	109.852	0	0
CROCCP2.1	chr1 : 16946545 - 16952269	0	0	0	0	0	6.85137	0	0
C1orf112	chr1 : 169764969 - 169777070	0	0	0	0	3.39055	6.48165	0	0
C1orf112.1	chr1 : 169764969 - 169796340	0	0	0	3.47391	2.61573	0	0	0
C1orf112.2	chr1 : 169767997 - 169775229	0	0	0	0	11.3465	0	0	0
C1orf112.3	chr1 : 169767997 - 169792613	0	0	0	0	1.66676	0	0	0
C1orf112.4	chr1 : 169767997 - 169796340	0	0	1.80897	0	0	0	0	1.50746
C1orf112.5	chr1 : 169770023 - 169773381	18.9125	0	0	0	0	0	0	0
C1orf112.6	chr1 : 169771761 - 169777070	0	31.8193	0	30.7911	0	0	0	0
C1orf112.7	chr1 : 169799888 - 169801526	0	68.7539	0	0	0	0	0	0
C1orf112.8	chr1 : 169806067 - 169819468	0	0	3.82595	8.13223	0	0	0	0
SCYL3	chr1 : 169831753 - 169838180	0	26.2842	0	0	0	0	0	6.64788
SCYL3.1	chr1 : 169831753 - 169847960	0	0	0	0	0	0	0	10.5451
SCYL3.2	chr1 : 169842836 - 169858031	0	0	0	3.58605	0	0	0	0
SCYL3.3	chr1 : 169845255 - 169847774	0	0	0	0	0	0	0	16.9615
KIFAP3	chr1 : 169941653 - 169961396	3.21674	0	0	0	0	0	0	0
KIFAP3.1	chr1 : 169985602 - 170008429	0	0	0	0	0	1.71802	0	0
KIFAP3.2	chr1 : 169993558 - 170024577	0	0	3.30581	0	0	0	0	0
KIFAP3.3	chr1 : 170001026 - 170007572	0	8.60212	0	0	0	0	0	0
KIFAP3.4	chr1 : 170001026 - 170024577	2.69662	0	0	0	0	0	0	0
GORAB	chr1 : 170508350 - 170513986	0	0	0	0	0	6.95834	6.62055	0
PRRX1	chr1 : 170688866 - 170699489	0	0	0	5.12943	3.86228	0	21.0751	4.02202
PRRC2C	chr1 : 171481170 - 171486953	0	0	0	9.42244	0	0	0	0
PRRC2C.1	chr1 : 171481170 - 171519379	0	0	0	0	0	1.02639	0	0
PRRC2C.2	chr1 : 171482133 - 171496983	4.27665	0	0	0	0	0	0	0
PRRC2C.3	chr1 : 171483674 - 171492661	0	0	0	0	0	4.36377	0	0
PRRC2C.4	chr1 : 171483674 - 171496983	0	0	0	0	0	0	0	6.4206
PRRC2C.5	chr1 : 171491315 - 171492661	94.3658	0	38.0918	0	0	0	27.7217	0
PRRC2C.6	chr1 : 171492359 - 171496983	13.7345	0	0	0	8.87306	16.9625	32.2781	0
PRRC2C.7	chr1 : 171492359 - 171502100	0	0	5.26348	0	0	0	0	4.38619
PRRC2C.8	chr1 : 171492359 - 171506612	0	0	0	0	2.87862	0	0	0
PRRC2C.9	chr1 : 171492359 - 171511368	0	0	2.69722	0	0	0	0	0
PRRC2C.10	chr1 : 171492359 - 171514826	0	0	0	0	0	0	0	1.90172
PRRC2C.11	chr1 : 171492359 - 171544267	0	0	0	0	0.790418	0	0	0
PRRC2C.12	chr1 : 171504566 - 171530242	0	2.19308	0	2.12221	0	0	0	0
PRRC2C.13	chr1 : 171504566 - 171535982	0	0	0	0	0	2.49664	0	0
PRRC2C.14	chr1 : 171537385 - 171544267	0	0	7.45009	15.8355	0	5.69852	21.6876	0
PRRC2C.15	chr1 : 171537385 - 171556890	0	0	0	2.79364	0	0	0	2.19051
PRRC2C.16	chr1 : 171548492 - 171556890	0	0	12.2104	0	0	0	0	0
METTL13	chr1 : 171755218 - 171756844	0	0	0	0	25.2331	0	0	0
GNB1	chr1 : 1718760 - 1770677	0	0	0	0	0	0.755383	0	0
GNB1.1	chr1 : 1720491 - 1722035	0	0	0	0	26.5732	0	48.3335	0
GNB1.2	chr1 : 1720491 - 1749314	0	1.95363	0	0	0	0	0	1.48235
GNB1.3	chr1 : 1720491 - 1756938	0	0	0	0	0	0	0	1.17228
GNB1.4	chr1 : 1720735 - 1721833	0	0	0	0	37.367	0	0	0
GNB1.5	chr1 : 1724683 - 1749314	5.15677	0	0	0	0	0	1.5149	0
GNB1.6	chr1 : 1724683 - 1756938	0	0	0	0	0	0	1.15683	0
SUCO	chr1 : 172520651 - 172526934	80.8635	71.6976	130.566	60.7082	78.3619	99.8688	124.715	47.6017
SUCO.1	chr1 : 172520651 - 172548407	0	0	5.54167	5.88953	2.95641	1.41293	6.72169	4.61802
SUCO.2	chr1 : 172520651 - 172560211	0	0	10.3684	4.1322	9.3342	7.93068	4.71606	5.40014
SUCO.3	chr1 : 172520651 - 172571927	0	0	1.99983	0	0	0	0	0
SUCO.4	chr1 : 172522399 - 172560211	0	0	0	0	0	2.07433	0	0
SUCO.5	chr1 : 172525008 - 172526934	32.9741	0	79.8622	0	42.6054	61.086	96.8677	88.735
SUCO.6	chr1 : 172525008 - 172539870	0	0	0	7.33279	2.76067	2.63876	0	17.2491
SUCO.7	chr1 : 172525008 - 172548407	0	0	2.19118	0	3.5069	0	0	0
SUCO.8	chr1 : 172525008 - 172560211	0	0	1.45645	1.54788	0	0	1.05995	0
SUCO.9	chr1 : 172538158 - 172548407	0	0	0	0	0	3.82644	0	0
CROCC	chr1 : 17256340 - 17266588	0	0	0	0	0	0	0	12.5076
CROCC.1	chr1 : 17270777 - 17271924	0	0	0	0	35.7707	0	0	0
CROCC.2	chr1 : 17270777 - 17271934	0	0	0	0	0	33.8956	0	0
CROCC.3	chr1 : 17275421 - 17277422	0	0	0	0	0	19.5988	0	0
ATP13A2	chr1 : 17318228 - 17327029	0	12.7962	0	0	0	0	0	0
ATP13A2.1	chr1 : 17319092 - 17320123	184.796	0	0	0	0	0	0	82.8825
PRDX6	chr1 : 173446631 - 173449703	0	0	0	0	26.7116	0	0	0
GNB1.7	chr1 : 1735857 - 1749314	4.71934	0	19.0501	4.04919	0	11.657	16.6367	25.4
GNB1.8	chr1 : 1735857 - 1756938	3.01258	8.0133	9.72848	2.58479	0	1.86031	0	0
GNB1.9	chr1 : 1735857 - 1770677	0	0	1.47247	0	0	0	0	2.4541
KLHL20	chr1 : 173702851 - 173703425	0	196.2	89.3232	0	71.4791	0	130.012	148.871
KLHL20.1	chr1 : 173702851 - 173726298	0	0	0	0	1.74986	0	0	0
KLHL20.2	chr1 : 173720902 - 173726298	0	0	0	0	15.2072	0	0	0
KLHL20.3	chr1 : 173743443 - 173744981	0	0	0	70.8582	26.6769	25.4988	0	0
CENPL	chr1 : 173772100 - 173772643	0	0	0	100.35	0	0	0	0
DARS2	chr1 : 173797470 - 173823043	0	2.20191	0	0	0	0	0	0
DARS2.1	chr1 : 173799797 - 173802637	0	0	0	0	0	0	0	60.1773
DARS2.2	chr1 : 173802513 - 173810111	0	0	0	0	0	5.16152	0	0
DARS2.3	chr1 : 173807327 - 173814429	26.8269	0	0	0	0	0	0	0
GAS5	chr1 : 173833812 - 173835344	0	36.7555	0	0	0	0	0	0
GAS5.1	chr1 : 173834994 - 173835934	0	0	54.5442	0	0	0	0	0
GAS5.2	chr1 : 173835314 - 173835705	0	0	0	0	0	100.3	0	0
GAS5.3	chr1 : 173835368 - 173835665	0	189.594	0	0	0	0	0	0
GAS5.4	chr1 : 173836204 - 173837097	0	0	0	0	45.9451	0	0	0
RC3H1	chr1 : 173910402 - 173962273	2.4487	0	0	0	0	0	0	0
RC3H1.1	chr1 : 173915613 - 173921276	0	19.8868	0	0	0	6.92517	0	0
RC3H1.2	chr1 : 173915613 - 173962273	0	1.2068	0	0	0	0	0	0
RC3H1.3	chr1 : 173915993 - 173916506	0	0	299.834	0	0	0	0	0
RC3H1.4	chr1 : 173915998 - 173916506	0	0	0	0	80.7658	0	0	0
RC3H1.5	chr1 : 173933976 - 173941765	16.3071	0	0	0	0	0	0	0
RC3H1.6	chr1 : 173933976 - 173947758	18.4322	0	0	0	0	0	0	0
RC3H1.7	chr1 : 173939642 - 173950147	0	10.7205	0	0	0	7.46639	14.2079	0
RC3H1.8	chr1 : 173939642 - 173953757	0	0	0	0	0	0	7.93059	0
RC3H1.9	chr1 : 173941646 - 173962273	0	0	0	2.64168	0	0	0	0
RC3H1.10	chr1 : 173947625 - 173962273	0	3.84418	0	0	0	2.67731	0	8.75053
RC3H1.11	chr1 : 173949946 - 173962273	0	0	0	0	0	0	0	6.93209
RC3H1.12	chr1 : 173961892 - 173962273	500.065	147.794	403.713	143.018	215.375	0	0	0
RABGAP1L	chr1 : 174188262 - 174190302	0	0	0	0	0	0	0	41.8882
RABGAP1L.1	chr1 : 174188262 - 174200493	0	9.20767	0	0	0	0	0	0
RABGAP1L.2	chr1 : 174190109 - 174245073	0	0	0.93282	0	0	0	0	0
RABGAP1L.3	chr1 : 174190109 - 174247917	0	0	0	0	0.709746	0	0	0
RABGAP1L.4	chr1 : 174200282 - 174221728	0	0	0	0	3.82626	0	0	0
RABGAP1L.5	chr1 : 174210620 - 174247917	0	0	0	0	0	1.05148	0	0
RABGAP1L.6	chr1 : 174219612 - 174274265	0	0	0.938128	0	0	0	0	0.781767
RABGAP1L.7	chr1 : 174241551 - 174247917	0	0	0	0	0	6.16042	0	0
RABGAP1L.8	chr1 : 174241551 - 174274265	1.94132	1.72127	1.56727	3.33129	1.25417	0	0	0
RABGAP1L.9	chr1 : 174241551 - 174363283	0	0	0	0	0	0	1.22608	0
RABGAP1L.10	chr1 : 174244970 - 174274265	0	0	5.25054	3.72009	0	0	0	0
RABGAP1L.11	chr1 : 174244970 - 174340210	0	0	1.07668	0	0	0	0	0
RABGAP1L.12	chr1 : 174244970 - 174363283	0	0	0	0	1.04035	0	0	0
RABGAP1L.13	chr1 : 174606512 - 174671394	0	0	0	0	0.632363	0	0	0
GNB1.10	chr1 : 1747194 - 1756938	0	0	10.5237	0	0	4.02476	0	0
GNB1.11	chr1 : 1747194 - 1770677	2.70443	0	0	0	1.74718	0	0	12.7361
RABGAP1L.14	chr1 : 174945214 - 174952042	0	0	0	7.98037	0	0	0	0
CACYBP	chr1 : 174973749 - 174977842	0	0	0	0	10.0242	0	18.2328	0
GNB1.12	chr1 : 1756835 - 1770677	0	0	0	0	5.92819	2.83321	0	0
GNB1.13	chr1 : 1756965 - 1763670	0	0	0	0	6.11917	0	0	0
RFWD2	chr1 : 175956078 - 175958615	25.0328	0	0	0	16.1723	46.3743	14.7077	0
RFWD2.1	chr1 : 175956078 - 175996824	0	1.38196	0	0	0	0.96248	0.915757	0
RFWD2.2	chr1 : 175956078 - 176015460	0	0.948258	0	0.917618	0.690933	0	0	0
RFWD2.3	chr1 : 175956078 - 176085817	0	0	0	0	0.632485	0	0	0
RFWD2.4	chr1 : 175956078 - 176145143	0	0	0	0	0	0.207427	0	0
RFWD2.5	chr1 : 175957569 - 175958497	0	0	0	0	0	42.2599	0	0
RFWD2.6	chr1 : 175996707 - 176015460	0	3.00269	0	0	2.18786	0	0	0
RFWD2.7	chr1 : 175996707 - 176055026	0	0.965543	0	0	1.40705	0	0	1.46525
RFWD2.8	chr1 : 175996707 - 176118210	0	0	0	0	0	0.322768	0	0
RFWD2.9	chr1 : 176012321 - 176015460	20.232	17.9387	0	0	0	12.4935	0	0
RFWD2.10	chr1 : 176012321 - 176055026	0	0	6.00299	0	0.960754	0	0	0
RFWD2.11	chr1 : 176012321 - 176105683	0	0	0	1.16728	0	0	0	0
RFWD2.12	chr1 : 176050287 - 176085817	1.78745	0	0	1.53363	0	0	0	0
RFWD2.13	chr1 : 176050287 - 176104222	0	0	0	0	0	0	0	0.792174
RFWD2.14	chr1 : 176050287 - 176105683	1.14644	2.03298	2.77664	0.983645	6.66584	0.707943	2.02073	0.771282
RFWD2.15	chr1 : 176050287 - 176118210	0	0.829019	0	0	0	0	0	0
RFWD2.16	chr1 : 176050287 - 176133027	0	0.680559	0	0	0	0	0	0
RFWD2.17	chr1 : 176050287 - 176145143	0	0	0	0	0.86508	0	0	0
RFWD2.18	chr1 : 176085759 - 176118210	5.87115	0	0	0	0	1.20851	0	0
RFWD2.19	chr1 : 176085759 - 176133027	0	0	0	0	0.868008	0	0	0
RFWD2.20	chr1 : 176085759 - 176145143	0	0	0	0	0	2.6416	0	0
RFWD2.21	chr1 : 176104145 - 176118210	0	8.00704	0	0	0	0	0	0
RFWD2.22	chr1 : 176104145 - 176133027	0	0	5.32562	1.88664	1.42057	2.71569	0	0
RFWD2.23	chr1 : 176104145 - 176145143	0	1.37347	0	1.32909	2.00151	0	0	0
RFWD2.24	chr1 : 176104145 - 176153828	0	0	0	0	0	0.789349	0.75103	0
RFWD2.25	chr1 : 176118141 - 176153828	0	0	0	0	1.14969	1.09892	0	0
RFWD2.26	chr1 : 176132004 - 176153828	0	0	0	0	5.63998	0	0	0
RFWD2.27	chr1 : 176145045 - 176153828	0	0	0	0	9.34282	0	0	0
PAPPA2	chr1 : 176524542 - 176526377	0	0	0	0	44.7183	0	0	23.2839
RCC2	chr1 : 17747341 - 17748698	93.6009	165.982	0	0	0	28.8999	0	0
RCC2.1	chr1 : 17749361 - 17752036	0	21.0503	0	0	0	0	0	0
RCC2.2	chr1 : 17749369 - 17752036	0	0	0	0	30.7679	0	27.9816	0
RASAL2	chr1 : 178092190 - 178094636	25.9641	0	0	44.5544	150.965	16.0332	30.5098	17.4677
RASAL2.1	chr1 : 178252698 - 178269253	0	0	0	6.5829	0	0	0	0
RASAL2.2	chr1 : 178252698 - 178389755	0	0	0	0.397572	0	0	0	0
RASAL2.3	chr1 : 178252698 - 178423783	0	0	0	0	0	0	0	0.249735
RASAL2.4	chr1 : 178425855 - 178436556	0	0	4.79128	5.09205	0	0	3.48691	3.9927
RALGPS2	chr1 : 178745816 - 178790839	0	0	3.41636	0	0	0	0	0
RALGPS2.1	chr1 : 178777179 - 178780539	0	50.2763	0	0	0	0	0	0
RALGPS2.2	chr1 : 178846632 - 178858831	0	0	0	0	0	3.21479	0	0
RALGPS2.3	chr1 : 178846632 - 178863159	0	3.40712	0	0	0	0	0	0
FAM20B	chr1 : 179012849 - 179023773	0	5.15466	0	0	3.75586	0	0	3.9112
FAM20B.1	chr1 : 179012849 - 179033631	0	0	0	0	1.97426	0	3.59094	0
FAM20B.2	chr1 : 179019413 - 179023773	0	0	0	0	0	8.99478	0	0
FAM20B.3	chr1 : 179019413 - 179033631	0	0	0	3.83246	0	0	0	0
FAM20B.4	chr1 : 179019413 - 179035994	0	0	3.09219	0	0	0	4.50075	0
FAM20B.5	chr1 : 179033061 - 179033631	0	0	0	95.5964	143.961	68.8021	65.4622	149.915
FAM20B.6	chr1 : 179033061 - 179035994	0	0	17.4809	0	13.9888	0	0	0
TOR3A	chr1 : 179054762 - 179057224	0	0	20.8252	0	0	0	0	34.7083
ARHGEF10L	chr1 : 17907047 - 17914974	0	14.207	0	0	0	0	0	0
ABL2	chr1 : 179078342 - 179079590	0	0	41.083	0	0	0	0	0
ABL2.1	chr1 : 179079416 - 179081533	29.9991	0	0	0	0	0	0	0
ABL2.2	chr1 : 179079416 - 179091002	0	4.86013	0	0	0	0	0	14.7509
ABL2.3	chr1 : 179081443 - 179091002	0	0	0	0	0	0	3.90349	0
ABL2.4	chr1 : 179081443 - 179102509	0	0	0	0	0	0	1.77126	0
ABL2.5	chr1 : 179084012 - 179091002	0	8.05572	0	0	0	0	0	0
ABL2.6	chr1 : 179086466 - 179087899	0	0	0	0	0	54.7344	0	0
ABL2.7	chr1 : 179087721 - 179091002	0	34.3246	15.6268	132.862	12.505	23.9057	11.3726	65.1111
ABL2.8	chr1 : 179087721 - 179102509	0	0	0	0	0	0	2.52322	0
ABL2.9	chr1 : 179089324 - 179091002	37.8476	33.5575	122.221	0	48.9023	0	44.4737	0
ABL2.10	chr1 : 179089324 - 179100616	0	0	0	0	0	3.47301	0	0
ABL2.11	chr1 : 179090729 - 179102509	0	0	0	0	3.48294	0	0	0
ABL2.12	chr1 : 179100445 - 179102509	0	0	24.8409	0	0	0	0	0
SOAT1	chr1 : 179271811 - 179292630	0	5.40943	0	0	0	0	0	0
SOAT1.1	chr1 : 179271811 - 179312770	0	0	0	0	1.00171	0	0	0
SOAT1.2	chr1 : 179292571 - 179307031	0	3.89415	0	0	0	0	0	0
SOAT1.3	chr1 : 179304640 - 179310445	10.9403	0	0	9.38673	7.06787	0	12.8556	0
SOAT1.4	chr1 : 179304640 - 179312770	0	0	0	0	0	0	0	5.25534
SOAT1.5	chr1 : 179304640 - 179320597	0	0	0	3.4148	0	0	0	0
SOAT1.6	chr1 : 179306971 - 179310445	0	0	0	15.6851	11.8103	11.2888	0	12.2988
SOAT1.7	chr1 : 179306971 - 179312078	12.4355	0	0	21.3393	0	15.3582	0	0
SOAT1.8	chr1 : 179306971 - 179319566	0	0	0	0	6.51513	0	0	0
SOAT1.9	chr1 : 179308572 - 179312770	0	0	0	12.98	0	0	0	0
SOAT1.10	chr1 : 179308572 - 179318077	0	0	0	0	0	0	3.92566	0
SOAT1.11	chr1 : 179316734 - 179318077	0	0	0	0	0	0	0	63.6276
SOAT1.12	chr1 : 179316734 - 179319566	44.8504	0	0	19.2408	14.4876	0	0	0
SOAT1.13	chr1 : 179316734 - 179320597	0	0	0	0	21.242	30.456	0	0
AXDND1	chr1 : 179363037 - 179401477	0	0	0	0	0	0	0.970693	0
ARHGEF10L.1	chr1 : 17945833 - 17961511	0	0	3.27029	0	0	0	0	0
ARHGEF10L.2	chr1 : 17953998 - 17958792	0	11.7458	0	0	0	0	0	0
ARHGEF10L.3	chr1 : 17975048 - 17983203	0	0	0	0	0	0	0	15.7177
TOR1AIP2	chr1 : 179819979 - 179834989	0	7.50293	0	0	0	0	2.4859	0
TOR1AIP2.1	chr1 : 179834570 - 179834989	0	0	0	0	0	0	178.107	0
CEP350	chr1 : 179955303 - 179961356	0	0	0	0	0	12.9579	0	0
CEP350.1	chr1 : 179955303 - 179966310	0	0	9.31617	0	0	7.12587	0	0
CEP350.2	chr1 : 179955303 - 179975702	0	0	0	0	2.01132	1.92251	3.65836	2.09451
CEP350.3	chr1 : 179959641 - 179961356	0	0	0	0	0	22.8672	0	0
CEP350.4	chr1 : 179959641 - 179966310	9.5229	0	7.68804	8.17064	6.1522	0	5.59506	0
CEP350.5	chr1 : 179959641 - 179975702	0	0	0	0	0	2.44177	0	0
CEP350.6	chr1 : 179959641 - 179983640	0	0	0	0	0	0	0	1.78032
CEP350.7	chr1 : 179965687 - 179966310	0	0	0	0	329.286	0	59.8932	0
CEP350.8	chr1 : 179972308 - 179975702	0	0	15.1065	0	0	0	0	0
CEP350.9	chr1 : 179972308 - 179993717	0	0	4.78972	5.09038	0	0	0	0
CEP350.10	chr1 : 179984983 - 179993717	0	0	0	0	0	0	0	4.89191
CEP350.11	chr1 : 179984983 - 180006224	0	0	9.6552	0	0	0	1.75667	0
CEP350.12	chr1 : 179989083 - 179990144	0	0	0	51.3572	0	0	0	0
CEP350.13	chr1 : 179989083 - 179991983	0	0	0	37.5793	0	0	0	0
CEP350.14	chr1 : 179993553 - 180006224	0	0	0	0	0	0	5.88958	0
CEP350.15	chr1 : 179993553 - 180023637	0	1.87174	0	0	0	0	0	0
CEP350.16	chr1 : 179993553 - 180053313	0	0	0	0	0	0.656245	0	0
CEP350.17	chr1 : 180006060 - 180017840	0	0	0	0	0	3.32914	0	0
CEP350.18	chr1 : 180010272 - 180017840	0	0	0	0	5.42138	5.18198	0	0
CEP350.19	chr1 : 180010272 - 180034407	0	0	0	2.25772	0	0	0	0
CEP350.20	chr1 : 180044156 - 180053313	0	0	5.59916	0	0	0	0	0
CEP350.21	chr1 : 180044156 - 180059931	0	0	0	0	2.60089	0	0	8.12537
CEP350.22	chr1 : 180044156 - 180068120	0	4.69951	0	0	0	0	0	0
CEP350.23	chr1 : 180047597 - 180053313	0	9.8512	0	0	0	0	0	0
CEP350.24	chr1 : 180047809 - 180049624	0	31.0245	0	0	0	0	0	0
QSOX1	chr1 : 180165734 - 180166072	375.788	0	0	0	0	0	0	0
ACBD6	chr1 : 180250440 - 180257652	0	0	0	0	0	0	10.3476	0
ACBD6.1	chr1 : 180253409 - 180257404	0	14.095	0	0	0	0	0	0
ACBD6.2	chr1 : 180283826 - 180295697	0	0	0	0	0	3.30362	0	0
ACBD6.3	chr1 : 180366650 - 180382606	0	0	0	0	2.57138	4.91567	2.33852	0
ACBD6.4	chr1 : 180366650 - 180399397	1.93936	3.43906	0	0	0	0	0	0
ACBD6.5	chr1 : 180366650 - 180464660	0.647977	0	0	0	0	0.80027	0	0
XPR1	chr1 : 180651495 - 180780624	0	0	0	0.421981	0	0	0	0
XPR1.1	chr1 : 180756888 - 180849433	0	0	0	0	0	0.423764	0	0
XPR1.2	chr1 : 180772523 - 180780624	0	6.95093	0	0	0	0	4.60603	15.8225
XPR1.3	chr1 : 180793888 - 180794480	214.555	0	0	368.175	69.3058	66.2453	63.0294	72.1722
XPR1.4	chr1 : 180804009 - 180843078	0	0	0	0	0	0	0	1.0936
XPR1.5	chr1 : 180804009 - 180849433	1.39812	0	0	0	0	0	0	0
XPR1.6	chr1 : 180805657 - 180843078	0	0	0	0	0	0	0	1.14176
XPR1.7	chr1 : 180805657 - 180849433	0	0	0	0	0	0	0.852372	0
STX6	chr1 : 180953812 - 180962561	21.7767	51.4888	64.463	18.6844	65.6539	26.8949	29.8542	0
STX6.1	chr1 : 180953812 - 180974599	3.05519	13.5444	7.39956	26.2135	0	7.54649	12.5653	10.2771
STX6.2	chr1 : 180959119 - 180974599	0	0	0	0	5.30091	0	0	0
STX6.3	chr1 : 180971741 - 180974599	0	0	0	0	14.3558	0	0	0
GLUL	chr1 : 182355560 - 182356265	0	79.8716	72.7256	0	58.1972	0	105.854	0
GLUL.1	chr1 : 182355561 - 182356265	0	0	0	0	0	0	106.004	0
DHX9	chr1 : 182811679 - 182812569	0	0	115.217	0	0	0	0	0
DHX9.1	chr1 : 182811812 - 182812405	0	0	0	0	0	0	0	144.101
DHX9.2	chr1 : 182811812 - 182812406	0	0	0	0	138.145	0	0	0
DHX9.3	chr1 : 182821367 - 182836178	0	0	0	0	0	2.64784	0	0
DHX9.4	chr1 : 182823164 - 182848545	0	0	0	0	0	0	1.47013	0
DHX9.5	chr1 : 182825713 - 182827221	0	37.3405	0	0	0	0	0	0
DHX9.6	chr1 : 182829127 - 182836178	0	0	0	0	5.81889	0	0	0
DHX9.7	chr1 : 182841471 - 182849743	7.67749	0	0	0	0	0	0	0
DHX9.8	chr1 : 182841471 - 182850782	0	0	0	0	0	4.21192	0	0
DHX9.9	chr1 : 182843988 - 182849743	0	0	8.90904	18.9366	0	0	6.48365	0
DHX9.10	chr1 : 182844089 - 182845145	0	0	0	103.201	0	0	0	0
DHX9.11	chr1 : 182849631 - 182850782	0	0	0	0	0	34.0723	0	0
DHX9.12	chr1 : 182849631 - 182852770	0	0	0	0	13.0707	0	0	0
DHX9.13	chr1 : 182852770 - 182853721	0	0	0	0	0	0	0	134.782
DHX9.14	chr1 : 182852770 - 182853723	0	0	0	0	0	41.1513	0	0
SHCBP1L	chr1 : 182908310 - 182920602	0	0	0	4.43296	0	0	0	10.4277
LAMC1	chr1 : 183077410 - 183091386	0	0	0	0	0	0	2.66982	0
LAMC1.1	chr1 : 183083665 - 183084772	0	0	46.3157	0	0	0	0	0
LAMC1.2	chr1 : 183083665 - 183087281	0	0	0	0	0	0	20.638	35.4474
LAMC1.3	chr1 : 183086454 - 183091079	13.7315	0	0	0	0	0	0	0
LAMC1.4	chr1 : 183099478 - 183102685	0	0	0	0	0	0	34.905	0
LAMC1.5	chr1 : 183102540 - 183104291	0	0	0	93.358	0	0	0	0
LAMC1.6	chr1 : 183102540 - 183106962	0	0	0	12.3225	0	0	16.8763	0
SMG7	chr1 : 183442855 - 183471526	0	0	0	0	1.43103	0	0	0
SMG7.1	chr1 : 183470265 - 183482003	0	0	0	0	0	10.0231	0	0
SMG7.2	chr1 : 183485126 - 183486795	0	0	0	0	0	0	0	25.5997
SMG7.3	chr1 : 183486822 - 183498668	0	0	0	0	0	3.31059	0	0
SMG7.4	chr1 : 183502461 - 183502781	0	0	0	170.281	0	0	0	0
SMG7.5	chr1 : 183507514 - 183515472	0	0	0	0	5.15569	0	0	0
RGL1	chr1 : 183711260 - 183835207	0	0	0.827314	0	0	0.316403	0	0
RGL1.1	chr1 : 183849749 - 183861295	0	0	0	4.71938	0	0	0	3.70049
RGL1.2	chr1 : 183849749 - 183867031	0	0	0	0	0	2.26925	0	0
RGL1.3	chr1 : 183866941 - 183869370	0	0	0	0	16.8913	0	0	0
RGL1.4	chr1 : 183871701 - 183881402	13.0931	0	0	0	0	0	0	0
C1orf21	chr1 : 184559872 - 184567595	0	0	0	0	5.31257	0	0	0
EDEM3	chr1 : 184671944 - 184692990	0	0	0	0	3.89898	0	0	0
EDEM3.1	chr1 : 184675776 - 184681011	0	0	19.588	20.8176	7.83744	22.4741	21.3831	32.6464
EDEM3.2	chr1 : 184686021 - 184718726	0	3.44348	0	0	0	0	0	0
EDEM3.3	chr1 : 184701970 - 184706845	13.0273	0	0	0	0	0	0	0
EDEM3.4	chr1 : 184701970 - 184718726	0	0	0	0	2.44862	0	0	0
RNF2	chr1 : 185056683 - 185062408	0	0	0	0	14.3333	0	26.0705	0
RNF2.1	chr1 : 185060710 - 185062408	0	0	0	0	0	23.0961	0	0
TRMT1L	chr1 : 185094075 - 185106928	19.7645	0	0	0	3.19217	0	0	0
TRMT1L.1	chr1 : 185094075 - 185121067	0	2.08615	1.89951	0	0	0	0	0
TRMT1L.2	chr1 : 185097800 - 185121067	0	0	0	0	0	1.68553	0	0
TRMT1L.3	chr1 : 185112488 - 185121067	0	0	0	0	9.56499	0	0	0
TRMT1L.4	chr1 : 185113037 - 185121067	0	0	0	0	5.10947	0	0	0
TRMT1L.5	chr1 : 185114570 - 185121067	0	0	0	0	12.6301	0	0	0
SWT1	chr1 : 185129964 - 185144245	0	0	3.59019	0	0	0	0	0
SWT1.1	chr1 : 185129964 - 185159774	0	0	0	1.82791	0	0	0	0
SWT1.2	chr1 : 185129964 - 185200840	0	0	0	0	1.15777	0	0	0
SWT1.3	chr1 : 185143503 - 185144245	0	0	0	0	0	0	0	172.746
SWT1.4	chr1 : 185143503 - 185159774	0	0	0	0	0	2.41025	0	0
SWT1.5	chr1 : 185143503 - 185200840	0	0	0	0	0	1.36796	0	0
SWT1.6	chr1 : 185149522 - 185159774	0	0	0	0	8.0041	3.82532	14.5585	0
SWT1.7	chr1 : 185149522 - 185200840	0	0	0	0	0.799505	0	0.727102	0.832572
SWT1.8	chr1 : 185151077 - 185159774	0	0	0	0	0	0	12.8711	0
SWT1.9	chr1 : 185153374 - 185183787	4.17638	0	0	0	0	0	0	0
SWT1.10	chr1 : 185153374 - 185191168	0	0	0	0	1.0856	0	0	0
SWT1.11	chr1 : 185183638 - 185200840	14.7676	0	0	0	0	0	0	0
IVNS1ABP	chr1 : 185269130 - 185269690	113.407	0	0	0	0	0	0	0
IVNS1ABP.1	chr1 : 185270715 - 185274667	0	0	25.9471	0	0	0	0	0
HMCN1	chr1 : 185966560 - 185972976	0	0	0	0	0	0	11.6314	0
TPR	chr1 : 186310159 - 186316590	0	0	0	0	6.37988	0	0	0
TPR.1	chr1 : 186312457 - 186316590	0	0	0	0	0	0	0	20.6755
TPR.2	chr1 : 186324921 - 186325417	0	0	0	0	82.7198	0	0	0
TPR.3	chr1 : 186327802 - 186328930	0	0	0	0	0	0	33.0793	0
C1orf27	chr1 : 186357680 - 186358709	0	0	49.8266	0	0	0	0	0
C1orf27.1	chr1 : 186375214 - 186381025	0	0	0	9.37704	0	0	0	0
C1orf27.2	chr1 : 186386786 - 186388111	0	0	116.086	0	0	0	0	0
PTGS2	chr1 : 186644567 - 186645029	0	0	0	0	0	0	80.765	0
PLA2G4A	chr1 : 186862142 - 186863343	0	0	0	0	0	0	0	106.726
PLA2G4A.1	chr1 : 186862142 - 186880521	3.45548	0	2.78968	0	0	2.13381	6.09066	9.29885
RGS2	chr1 : 192778311 - 192779269	66.2925	0	53.5193	0	0	0	0	0
UCHL5	chr1 : 192989436 - 192998787	0	0	0	5.82718	0	0	0	0
UCHL5.1	chr1 : 192990226 - 192998787	0	0	0	0	4.79255	9.16183	0	0
UCHL5.2	chr1 : 192997214 - 192998787	0	0	0	34.6408	0	0	0	0
TROVE2	chr1 : 193038163 - 193046180	0	14.0475	12.7907	27.1872	0	0	0	0
TROVE2.1	chr1 : 193038163 - 193053787	0	0	0	0	0	2.51006	0	0
TROVE2.2	chr1 : 193044949 - 193046180	0	0	0	44.2648	0	63.716	60.623	0
TROVE2.3	chr1 : 193050610 - 193051274	0	0	0	0	61.7907	0	0	0
TROVE2.4	chr1 : 193053787 - 193053953	0	0	0	0	0	0	0	514.77
CDC73	chr1 : 193099303 - 193121574	0	2.52838	0	0	0	0	0	0
CDC73.1	chr1 : 193107214 - 193111196	0	42.423	0	0	0	0	0	0
CDC73.2	chr1 : 193110979 - 193119512	0	6.59902	0	0	0	0	0	0
CDC73.3	chr1 : 193110979 - 193121574	5.99417	0	19.3569	20.572	3.87249	11.1045	7.04359	0
CDC73.4	chr1 : 193121574 - 193172898	0	0	0	0	0.799412	0	0	0
CDC73.5	chr1 : 193172924 - 193205486	0	0	0	0	0	0	1.14592	0
UBR4	chr1 : 19410997 - 19419412	0	0	0	6.47534	0	0	0	0
UBR4.1	chr1 : 19411222 - 19412638	0	39.7666	0	0	0	0	0	0
UBR4.2	chr1 : 19431183 - 19431541	0	0	0	0	0	109.545	0	0
UBR4.3	chr1 : 19437235 - 19439361	59.7443	0	0	0	0	0	0	0
UBR4.4	chr1 : 19453177 - 19454116	0	0	54.6023	0	262.166	0	0	0
UBR4.5	chr1 : 19467281 - 19510390	0	0	0	0	0	0	0.86556	0
UBR4.6	chr1 : 19467454 - 19467840	0	145.879	0	0	0	0	0	0
UBR4.7	chr1 : 19478384 - 19478806	0	0	0	0	97.2251	0	0	0
UBR4.8	chr1 : 19478389 - 19478806	0	0	0	0	98.3909	0	0	0
UBR4.9	chr1 : 19487667 - 19488082	0	0	0	0	197.73	0	0	0
UBR4.10	chr1 : 19487668 - 19488082	0	0	123.844	0	0	0	0	0
UBR4.11	chr1 : 19499357 - 19501527	58.5329	25.9491	0	0	0	0	0	0
UBR4.12	chr1 : 19499674 - 19528309	0	0	0	0	0	0	0	1.49209
UBR4.13	chr1 : 19503085 - 19504237	0	0	44.5065	0	0	0	0	0
UBR4.14	chr1 : 19503085 - 19514034	11.6007	0	0	0	0	0	0	0
UBR4.15	chr1 : 19503244 - 19503954	0	0	0	0	0	55.2355	0	0
UBR4.16	chr1 : 19510304 - 19511780	0	0	34.7368	36.9173	0	0	0	0
UBR4.17	chr1 : 19510304 - 19514034	0	0	27.4914	0	0	10.514	0	0
UBR4.18	chr1 : 19514063 - 19518681	0	0	0	0	8.88458	0	0	0
UBR4.19	chr1 : 19523634 - 19526248	24.2954	0	0	0	0	0	0	0
UBR4.20	chr1 : 19523634 - 19528309	0	0	0	0	17.5525	0	0	0
UBR4.21	chr1 : 19524440 - 19528309	0	0	0	0	0	0	0	33.1294
EMC1	chr1 : 19549117 - 19550063	0	0	0	0	0	0	0	45.1648
EMC1.1	chr1 : 19559429 - 19564633	0	0	0	20.9416	0	0	0	0
EMC1.2	chr1 : 19570107 - 19570509	0	0	0	0	0	0	0	106.283
MRTO4	chr1 : 19584015 - 19584307	652.481	0	0	0	0	0	0	0
PQLC2	chr1 : 19638852 - 19639203	0	0	0	0	116.892	0	0	0
KCNT2	chr1 : 196392179 - 196398887	0	0	0	0	6.11643	0	16.6876	0
KCNT2.1	chr1 : 196434422 - 196461471	0	0	0	0	0	13.0487	0	0
CFH	chr1 : 196642107 - 196659369	0	0	0	0	0	0	12.9696	0
CFH.1	chr1 : 196642986 - 196711181	0	0	0.751837	0.799032	0	0	0	0
CFH.2	chr1 : 196682864 - 196697652	0	0	0	3.68474	0	0	5.04645	0
CFH.3	chr1 : 196694250 - 196697652	0	0	0	0	0	0	0	37.6772
CAPZB	chr1 : 19670851 - 19684057	0	0	0	8.25231	0	0	0	0
CAPZB.1	chr1 : 19670851 - 19746244	0	0	0	0	0	0	0.494919	0
CAPZB.2	chr1 : 19683128 - 19712120	0	0	0	0	0	1.35269	0	0
CAPZB.3	chr1 : 19705033 - 19746244	0	0	0	1.32222	0	0	0	0
ASPM	chr1 : 197057385 - 197060171	0	0	0	0	29.4537	0	0	0
ASPM.1	chr1 : 197057591 - 197059059	0	0	0	0	0	0	25.4179	0
ASPM.2	chr1 : 197059545 - 197059979	0	0	0	0	94.5369	0	0	0
ASPM.3	chr1 : 197063213 - 197074315	0	0	0	0	0	3.53245	0	0
ASPM.4	chr1 : 197065321 - 197069560	0	0	0	0	9.67894	0	0	0
ASPM.5	chr1 : 197086918 - 197087113	0	0	262.931	0	0	0	0	0
ASPM.6	chr1 : 197086918 - 197091725	0	0	0	0	0	40.7918	0	0
ASPM.7	chr1 : 197086918 - 197094085	0	0	0	0	0	10.9438	0	5.96148
ASPM.8	chr1 : 197086918 - 197094321	0	0	0	0	38.7955	5.29748	0	0
ASPM.9	chr1 : 197086918 - 197104372	0	0	0	3.12192	2.35069	2.24689	2.13782	0
ASPM.10	chr1 : 197086918 - 197109001	0	0	2.32176	0	1.85795	1.7759	0	0
ASPM.11	chr1 : 197091517 - 197094321	0	0	0	0	14.6323	0	0	0
ASPM.12	chr1 : 197091517 - 197098447	0	0	0	0	0	5.65905	0	0
ASPM.13	chr1 : 197093239 - 197094321	0	0	0	0	113.759	0	0	0
ASPM.14	chr1 : 197093239 - 197109001	4.0292	0	0	0	0	0	0	0
ZBTB41	chr1 : 197141289 - 197161029	0	0	2.59734	5.52077	4.15694	3.97338	0	0
ZBTB41.1	chr1 : 197144273 - 197145693	0	39.6546	0	0	0	0	0	0
ZBTB41.2	chr1 : 197157421 - 197161029	0	0	0	0	0	21.739	10.3419	11.842
DENND1B	chr1 : 197515051 - 197581106	0	0	0	0	0.621134	0	0	0
DENND1B.1	chr1 : 197552281 - 197586889	0	0	0	6.29796	0	0	0	0
DENND1B.2	chr1 : 197552281 - 197614873	0	0	0	0	0	0.626553	0	0
DENND1B.3	chr1 : 197552281 - 197621445	0	0	0	0	0	0	0.539492	0
DENND1B.4	chr1 : 197552281 - 197742062	0	0	0	0	0	0.206645	0	0
DENND1B.5	chr1 : 197564337 - 197586889	0	0	0	4.83239	0	0	0	0
DENND1B.6	chr1 : 197564337 - 197627499	0	0	0	0	0	0.620899	0	0
DENND1B.7	chr1 : 197576202 - 197621445	0	0	0	0	0.906859	0	0	0
DENND1B.8	chr1 : 197576202 - 197627499	0	0	1.99901	2.12449	0	0	0	0
DENND1B.9	chr1 : 197611840 - 197627499	0	0	0	3.47979	7.86047	0	0	0
DENND1B.10	chr1 : 197611840 - 197641286	0	0	0	0	2.78673	0	0	0
DENND1B.11	chr1 : 197611840 - 197643299	0	0	0	0	0	0	0	1.35815
DENND1B.12	chr1 : 197611840 - 197684204	0	0	0.708523	0.752998	0	0	1.03127	0
NEK7	chr1 : 198201682 - 198233365	0	0	3.23653	6.8794	1.29498	6.189	0	0
NEK7.1	chr1 : 198201682 - 198248191	0	0	0	0	0	2.52965	2.40685	1.83732
NEK7.2	chr1 : 198201682 - 198262169	0	0.930935	0	0.900854	0	0	0	0
NEK7.3	chr1 : 198201682 - 198266370	0	0	0	0	0	3.03126	1.73046	0
NEK7.4	chr1 : 198222169 - 198233365	0	0	4.57945	0	3.66461	0	0	0
NEK7.5	chr1 : 198222169 - 198248191	0	0	0	0	0	1.50708	0	1.64192
NEK7.6	chr1 : 198222169 - 198262169	1.5877	0	0	0	0	0	0	0
NEK7.7	chr1 : 198222169 - 198266370	0	0	0	0	1.85647	0	0	0.966628
NEK7.8	chr1 : 198231704 - 198248191	0	0	0	0	0	4.75735	0	0
NEK7.9	chr1 : 198231704 - 198266370	0	0	2.95803	1.57186	1.18355	4.52515	1.07637	0
NEK7.10	chr1 : 198247090 - 198262169	0	7.4686	0	0	0	0	0	0
NEK7.11	chr1 : 198247090 - 198266370	29.6459	8.76185	31.9117	65.0036	23.4087	38.6477	46.4483	17.7286
NEK7.12	chr1 : 198262074 - 198266370	0	0	0	0	9.55051	0	0	0
NR5A2	chr1 : 200012901 - 200017946	25.1767	0	0	0	0	0	0	0
NR5A2.1	chr1 : 200012901 - 200090083	2.46851	2.1887	0.664294	0	0	0	0	0
ZNF281	chr1 : 200378874 - 200379073	319.137	282.962	0	0	0	0	0	0
KIF14	chr1 : 200523595 - 200561368	0	1.49073	0	0	0	0	0	0
KIF14.1	chr1 : 200523773 - 200524507	0	0	0	0	0	53.4295	0	0
KIF14.2	chr1 : 200528457 - 200544819	0	0	0	0	0	2.39685	0	0
KIF14.3	chr1 : 200529849 - 200534797	0	0	0	0	0	7.92587	0	0
KIF14.4	chr1 : 200534196 - 200562897	0	0	0	0	1.42953	0	0	0
KIF14.5	chr1 : 200534196 - 200584737	0	0	0	0	1.62359	0	0	0
KIF14.6	chr1 : 200539038 - 200561368	0	0	0	2.44021	1.83739	0	0	0
KIF14.7	chr1 : 200539038 - 200562897	0	0	0	0	1.71964	1.64371	0	0
KIF14.8	chr1 : 200549381 - 200561368	0	0	0	0	3.42279	0	0	3.56435
KIF14.9	chr1 : 200549381 - 200562897	0	0	0	0	3.03559	0	0	0
KIF14.10	chr1 : 200549381 - 200569631	0	2.78071	0	0	0	0	0	0
KIF14.11	chr1 : 200549381 - 200575926	0	4.24257	0	0	0	0	0	0
KIF14.12	chr1 : 200549381 - 200587966	0	0	0	0	1.06334	0	0	0
KIF14.13	chr1 : 200550328 - 200558497	0	0	0	0	0	4.80074	0	0
KIF14.14	chr1 : 200550328 - 200561368	0	0	0	9.87137	14.8656	14.2091	10.1395	0
KIF14.15	chr1 : 200550328 - 200562897	0	0	0	8.67053	0	0	0	0
KIF14.16	chr1 : 200550328 - 200567549	0	0	0	0	0	4.55458	0	0
KIF14.17	chr1 : 200555228 - 200562897	0	0	0	0	5.34998	0	0	0
KIF14.18	chr1 : 200558344 - 200561368	0	0	0	0	0	25.9373	0	0
KIF14.19	chr1 : 200558344 - 200567549	0	12.2345	0	0	0	0	0	0
KIF14.20	chr1 : 200558344 - 200575926	0	0	0	0	2.33358	0	0	0
KIF14.21	chr1 : 200558344 - 200578056	0	0	0	0	0	3.97902	0	0
KIF14.22	chr1 : 200561207 - 200567549	0	0	0	0	6.46941	0	0	0
KIF14.23	chr1 : 200561207 - 200573083	0	0	0	4.58824	0	0	0	0
KIF14.24	chr1 : 200567364 - 200573083	0	0	0	0	0	0	6.52447	0
KIF14.25	chr1 : 200567364 - 200574518	0	0	0	0	0	0	10.4315	0
KIF14.26	chr1 : 200567364 - 200578056	0	10.533	0	0	0	18.3395	6.97969	0
KIF14.27	chr1 : 200571215 - 200572353	0	0	0	0	36.0536	0	0	0
KIF14.28	chr1 : 200583445 - 200584737	0	0	0	0	63.5124	0	0	0
KIF14.29	chr1 : 200583445 - 200587966	0	0	0	0	0	8.67446	0	0
DDX59	chr1 : 200617566 - 200635879	0	0	0	0	2.24043	0	0	0
DDX59.1	chr1 : 200618201 - 200635879	0	0	0	0	2.32091	0	0	0
DDX59.2	chr1 : 200628154 - 200635879	0	0	6.63709	0	0	0	0	0
DDX59.3	chr1 : 200635064 - 200635879	0	138.183	0	0	0	0	0	0
TMCO4	chr1 : 20063864 - 20073753	6.4221	0	0	0	0	0	3.77323	0
TMCO4.1	chr1 : 20063864 - 20082259	10.3574	0	0	0	0	2.13195	0	0
CAMSAP2	chr1 : 200729966 - 200730226	0	0	0	0	0	0	0	164.33
CAMSAP2.1	chr1 : 200729966 - 200784772	5.79391	5.13716	2.80653	0	2.99449	2.86226	4.76579	2.33875
CAMSAP2.2	chr1 : 200729966 - 200801973	0	0	0.712035	0.756732	0.569792	0	0	0
CAMSAP2.3	chr1 : 200729966 - 200811215	0	0	0	0.670654	0	0	0	0
CAMSAP2.4	chr1 : 200776503 - 200784772	0	0	0	0	4.96179	0	0	0
CAMSAP2.5	chr1 : 200776503 - 200801973	2.49345	0	0	8.55751	0	0	0	0
KIF21B	chr1 : 200944833 - 200945903	0	52.6257	0	0	0	0	0	0
TMCO4.2	chr1 : 20097800 - 20113610	0	0	0	0	0	2.48053	0	0
TMCO4.3	chr1 : 20125857 - 20126347	0	0	0	0	0	80.0352	0	0
TMCO4.4	chr1 : 20125864 - 20126347	0	0	0	0	0	81.1951	0	0
TMCO4.5	chr1 : 20125872 - 20126347	0	0	0	0	86.3769	0	0	0
CSRP1	chr1 : 201459388 - 201465403	0	0	0	0	0	13.0398	0	0
CSRP1.1	chr1 : 201459501 - 201465319	0	0	0	0	0	0	12.8269	0
NAV1	chr1 : 201617761 - 201687883	0	0	0	1.55415	0	0	0	0
NAV1.1	chr1 : 201681944 - 201687883	0	9.48131	0	27.5248	0	0	37.6967	35.9706
NAV1.2	chr1 : 201749687 - 201750113	0	0	0	0	0	276.178	0	0
NAV1.3	chr1 : 201752980 - 201754396	0	0	0	0	0	0	0	30.1737
NAV1.4	chr1 : 201752980 - 201754398	0	0	0	0	0	0	26.3141	0
NAV1.5	chr1 : 201755705 - 201757552	34.3845	0	27.7594	0	0	0	0	46.2652
NAV1.6	chr1 : 201755705 - 201757556	0	0	0	0	22.1659	0	0	0
NAV1.7	chr1 : 201755705 - 201757562	34.1993	60.6456	0	29.343	0	42.2372	20.0934	0
NAV1.8	chr1 : 201755705 - 201757563	0	151.532	55.19	0	0	0	0	0
NAV1.9	chr1 : 201755705 - 201757568	0	60.4503	27.521	0	0	0	20.0287	0
NAV1.10	chr1 : 201755705 - 201757569	0	120.836	0	0	0	0	0	0
NAV1.11	chr1 : 201756896 - 201757563	0	84.422	0	0	0	0	0	0
NAV1.12	chr1 : 201778665 - 201779047	0	0	0	142.644	0	0	0	0
NAV1.13	chr1 : 201778665 - 201779051	0	291.759	0	0	0	0	0	0
NAV1.14	chr1 : 201778665 - 201779052	0	0	132.485	0	0	0	0	0
NAV1.15	chr1 : 201779073 - 201786413	17.3047	0	13.9704	0	0	5.34295	0	0
NAV1.16	chr1 : 201781789 - 201782246	277.935	123.215	0	0	89.779	85.8145	0	0
IPO9	chr1 : 201816406 - 201817722	0	42.7884	0	0	0	0	0	0
IPO9.1	chr1 : 201816406 - 201828122	0	0	0	0	0	3.34732	3.18483	0
IPO9.2	chr1 : 201817722 - 201821207	0	32.3153	0	0	0	0	0	0
IPO9.3	chr1 : 201821231 - 201826322	0	33.1818	0	0	16.1183	0	0	0
IPO9.4	chr1 : 201821231 - 201828122	0	0	0	0	0	17.0732	0	0
IPO9.5	chr1 : 201821320 - 201822117	0	0	0	0	0	49.2061	0	0
IPO9.6	chr1 : 201822138 - 201826322	15.1788	0	0	13.0234	0	0	0	0
IPO9.7	chr1 : 201822138 - 201828122	0	0	0	0	0	0	6.23553	0
IPO9.8	chr1 : 201823722 - 201826322	0	0	78.8793	0	15.7804	15.0835	0	0
IPO9.9	chr1 : 201823722 - 201828122	0	12.7976	46.6105	12.3841	0	0	16.9607	0
IPO9.10	chr1 : 201826223 - 201828122	0	0	0	0	0	0	0	22.4992
IPO9.11	chr1 : 201832575 - 201840455	0	7.14587	0	0	0	4.97681	0	0
RNPEP	chr1 : 201958031 - 201966682	0	0	0	0	0	0	4.31319	0
RNPEP.1	chr1 : 201958031 - 201973624	0	3.6112	0	0	0	0	0	0
RNPEP.2	chr1 : 201966446 - 201969143	0	41.7571	0	60.6118	0	43.6232	0	63.3681
RNPEP.3	chr1 : 201970503 - 201972589	0	26.994	122.894	0	0	0	17.8876	0
ARL8A	chr1 : 202103670 - 202104277	0	92.7668	0	0	0	0	0	0
OTUD3	chr1 : 20216877 - 20220973	0	0	0	0	10.0168	0	0	0
OTUD3.1	chr1 : 20216877 - 20231480	8.69797	0	0	0	0	0	0	0
UBE2T	chr1 : 202304969 - 202311022	0	0	0	0	0	12.9579	0	0
PPP1R12B	chr1 : 202385914 - 202391866	0	0	8.61417	0	0	19.7667	0	0
PPP1R12B.1	chr1 : 202385914 - 202398057	0	4.6372	8.44462	0	0	0	3.07283	24.6299
PPP1R12B.2	chr1 : 202391747 - 202418299	0	0	0	0	1.54523	1.477	0	0
PPP1R12B.3	chr1 : 202394693 - 202400747	10.4903	0	0	0	0	6.4779	0	0
PPP1R12B.4	chr1 : 202396167 - 202418299	0	0	0	0	3.70766	0	0	0
PPP1R12B.5	chr1 : 202397982 - 202403896	0	0	0	0	0	6.63125	6.30934	14.4491
KDM5B	chr1 : 202710873 - 202711518	196.925	0	0	0	0	0	0	0
KDM5B.1	chr1 : 202711518 - 202718267	0	0	0	0	24.3171	0	0	0
KDM5B.2	chr1 : 202711518 - 202733273	2.91925	0	0	5.00942	0	0	1.71517	3.92792
KDM5B.3	chr1 : 202719786 - 202733273	0	0	7.6031	0	0	0	2.76662	0
KDM5B.4	chr1 : 202722032 - 202746222	0	0	0	0	0	0	1.54251	0
KDM5B.5	chr1 : 202722216 - 202724398	0	0	0	0	0	17.9731	0	0
KDM5B.6	chr1 : 202724398 - 202727638	39.2026	17.3795	0	0	0	0	34.5495	0
KDM5B.7	chr1 : 202724398 - 202729701	0	0	0	0	0	0	7.03629	0
KDM5B.8	chr1 : 202724398 - 202733273	7.15585	0	28.8854	0	0	13.2565	54.6563	24.0709
KDM5B.9	chr1 : 202729542 - 202736188	0	0	7.71465	0	0	0	0	0
KDM5B.10	chr1 : 202731826 - 202736188	14.5594	12.9091	0	0	0	0	0	0
KDM5B.11	chr1 : 202742245 - 202743863	0	0	0	33.6774	0	24.2381	0	0
KDM5B.12	chr1 : 202742245 - 202746222	15.9689	0	0	0	10.3166	0	0	0
KLHL12	chr1 : 202862366 - 202864845	0	22.7146	0	0	0	0	0	0
KLHL12.1	chr1 : 202862366 - 202866088	0	0	0	0	11.0234	0	0	0
PPFIA4	chr1 : 203029545 - 203030073	0	0	0	0	77.7065	0	0	0
ATP2B4	chr1 : 203651869 - 203652526	0	0	0	0	0	59.6914	0	0
ATP2B4.1	chr1 : 203676136 - 203677232	463.563	102.755	140.342	298.303	187.176	178.911	544.722	389.835
ATP2B4.2	chr1 : 203680004 - 203682380	0	23.6993	0	0	0	0	0	0
ATP2B4.3	chr1 : 203680004 - 203691817	0	0	0	0	0	0	3.15868	3.61686
ATP2B4.4	chr1 : 203689676 - 203690538	0	65.3242	0	0	47.5975	0	0	0
ATP2B4.5	chr1 : 203689676 - 203691817	0	0	23.9475	76.3521	0	0	0	0
ZC3H11A	chr1 : 203772084 - 203817535	1.39729	0	0	0	0	0	0	0
ZC3H11A.1	chr1 : 203786053 - 203787817	36.0024	31.9215	116.262	0	46.5181	44.464	42.3055	145.326
ZC3H11A.2	chr1 : 203786053 - 203800899	0	0	0	0	0	2.6416	0	0
ZC3H11A.3	chr1 : 203786053 - 203807192	0	0	2.42545	0	0	0	0	0
ZC3H11A.4	chr1 : 203786053 - 203809502	0	0	0	0	5.24914	0	0	0
ZC3H11A.5	chr1 : 203797426 - 203800899	0	0	0	15.6896	0	0	10.7439	0
ZC3H11A.6	chr1 : 203798578 - 203800899	0	24.2609	0	0	0	0	0	0
ZC3H11A.7	chr1 : 203807093 - 203816815	0	0	0	0	0	0	3.83804	0
ZC3H11A.8	chr1 : 203816311 - 203816815	504.033	0	0	0	0	0	0	169.547
SOX13	chr1 : 204082042 - 204083733	37.5566	33.2995	121.281	0	0	0	66.1977	25.2667
SOX13.1	chr1 : 204082042 - 204086318	0	0	0	0	0	0	17.4525	0
SOX13.2	chr1 : 204082042 - 204086835	13.2502	0	0	22.7373	0	0	15.57	8.91423
SOX13.3	chr1 : 204082042 - 204093985	0	9.4297	0	0	0	0	0	0
SOX13.4	chr1 : 204083448 - 204085807	0	23.8701	0	0	0	0	0	0
SOX13.5	chr1 : 204085634 - 204086835	0	0	0	0	0	32.6538	0	0
PIK3C2B	chr1 : 204426223 - 204426855	0	89.0973	0	0	0	0	0	0
PIK3C2B.1	chr1 : 204433139 - 204439014	0	0	0	0	0	6.67527	0	0
PIK3C2B.2	chr1 : 204437997 - 204439014	0	0	0	0	0	0	0	168.047
MDM4	chr1 : 204499811 - 204507436	0	0	0	0	5.38085	5.14324	0	0
MDM4.1	chr1 : 204511911 - 204516005	31.025	0	0	0	0	0	0	0
NFASC	chr1 : 204970297 - 204971876	0	0	0	0	51.9683	0	0	0
RBBP5	chr1 : 205064212 - 205065809	0	0	0	0	0	0	0	26.7539
RBBP5.1	chr1 : 205066079 - 205066453	0	0	0	0	0	104.859	0	0
RBBP5.2	chr1 : 205066092 - 205066453	0	155.982	0	0	0	0	0	0
RBBP5.3	chr1 : 205072984 - 205074296	0	0	0	0	0	0	0	65.131
DSTYK	chr1 : 205128674 - 205133083	0	0	0	0	0	0	0	19.3812
DSTYK.1	chr1 : 205128829 - 205129241	0	0	0	0	0	95.1874	0	0
DSTYK.2	chr1 : 205128831 - 205129241	0	0	0	0	0	0	0	104.21
DSTYK.3	chr1 : 205130385 - 205133083	0	0	95.0177	0	15.2072	0	0	0
DSTYK.4	chr1 : 205130385 - 205138960	0	0	0	0	0	0	0	19.9305
DSTYK.5	chr1 : 205156545 - 205156934	326.52	0	131.803	140.077	0	0	0	0
TMCC2	chr1 : 205238077 - 205239012	135.846	0	0	233.112	0	0	39.9074	0
ELK4	chr1 : 205588084 - 205589966	0	0	0	28.9532	0	0	0	0
ELK4.1	chr1 : 205588084 - 205593019	0	0	0	11.0415	0	0	0	0
ELK4.2	chr1 : 205588229 - 205589093	0	65.173	0	0	0	0	0	0
SLC45A3	chr1 : 205630988 - 205634014	0	18.6086	0	0	0	0	0	0
NUCKS1	chr1 : 205696827 - 205698749	0	0	0	0	0	0	19.4139	0
RAB7L1	chr1 : 205740005 - 205740599	0	0	0	0	0	0	0	71.9291
RAB7L1.1	chr1 : 205744048 - 205744400	0	0	0	0	0	0	0	121.38
SRGAP2	chr1 : 206557368 - 206567030	0	0	0	0	0	0	3.86187	0
SRGAP2.1	chr1 : 206566045 - 206567030	0	0	0	0	0	39.8144	0	0
SRGAP2.2	chr1 : 206566045 - 206594625	0	1.97024	0	0	0	4.11657	0	0
SRGAP2.3	chr1 : 206574779 - 206579933	0	0	0	0	0	0	21.7191	0
IKBKE	chr1 : 206646657 - 206647634	0	57.6351	0	0	0	0	0	0
IKBKE.1	chr1 : 206658333 - 206666452	0	20.8066	0	0	0	0	0	31.5748
IKBKE.2	chr1 : 206658333 - 206666711	0	0	0	0	0	4.68098	0	0
EIF2D	chr1 : 206770449 - 206773662	19.766	0	0	0	0	0	0	13.2978
MAPKAPK2	chr1 : 206902820 - 206903284	0	0	0	0	0	84.5199	0	0
CD55	chr1 : 207504452 - 207504641	336.022	0	0	0	0	0	0	0
CD46	chr1 : 207930358 - 207933069	0	0	0	0	0	14.466	0	0
CD46.1	chr1 : 207930358 - 207940540	0	0	15.1065	10.7032	0	0	10.9939	8.39244
CD46.2	chr1 : 207930358 - 207943707	0	0	3.84085	12.2459	0	0	0	0
CD46.3	chr1 : 207934593 - 207940540	0	0	0	0	6.89911	0	0	0
PLXNA2	chr1 : 208200706 - 208201353	0	174.063	79.245	0	0	0	0	0
PLXNA2.1	chr1 : 208206883 - 208207837	66.5704	0	0	0	0	0	0	0
PLXNA2.2	chr1 : 208207080 - 208207837	0	0	67.7299	0	0	0	0	0
PLXNA2.3	chr1 : 208212362 - 208212965	0	93.3822	0	0	0	0	0	0
PLXNA2.4	chr1 : 208224798 - 208225671	0	0	58.7303	0	0	0	0	0
PLXNA2.5	chr1 : 208252604 - 208270228	0	0	0	3.09181	0	0	0	0
PLXNA2.6	chr1 : 208252604 - 208391347	0.91548	0	0.739086	0	0	0	0	0
PLXNA2.7	chr1 : 208266130 - 208270228	61.9895	27.4814	12.5114	26.5934	0	0	9.10528	0
PLXNA2.8	chr1 : 208266130 - 208272314	0	0	0	8.81144	0	0	0	0
PLXNA2.9	chr1 : 208266130 - 208391347	0.507185	0	0	0.435164	0	0	0	0
PLXNA2.10	chr1 : 208266263 - 208269373	0	18.1059	0	0	0	0	0	0
PLXNA2.11	chr1 : 208269373 - 208391347	0	0	0	0.446734	0	0	0	0
PLXNA2.12	chr1 : 208315673 - 208391347	20.9808	13.3939	21.0035	23.762	0	0	4.93081	0.564605
PLXNA2.13	chr1 : 208383624 - 208391347	263.144	211.443	358.496	317.5	0	20.3119	43.4832	60.8552
PINK1	chr1 : 20964334 - 20966485	0	0	23.8361	0	0	0	0	0
DDOST	chr1 : 20981106 - 20987484	0	0	0	0	6.4329	0	0	0
KIF17	chr1 : 21009145 - 21016828	0	0	0	14.1846	0	0	0	0
SYT14	chr1 : 210126053 - 210139358	0	0	0	4.09545	0	0	0	0
SYT14.1	chr1 : 210186977 - 210194599	0	0	0	0	5.38297	15.4358	0	0
HP1BP3	chr1 : 21071236 - 21071584	0	0	0	156.58	0	0	0	0
HP1BP3.1	chr1 : 21074036 - 21100103	0	0	3.93383	0	0	0	1.43144	0
HP1BP3.2	chr1 : 21074036 - 21103243	0	0	0	0	1.40477	0	0	0
HP1BP3.3	chr1 : 21076215 - 21100103	15.9515	14.1434	4.29266	13.6864	13.7405	11.492	18.7442	14.3087
HP1BP3.4	chr1 : 21083658 - 21097566	9.13261	0	0	15.6715	0	0	0	0
HP1BP3.5	chr1 : 21083658 - 21100103	27.033	30.817	46.7664	49.702	59.8782	45.3103	24.9588	28.5792
HP1BP3.6	chr1 : 21083658 - 21103243	0	0	0	2.78223	0	2.00241	1.9052	0
HP1BP3.7	chr1 : 21083658 - 21106404	2.79206	0	0	0	1.80379	0	0	1.87839
HP1BP3.8	chr1 : 21083658 - 21107033	0	2.40896	0	4.66224	10.5315	11.7442	7.98148	3.65569
HP1BP3.9	chr1 : 21091869 - 21097566	11.1477	0	0	0	7.20186	0	0	0
HP1BP3.10	chr1 : 21091869 - 21100103	15.4258	0	12.4536	52.9414	29.8973	38.1027	4.53163	25.9448
HP1BP3.11	chr1 : 21091869 - 21103243	0	9.90144	0	0	3.60726	0	0	0
HP1BP3.12	chr1 : 21091869 - 21107033	0	3.71337	0	0	5.41137	7.75862	0	2.81759
HP1BP3.13	chr1 : 21094076 - 21107033	0	0	0	8.41089	0	6.05344	0	0
KCNH1	chr1 : 210948689 - 210977508	0	0	0	0	1.42368	0	0	0
HP1BP3.14	chr1 : 21097422 - 21100103	47.3765	21.0032	19.124	0	30.6072	0	0	47.8097
HP1BP3.15	chr1 : 21097422 - 21103243	0	0	0	0	0	13.4744	0	0
HP1BP3.16	chr1 : 21097422 - 21107033	0	0	0	0	0	8.1609	0	0
KCNH1.1	chr1 : 211092981 - 211093411	0	0	0	0	0	273.609	0	0
KCNH1.2	chr1 : 211192205 - 211192598	0	0	0	0	208.799	199.579	0	0
KCNH1.3	chr1 : 211192205 - 211280719	0	0	0	0	0.927063	0	0	0
KCNH1.4	chr1 : 211256121 - 211280719	0	0	0	0	0	1.59433	0	0
EIF4G3	chr1 : 21139650 - 21191755	0	0	0	0	0	0.752658	0	0
RCOR3	chr1 : 211433449 - 211462738	0	0	0	0	0	1.33897	0	0
RCOR3.1	chr1 : 211433449 - 211469095	0	0	0	0	0	2.20037	0	0
RCOR3.2	chr1 : 211433449 - 211477482	0	0	0	0	0	1.78127	0	0
RCOR3.3	chr1 : 211444573 - 211452658	0	0	0	0	0	0	0	5.28459
RCOR3.4	chr1 : 211444573 - 211469095	0	2.29628	0	0	0	0	0	0
RCOR3.5	chr1 : 211451458 - 211469095	0	0	2.90704	0	0	0	0	0
EIF4G3.1	chr1 : 21151592 - 21167521	0	0	0	3.4208	0	0	0	0
EIF4G3.2	chr1 : 21151592 - 21183990	0	0	0	0	0	0	0	1.31878
TRAF5	chr1 : 211526580 - 211527809	51.6747	0	0	0	0	0	0	69.5296
TRAF5.1	chr1 : 211526580 - 211529810	0	17.4333	0	0	12.7025	12.1416	0	0
EIF4G3.3	chr1 : 21154214 - 21155639	44.5672	0	0	0	0	0	0	0
EIF4G3.4	chr1 : 21167348 - 21191755	0	2.3071	6.30207	6.69767	0	0	0	0
EIF4G3.5	chr1 : 21167348 - 21212864	0	1.23714	0	0	0.901419	0.861614	0	0
EIF4G3.6	chr1 : 21175907 - 21177971	0	0	0	26.4002	0	0	0	0
EIF4G3.7	chr1 : 21175907 - 21191755	4.00733	0	0	0	0	0	0	0
EIF4G3.8	chr1 : 21176065 - 21177750	0	0	0	0	0	23.2743	0	0
EIF4G3.9	chr1 : 21177750 - 21212864	0	1.60362	0	0	1.16845	0	0	0
EIF4G3.10	chr1 : 21183895 - 21212864	0	0	0	0	0	0	0	2.94977
EIF4G3.11	chr1 : 21188720 - 21212864	0	0	0	4.51375	0	0	0	0
EIF4G3.12	chr1 : 21191237 - 21191608	0	0	0	0	0	0	201.151	0
LPGAT1	chr1 : 211952259 - 211961069	0	0	11.6394	12.37	0	4.45144	0	0
LPGAT1.1	chr1 : 211952259 - 211966532	4.44953	3.94517	21.5532	7.63539	5.74918	19.2336	2.61427	17.9609
LPGAT1.2	chr1 : 211952259 - 212002665	0	0	0	0	0	0.778027	0	0
LPGAT1.3	chr1 : 211956570 - 211961069	0	0	0	12.1116	0	0	0	0
LPGAT1.4	chr1 : 211956570 - 211966532	0	0	0	0	4.11855	3.93668	0	0
EIF4G3.13	chr1 : 21205815 - 21221994	0	0	0	0	0	0	4.61258	0
EIF4G3.14	chr1 : 21205815 - 21231464	0	0	1.99897	0	0	0	0	0
INTS7	chr1 : 212118125 - 212126043	0	0	0	0	5.18174	0	0	0
INTS7.1	chr1 : 212119948 - 212142049	0	0	0	0	0	0	0	1.93321
INTS7.2	chr1 : 212125910 - 212194554	1.85036	0	0	0	0	0	0	0
INTS7.3	chr1 : 212139771 - 212141323	0	0	0	0	0	0	0	27.5296
INTS7.4	chr1 : 212139771 - 212142049	0	0	0	0	0	17.2156	0	0
INTS7.5	chr1 : 212179980 - 212194554	0	0	0	0	0	8.07271	5.12055	5.86331
INTS7.6	chr1 : 212190227 - 212194554	0	0	11.8492	0	9.48209	0	0	0
INTS7.7	chr1 : 212193463 - 212194554	58.211	0	0	0	75.2136	0	0	0
EIF4G3.15	chr1 : 21220009 - 21221994	63.9881	0	0	0	0	0	0	0
EIF4G3.16	chr1 : 21220009 - 21231464	0	0	0	9.51374	3.58176	3.42359	0	3.72989
EIF4G3.17	chr1 : 21220009 - 21268823	0	3.46066	0	0	0	0	0	0
DTL	chr1 : 212216334 - 212220759	0	0	0	12.3141	9.27209	0	0	0
DTL.1	chr1 : 212216334 - 212254092	0	0	0	0	0	2.07729	0	0
DTL.2	chr1 : 212218001 - 212220759	0	0	18.5901	0	44.6291	42.6583	0	30.9833
DTL.3	chr1 : 212218001 - 212245555	0	0	0	3.95514	0	0	0	1.55062
DTL.4	chr1 : 212238258 - 212254092	0	0	0	0	0	0	0	5.39673
DTL.5	chr1 : 212241565 - 212254092	0	0	0	0	3.27525	0	0	0
DTL.6	chr1 : 212241940 - 212254092	0	0	0	4.48403	0	0	0	0
EIF4G3.18	chr1 : 21226189 - 21329301	0	0	0.497241	0	0	0	0	0
EIF4G3.19	chr1 : 21231375 - 21268823	0	0	0	0	0	1.04724	0	1.14094
PPP2R5A	chr1 : 212480124 - 212506940	0	0	0	0	0	0	5.56585	0
PPP2R5A.1	chr1 : 212502476 - 212506940	0	0	0	24.4131	0	0	0	0
PPP2R5A.2	chr1 : 212502476 - 212515622	0	0	0	0	3.12103	2.98321	0	0
PPP2R5A.3	chr1 : 212502476 - 212522584	0	2.80035	0	0	0	0	0	0
PPP2R5A.4	chr1 : 212515529 - 212522584	0	0	0	0	0	11.1176	0	0
PPP2R5A.5	chr1 : 212515529 - 212530626	0	0	10.1884	0	0	0	0	0
PPP2R5A.6	chr1 : 212519144 - 212532129	0	0	0	0	0	0	2.87358	0
EIF4G3.20	chr1 : 21267983 - 21268823	75.605	0	0	0	0	0	44.4208	0
EIF4G3.21	chr1 : 21267983 - 21276604	0	0	0	0	0	0	4.3282	0
EIF4G3.22	chr1 : 21267983 - 21307720	0	2.83411	0	0	1.03251	0	0	0
EIF4G3.23	chr1 : 21276495 - 21377487	0	0	0	0	0	0.77664	0	0
EIF4G3.24	chr1 : 21295966 - 21307720	0	9.58133	4.36205	18.5435	6.98128	16.6825	12.6981	10.905
EIF4G3.25	chr1 : 21295966 - 21329301	0	6.7568	1.53807	1.63462	0	2.35292	5.59674	3.84514
EIF4G3.26	chr1 : 21295966 - 21377487	0	0	0	0	0.503294	0	0.457716	0
EIF4G3.27	chr1 : 21295966 - 21437876	0	0	0.361296	0	0	0	0	0
FLVCR1	chr1 : 213037066 - 213046160	34.9176	12.3839	11.2759	0	18.0466	17.2497	0	9.39651
FLVCR1.1	chr1 : 213037066 - 213058738	5.86085	0	2.3658	0	1.89318	0	0	0
FLVCR1.2	chr1 : 213037066 - 213061936	0	0	0	0	0	0	0	1.71797
FLVCR1.3	chr1 : 213037066 - 213062599	4.9746	0	2.00805	0	1.6069	3.07189	0	0
FLVCR1.4	chr1 : 213046019 - 213062599	0	0	3.09237	3.28649	0	9.46133	2.25051	0
EIF4G3.28	chr1 : 21306826 - 21307720	0	125.972	0	0	0	43.8671	83.4752	0
EIF4G3.29	chr1 : 21306826 - 21329301	2.82573	0	0	0	0	1.74493	3.32044	0
EIF4G3.30	chr1 : 21306826 - 21377487	0	0	0	0.771146	0	0	0	0
ANGEL2	chr1 : 213170496 - 213180540	0	11.2126	0	5.42513	0	0	0	0
ANGEL2.1	chr1 : 213170496 - 213186760	0	0	0	0	0	0	2.29423	0
RPS6KC1	chr1 : 213244347 - 213290752	0	0	0	2.34845	1.7683	0	0	0
RPS6KC1.1	chr1 : 213244347 - 213303232	0	0	0	0	0	0	0	0.725582
RPS6KC1.2	chr1 : 213251037 - 213290752	3.1982	4.25352	3.87296	0	3.09926	2.9624	0.93953	0
RPS6KC1.3	chr1 : 213251037 - 213303232	0	0	1.96461	0	0.786072	0.75136	0	0
RPS6KC1.4	chr1 : 213251037 - 213349835	0	0	0	0	0.415282	0.793887	0	0
RPS6KC1.5	chr1 : 213277795 - 213303232	0	0	0	6.42646	0	1.54174	2.93379	1.67968
RPS6KC1.6	chr1 : 213290658 - 213303232	0	4.47825	12.2328	4.33354	19.578	28.0702	0	10.1939
RPS6KC1.7	chr1 : 213290658 - 213341316	0	0	0	0	0	0	0	0.843419
EIF4G3.31	chr1 : 21329205 - 21437876	0	0	1.41542	1.50426	0.377552	0	1.37345	0
RPS6KC1.8	chr1 : 213302869 - 213341316	0	0	0	0	0	0	0.970516	0
RPS6KC1.9	chr1 : 213302869 - 213349835	5.40887	0	1.09167	0	1.74718	0.835013	0	3.63888
RPS6KC1.10	chr1 : 213302869 - 213405598	0	0	0	0	0.399391	0	0.363222	0
RPS6KC1.11	chr1 : 213341200 - 213349835	0	0	0	12.6207	0	4.54166	4.32119	0
RPS6KC1.12	chr1 : 213403839 - 213436159	0	0	0	0	0	0	4.618	0
EIF4G3.32	chr1 : 21377358 - 21415706	1.6561	0	0	0	0	3.068	0	2.22833
EIF4G3.33	chr1 : 21377358 - 21437876	0	0.930458	0	0.900393	0	0.648026	1.23314	0
EIF4G3.34	chr1 : 21415630 - 21437876	2.85481	0	0	0	0	0	0	0
SMYD2	chr1 : 214478529 - 214498051	0	0	0	0	0	2.00887	0	0
PTPN14	chr1 : 214537854 - 214543034	0	10.8706	0	0	0	0	0	8.24825
PTPN14.1	chr1 : 214537854 - 214551445	0	0	0	4.00927	0	0	0	3.14369
PTPN14.2	chr1 : 214542799 - 214551445	0	0	0	0	0	13.6076	0	0
PTPN14.3	chr1 : 214560302 - 214564330	0	0	12.7288	0	0	0	0	0
PTPN14.4	chr1 : 214564330 - 214571344	0	0	7.30989	0	0	5.59128	15.9596	0
PTPN14.5	chr1 : 214564330 - 214638300	0.858567	0	0	0	0	0	0	0
PTPN14.6	chr1 : 214575027 - 214588069	0	0	0	0	0	3.00699	0	0
PTPN14.7	chr1 : 214575153 - 214576225	0	0	0	0	38.2733	0	0	0
PTPN14.8	chr1 : 214585026 - 214638300	0	0	0	0	0	0	0.700406	0
PTPN14.9	chr1 : 214585118 - 214587971	0	0	71.8844	0	0	0	0	0
PTPN14.10	chr1 : 214625147 - 214638300	24.1421	4.28111	0	0	6.23873	2.98162	2.83688	0
PTPN14.11	chr1 : 214637972 - 214638300	580.868	171.675	0	0	250.177	0	0	0
CENPF	chr1 : 214787056 - 214788371	0	0	0	0	0	59.646	0	0
CENPF.1	chr1 : 214788174 - 214792563	0	0	0	0	0	26.806	0	0
CENPF.2	chr1 : 214813263 - 214816667	0	0	15.0621	0	0	11.5209	0	0
KCNK2	chr1 : 215259710 - 215298093	0	0	0	0	0	0	0	1.11315
KCNK2.1	chr1 : 215342541 - 215345526	0	0	0	0	27.4901	13.1381	0	0
ECE1	chr1 : 21548239 - 21553719	0	10.2755	0	0	0	0	0	0
ECE1.1	chr1 : 21548239 - 21554534	10.0887	0	0	0	0	0	11.8549	0
ECE1.2	chr1 : 21553651 - 21571596	0	0	0	3.0365	0	0	0	0
ECE1.3	chr1 : 21560050 - 21571596	0	0	0	0	0	0	3.23172	0
ECE1.4	chr1 : 21562342 - 21564737	0	23.5113	0	0	0	0	0	0
ECE1.5	chr1 : 21562342 - 21586885	2.58763	0	0	0	0	0	0	0
ECE1.6	chr1 : 21571481 - 21585332	0	0	0	0	0	0	5.38783	0
ECE1.7	chr1 : 21573713 - 21585332	0	0	0	0	0	3.37527	0	0
KCTD3	chr1 : 215747128 - 215753342	0	0	0	0	0	18.9333	0	0
KCTD3.1	chr1 : 215747128 - 215785263	0	0	0	0	0	0	0	1.12039
KCTD3.2	chr1 : 215749243 - 215752480	0	86.9779	0	16.8335	38.025	60.5765	57.6358	0
KCTD3.3	chr1 : 215749243 - 215760028	0	5.22109	0	0	0	0	0	7.92321
KCTD3.4	chr1 : 215752342 - 215781514	0	0	0	0	0	0	5.11634	0
KCTD3.5	chr1 : 215753251 - 215777644	0	0	0	0	0	0	1.52968	0
KCTD3.6	chr1 : 215759837 - 215768813	0	25.0933	11.4241	0	0	4.36912	0	0
KCTD3.7	chr1 : 215759837 - 215781514	0	2.59766	0	0	0	0	0	0
KCTD3.8	chr1 : 215759837 - 215785263	0	0	0	0	1.61366	0	0	0
KCTD3.9	chr1 : 215768697 - 215785263	3.83365	0	0	0	0	0	0	0
KCTD3.10	chr1 : 215775208 - 215777644	0	23.1155	0	0	0	0	0	0
ECE1.8	chr1 : 21586763 - 21599404	5.02398	0	0	0	0	0	0	0
ECE1.9	chr1 : 21599191 - 21605825	0	0	15.4572	0	0	0	0	0
ECE1.10	chr1 : 21599191 - 21616649	0	3.22543	0	3.1212	2.35016	0	2.13733	9.78942
ECE1.11	chr1 : 21647474 - 21671868	0	0	0	0	0	0	0	3.50299
GPATCH2	chr1 : 217783662 - 217787544	0	0	0	0	0	10.1023	0	33.0185
TGFB2	chr1 : 218607423 - 218610838	0	0	0	15.9561	0	0	43.7053	0
USP48	chr1 : 22007300 - 22021714	0	0	0	7.5607	0	0	0	5.92839
USP48.1	chr1 : 22007300 - 22047659	0	0	0	2.70026	0	0	0	0
USP48.2	chr1 : 22007300 - 22048257	0	0	0	0	3.00527	0	0	0
USP48.3	chr1 : 22007300 - 22050588	0	0	0	0	0.947815	0	0	0
EPRS	chr1 : 220145410 - 220152061	0	0	7.70885	0	0	5.89644	5.6102	0
EPRS.1	chr1 : 220145518 - 220146579	0	0	0	0	38.6701	0	0	0
EPRS.2	chr1 : 220154719 - 220180680	0	0	0	2.09892	0	0	1.43729	0
EPRS.3	chr1 : 220161931 - 220162165	0	0	219.109	0	0	0	0	0
EPRS.4	chr1 : 220161931 - 220174597	0	0	0	0	0	0	5.8919	0
USP48.4	chr1 : 22016466 - 22056325	0	4.23815	0	0	0	0	0	0
EPRS.5	chr1 : 220170324 - 220180680	0	0	0	5.26168	0	0	10.8092	0
EPRS.6	chr1 : 220174479 - 220180680	30.7248	0	0	0	0	0	0	0
EPRS.7	chr1 : 220178589 - 220180680	0	0	24.5201	0	19.6217	0	0	20.4332
EPRS.8	chr1 : 220179447 - 220180680	0	0	0	0	66.5515	0	0	0
EPRS.9	chr1 : 220184287 - 220198600	4.4371	0	0	0	0	0	0	0
BPNT1	chr1 : 220242725 - 220246299	0	0	0	0	0	0	0	23.9093
IARS2	chr1 : 220273831 - 220287816	0	0	0	0	0	0	2.6681	0
IARS2.1	chr1 : 220275470 - 220276119	0	0	0	0	0	60.4272	0	0
IARS2.2	chr1 : 220275470 - 220276904	0	39.2674	71.5084	0	0	0	0	0
IARS2.3	chr1 : 220276788 - 220313631	0	0	0	0	0	0	3.03831	0
IARS2.4	chr1 : 220276904 - 220279208	0	24.4399	0	0	0	0	0	0
USP48.5	chr1 : 22027990 - 22033361	0	0	0	0	0	14.6033	0	0
IARS2.5	chr1 : 220287655 - 220313631	0	0	0	2.0977	0	1.50975	0	0
IARS2.6	chr1 : 220287655 - 220315290	0	0	0	0	0	2.83823	1.35022	0
USP48.6	chr1 : 22030754 - 22048257	0	0	2.9293	0	0	0	0	0
IARS2.7	chr1 : 220307743 - 220313631	0	0	0	0	0	0	19.0116	0
IARS2.8	chr1 : 220310150 - 220312481	0	0	0	0	0	16.8242	0	0
IARS2.9	chr1 : 220310150 - 220313631	0	0	0	0	0	0	0	24.5481
RAB3GAP2	chr1 : 220330611 - 220363488	0	0	0	1.65739	0	0	0	0
RAB3GAP2.1	chr1 : 220330611 - 220369740	0	2.87815	0	0	0	0	0	0
RAB3GAP2.2	chr1 : 220340634 - 220379348	0	0	0	1.4075	0	0	0	0
RAB3GAP2.3	chr1 : 220344233 - 220375716	0	1.78857	0	0	0	0	0	0
RAB3GAP2.4	chr1 : 220344233 - 220379348	0	0	0	0	1.16842	0	0	0
RAB3GAP2.5	chr1 : 220345419 - 220345978	0	0	0	97.4776	0	0	0	0
RAB3GAP2.6	chr1 : 220355598 - 220356273	0	0	0	80.7259	0	0	0	0
RAB3GAP2.7	chr1 : 220355598 - 220359083	0	0	0	0	0	0	0	12.2599
RAB3GAP2.8	chr1 : 220355598 - 220369740	0	0	0	0	0	2.7731	0	0
RAB3GAP2.9	chr1 : 220363044 - 220364626	0	0	0	0	0	49.5793	0	0
RAB3GAP2.10	chr1 : 220363718 - 220383831	0	0	0	0	0	0	0	2.12429
RAB3GAP2.11	chr1 : 220369591 - 220383831	0	0	0	0	0	5.50804	0	0
RAB3GAP2.12	chr1 : 220375617 - 220384344	0	0	5.87505	0	0	0	0	0
RAB3GAP2.13	chr1 : 220383729 - 220387321	0	0	0	0	22.8447	0	0	0
RAB3GAP2.14	chr1 : 220383729 - 220406205	0	0	0	0	0	1.74485	0	0
USP48.7	chr1 : 22041881 - 22048257	0	0	0	17.0922	6.43491	0	0	6.70105
USP48.8	chr1 : 22041881 - 22050588	14.5878	12.9343	0	0	9.42437	0	8.5709	14.7212
USP48.9	chr1 : 22041881 - 22056325	0	0	0	0	0	0	2.58332	0
USP48.10	chr1 : 22047528 - 22056325	0	12.802	0	0	4.66398	4.45802	0	0
USP48.11	chr1 : 22047528 - 22078108	0	0	1.67664	0	0	0	0	0
USP48.12	chr1 : 22062938 - 22084276	0	0	0	2.55366	0	0	0	0
USP48.13	chr1 : 22073559 - 22078108	55.8437	0	0	0	0	0	0	0
USP48.14	chr1 : 22073559 - 22079612	10.492	0	16.9409	0	0	0	0	0
USP48.15	chr1 : 22073559 - 22084276	11.8519	15.7627	0	0	11.4852	0	6.96341	0
USP48.16	chr1 : 22074630 - 22078108	73.0399	80.9509	14.7417	0	11.7967	0	0	0
USP48.17	chr1 : 22074630 - 22079612	0	33.9078	10.2914	0	0	15.7436	0	8.57606
MARK1	chr1 : 220752695 - 220771721	0	2.95961	0	0	0	0	0	0
USP48.18	chr1 : 22077999 - 22084276	0	0	0	0	0	0	0	6.80674
USP48.19	chr1 : 22079019 - 22084276	0	10.7113	9.753	0	0	0	0	0
USP48.20	chr1 : 22083038 - 22084276	0	0	0	44.0145	0	0	30.1401	0
HLX	chr1 : 221053791 - 221054507	0	0	0	76.1033	0	0	0	0
HSPG2	chr1 : 22150108 - 22151108	0	112.619	0	0	0	0	0	0
HSPG2.1	chr1 : 22151289 - 22154355	0	0	0	17.7723	0	0	0	0
HSPG2.2	chr1 : 22151294 - 22154355	41.4951	0	0	0	0	0	0	0
HSPG2.3	chr1 : 22154941 - 22155327	329.058	437.638	398.483	0	0	0	0	110.689
HSPG2.4	chr1 : 22154942 - 22155327	164.956	731.292	266.346	0	0	0	0	0
HSPG2.5	chr1 : 22156122 - 22156485	0	0	0	0	0	0	102.792	0
HSPG2.6	chr1 : 22161171 - 22162130	0	0	0	0	0	0	0	44.5526
HSPG2.7	chr1 : 22162032 - 22163499	0	38.3841	0	0	0	0	0	0
HSPG2.8	chr1 : 22163482 - 22165317	0	30.6864	0	0	0	0	0	0
HSPG2.9	chr1 : 22165317 - 22166510	319.404	47.1999	0	45.6747	0	32.8728	62.554	0
HSPG2.10	chr1 : 22165317 - 22170792	46.3987	0	0	0	0	0	0	0
HSPG2.11	chr1 : 22166314 - 22169414	0	0	0	0	0	0	0	13.7826
HSPG2.12	chr1 : 22168197 - 22168494	427.665	0	0	0	0	0	0	0
HSPG2.13	chr1 : 22168494 - 22169931	0	39.1854	0	0	0	0	0	0
HSPG2.14	chr1 : 22168899 - 22169262	0	0	0	0	0	0	0	235.404
HSPG2.15	chr1 : 22169262 - 22170792	0	36.8036	67.0216	0	0	0	0	0
HSPG2.16	chr1 : 22169979 - 22170640	0	0	0	0	0	59.3301	0	0
HSPG2.17	chr1 : 22170640 - 22173092	0	0	41.8202	0	0	0	0	0
HSPG2.18	chr1 : 22173112 - 22173846	0	0	69.8522	0	0	0	0	0
HSPG2.19	chr1 : 22173846 - 22175524	189.238	100.672	122.221	64.9463	0	0	44.4737	25.4624
HSPG2.20	chr1 : 22174023 - 22174181	0	0	0	0	0	0	236.161	0
HSPG2.21	chr1 : 22174606 - 22175135	0	106.445	0	0	0	0	0	0
HSPG2.22	chr1 : 22174607 - 22175135	0	106.647	0	0	0	0	0	0
HSPG2.23	chr1 : 22174614 - 22175135	1218.97	216.159	98.4099	104.587	0	225.819	429.713	246.023
HSPG2.24	chr1 : 22176533 - 22176991	138.664	122.946	111.947	0	0	0	0	0
HSPG2.25	chr1 : 22178038 - 22178726	0	0	0	0	0	0	108.469	0
HSPG2.26	chr1 : 22178754 - 22179192	0	128.56	0	0	0	0	0	0
HSPG2.27	chr1 : 22181103 - 22186728	0	10.0106	0	0	0	0	0	0
HSPG2.28	chr1 : 22181796 - 22183688	0	29.7619	0	0	0	0	0	0
HSPG2.29	chr1 : 22183507 - 22188608	0	11.0389	0	0	0	0	0	0
HSPG2.30	chr1 : 22186058 - 22188608	0	0	0	0	0	0	0	16.7553
DUSP10	chr1 : 221879436 - 221879808	0	0	0	0	110.293	0	0	0
HSPG2.31	chr1 : 22190592 - 22192302	0	0	29.9834	0	0	0	0	0
HSPG2.32	chr1 : 22199290 - 22199489	319.137	0	0	0	0	0	0	0
HSPG2.33	chr1 : 22201517 - 22202121	0	186.455	0	0	0	0	0	0
HSPG2.34	chr1 : 22201518 - 22202121	0	93.3822	0	0	0	0	0	0
HSPG2.35	chr1 : 22206599 - 22207995	0	0	110.182	0	0	56.1851	53.4576	0
HSPG2.36	chr1 : 22211812 - 22222803	0	5.12324	0	0	0	0	0	0
HSPG2.37	chr1 : 22213707 - 22214559	223.62	0	0	0	0	0	131.385	0
HSPG2.38	chr1 : 22216473 - 22217187	0	0	0	0	0	0	104.519	0
HHIPL2	chr1 : 222711989 - 222715497	0	0	0	0	0	22.3587	0	0
MIA3	chr1 : 222794500 - 222806591	0	0	0	0	3.39335	0	0	7.06739
MIA3.1	chr1 : 222798109 - 222806591	0	0	0	0	0	4.62358	0	0
MIA3.2	chr1 : 222800916 - 222819027	0	0	0	0	0	0	2.06026	0
MIA3.3	chr1 : 222805506 - 222819027	0	0	0	4.03003	0	0	0	0
MIA3.4	chr1 : 222823633 - 222828135	14.1067	0	0	0	0	0	0	0
MIA3.5	chr1 : 222833656 - 222835374	0	0	0	0	47.7637	0	0	0
AIDA	chr1 : 222860271 - 222876559	0	0	0	0	0	0	0	5.24631
AIDA.1	chr1 : 222860411 - 222860936	0	0	97.6601	0	0	0	0	0
BROX	chr1 : 222889025 - 222895856	0	0	0	0	0	0	5.46237	0
BROX.1	chr1 : 222889025 - 222897506	0	0	12.0909	0	4.83776	4.62413	0	0
BROX.2	chr1 : 222889025 - 222898897	0	0	0	11.0393	4.1561	0	0	0
BROX.3	chr1 : 222889025 - 222903519	0	0	7.07486	0	0	0	0	0
BROX.4	chr1 : 222897433 - 222903519	0	0	0	0	0	6.44384	0	7.02036
RP11.452F19.3	chr1 : 222997225 - 223008557	5.60432	4.96907	0	0	0	0	0	0
DISP1	chr1 : 222997225 - 223073207	0	0	0	0	0	0.516138	0	0
DISP1.1	chr1 : 223163966 - 223165452	128.213	0	0	0	0	0	0	0
SKI	chr1 : 2234416 - 2236024	0	0	31.8853	0	0	24.3888	46.4097	53.1417
CAPN2	chr1 : 223943351 - 223945045	0	33.2405	0	0	0	69.452	0	0
CAPN2.1	chr1 : 223945082 - 223946944	0	0	0	0	0	0	0	22.9462
CAPN2.2	chr1 : 223951909 - 223954031	0	0	0	0	38.6701	0	0	0
CAPN2.3	chr1 : 223951909 - 223954043	0	0	48.052	0	0	0	34.9704	0
CAPN2.4	chr1 : 223957611 - 223958130	0	0	98.7891	0	0	0	0	0
TP53BP2	chr1 : 223976709 - 223984292	0	0	6.76138	0	0	0	0	0
TP53BP2.1	chr1 : 223980090 - 223984292	0	0	24.4034	0	0	0	0	0
TP53BP2.2	chr1 : 223985916 - 223986379	0	0	0	0	0	0	241.772	0
TP53BP2.3	chr1 : 223987600 - 223990597	0	0	0	0	13.69	0	0	0
TP53BP2.4	chr1 : 223990622 - 223990972	0	0	0	0	234.451	0	0	488.296
TP53BP2.5	chr1 : 223991875 - 223994649	0	20.299	0	0	14.7906	0	0	0
CDC42	chr1 : 22400586 - 22413359	4.97207	0	0	4.26603	0	0	0	0
CDC42.1	chr1 : 22404921 - 22408287	0	0	0	0	12.1892	0	0	0
CDC42.2	chr1 : 22404921 - 22413359	0	0	6.07627	6.45769	0	32.5338	13.2662	15.1905
DEGS1	chr1 : 224371120 - 224377249	0	0	0	0	6.69424	0	0	0
DEGS1.1	chr1 : 224377278 - 224378021	0	0	0	293.351	0	0	0	115.009
NVL	chr1 : 224420902 - 224477435	0	0	0	0	0.725753	0	0	0
NVL.1	chr1 : 224437913 - 224455835	0	0	0	0	2.28931	0	0	0
NVL.2	chr1 : 224437913 - 224468887	0	0	0	0	0	0	1.20467	0
NVL.3	chr1 : 224437913 - 224505632	0	0	0	0	0	0.579117	0	0
NVL.4	chr1 : 224455735 - 224491559	0	0	0	0	1.14529	0	0	0
NVL.5	chr1 : 224484202 - 224491559	0	0	0	0	0	0	5.07183	0
NVL.6	chr1 : 224484202 - 224514166	0	0	0	0	0	1.30881	0	0
NVL.7	chr1 : 224499586 - 224500735	0	0	0	0	35.7084	0	0	0
WDR26	chr1 : 224581529 - 224589811	0	6.79902	0	0	0	0	0	0
WDR26.1	chr1 : 224581529 - 224612356	0	0	0	0	0	1.27217	0	0
WDR26.2	chr1 : 224585798 - 224586736	0	0	54.6605	0	43.7409	0	0	0
WDR26.3	chr1 : 224585798 - 224588771	0	18.9403	0	0	0	0	12.5508	0
WDR26.4	chr1 : 224585798 - 224612356	0	0	0	0	1.54488	0	0	0
WDR26.5	chr1 : 224586590 - 224599267	0	0	4.04445	0	0	0	0	0
WDR26.6	chr1 : 224588651 - 224599267	0	5.30421	0	0	0	0	0	0
WDR26.7	chr1 : 224588651 - 224619483	0	3.65266	0	0	0	0	0	0
WDR26.8	chr1 : 224592131 - 224612421	0	0	0	0	0	1.93284	0	0
WDR26.9	chr1 : 224599128 - 224601037	33.2678	0	0	0	0	0	0	0
WDR26.10	chr1 : 224599128 - 224607317	0	0	0	0	0	14.367	0	0
WDR26.11	chr1 : 224599128 - 224612421	0	0	0	0	0	0	5.614	0
WDR26.12	chr1 : 224605961 - 224612356	19.8618	17.6105	8.01744	25.5621	19.2474	0	0	6.68114
WDR26.13	chr1 : 224606160 - 224607219	0	106.345	0	0	0	0	0	0
WDR26.14	chr1 : 224607219 - 224619483	10.3568	0	0	0	0	0	0	0
CNIH3	chr1 : 224918163 - 224922408	0	0	0	0	0	0	8.78997	30.195
DNAH14	chr1 : 225140371 - 225156576	3.91905	0	0	0	0	4.84014	0	2.63659
DNAH14.1	chr1 : 225140371 - 225161855	14.7803	15.726	0	5.07261	22.917	10.9525	5.2104	1.98873
DNAH14.2	chr1 : 225140371 - 225195246	0	2.05228	0	0	2.24304	0	0.679971	0
DNAH14.3	chr1 : 225140371 - 225211567	1.78404	1.58182	0	0	0	0.550835	1.57228	0
DNAH14.4	chr1 : 225190484 - 225211567	0	2.67085	0	0	0	3.72027	0	6.07967
DNAH14.5	chr1 : 225195114 - 225284941	0	0.626866	0	0	0	0	0	0
DNAH14.6	chr1 : 225226395 - 225231685	0	0	0	0	7.75596	7.41346	0	0
DNAH14.7	chr1 : 225239152 - 225347187	0.587848	0	0	0	0	0	0	0
DNAH14.8	chr1 : 225339706 - 225373127	0	0	0	0	0	0	1.11647	0
LBR	chr1 : 225594365 - 225603034	0	6.4955	0	0	0	0	0	0
LBR.1	chr1 : 225594558 - 225597992	0	0	14.9306	0	0	0	0	0
LBR.2	chr1 : 225600155 - 225607500	0	0	0	0	0	0	5.08011	0
LBR.3	chr1 : 225600155 - 225611791	0	4.83925	0	0	3.52604	0	0	0
LBR.4	chr1 : 225602979 - 225611791	21.621	0	0	0	0	0	0	0
ENAH	chr1 : 225695652 - 225702602	0	0	0	0	0	5.64277	10.7377	0
ENAH.1	chr1 : 225718255 - 225723265	0	0	0	0	0	0	14.8956	0
ENAH.2	chr1 : 225718255 - 225755116	0	1.52762	0	0	0	1.06392	1.01227	0
ENAH.3	chr1 : 225742607 - 225755116	0	0	0	0	6.55992	3.13512	0	0
TMEM63A	chr1 : 226044352 - 226047049	0	0	0	0	15.2128	0	0	0
TMEM63A.1	chr1 : 226062092 - 226065094	0	0	0	0	13.6672	0	0	0
RP4.559A3.7	chr1 : 226110104 - 226111400	0	0	0	0	0	30.2602	0	0
SDE2	chr1 : 226175596 - 226176089	128.82	0	0	0	0	0	151.373	346.661
LIN9	chr1 : 226438539 - 226454033	0	0	3.30912	0	0	0	0	0
LIN9.1	chr1 : 226438539 - 226475498	0	0	0	0	0	0	2.01918	0
LIN9.2	chr1 : 226438539 - 226488906	0	0	3.05388	0	0	0	0	0
LIN9.3	chr1 : 226453233 - 226455791	0	0	0	0	0	15.3312	0	0
LIN9.4	chr1 : 226453233 - 226475498	0	0	0	4.89468	0	1.76138	6.70351	0
LIN9.5	chr1 : 226453233 - 226488906	1.78029	0	0	0	0	0	0	0
LIN9.6	chr1 : 226453913 - 226475498	0	0	0	2.52444	0	1.81687	0	0
LIN9.7	chr1 : 226465475 - 226475498	0	11.2361	0	0	0	0	0	0
PARP1	chr1 : 226550882 - 226551643	0	221.982	0	0	0	0	0	0
PSEN2	chr1 : 227073238 - 227076750	0	0	14.599	0	0	0	10.6246	0
ADCK3	chr1 : 227149077 - 227153438	0	0	0	0	0	17.9854	0	0
CDC42BPA	chr1 : 227192694 - 227204751	5.26733	0	8.50486	0	3.40292	6.5053	0	0
CDC42BPA.1	chr1 : 227192694 - 227223308	0	0	0	0	1.3402	2.56205	0	0
CDC42BPA.2	chr1 : 227203780 - 227213853	0	11.1803	0	5.40951	0	3.8933	0	0
CDC42BPA.3	chr1 : 227203780 - 227223308	0	0	5.25108	0	0	0	1.91077	0
CDC42BPA.4	chr1 : 227203780 - 227235711	0	0	0	0	0	1.22819	0	0
CDC42BPA.5	chr1 : 227213755 - 227223308	0	0	0	0	0	4.10523	0	0
CDC42BPA.6	chr1 : 227213873 - 227216357	0	45.3377	20.6407	0	0	0	0	0
CDC42BPA.7	chr1 : 227216357 - 227223308	0	8.10092	0	0	0	0	0	0
CDC42BPA.8	chr1 : 227216357 - 227235711	0	0	2.64914	0	0	0	0	0
CDC42BPA.9	chr1 : 227216357 - 227257554	0	0	0	0	0	0	0	2.07422
CDC42BPA.10	chr1 : 227218108 - 227223308	0	0	0	0	0	0	7.17566	0
CDC42BPA.11	chr1 : 227257477 - 227262065	0	0	0	0	17.8854	0	0	0
CDC42BPA.12	chr1 : 227257477 - 227268718	0	0	0	0	10.9498	0	0	0
CDC42BPA.13	chr1 : 227300012 - 227316932	0	0	0	0	0	0	0	2.52517
CDC42BPA.14	chr1 : 227300012 - 227335260	0	1.59752	0	0	0	0	0	0
CDC42BPA.15	chr1 : 227307504 - 227335260	0	0	3.69445	0	0	0	1.34434	0
CDC42BPA.16	chr1 : 227316809 - 227387353	0	1.59644	0	0	0	0	0	0
CDC42BPA.17	chr1 : 227327276 - 227335260	0	0	12.8436	0	5.1389	9.82395	0	5.35144
CDC42BPA.18	chr1 : 227327276 - 227381635	0	0	0	0	0.754779	0	0	0
CDC42BPA.19	chr1 : 227330645 - 227335260	0	0	0	0	8.89036	8.49777	0	0
CDC42BPA.20	chr1 : 227330748 - 227333189	0	0	0	0	33.6166	0	0	0
CDC42BPA.21	chr1 : 227381486 - 227441856	0	0	0	0	0.679626	0.649614	0	0
SNAP47	chr1 : 227935392 - 227935934	0	0	189.194	0	0	144.713	0	0
SNAP47.1	chr1 : 227935392 - 227947186	0	0	0	0	6.95761	0	0	7.24536
SNAP47.2	chr1 : 227935392 - 227954784	0	2.90375	0	0	0	0	0	0
ZBTB40	chr1 : 22816372 - 22818026	0	0	61.997	0	0	71.1316	22.5595	25.8319
ZBTB40.1	chr1 : 22828177 - 22828751	0	98.1001	0	0	0	0	0	0
ARF1	chr1 : 228284778 - 228285416	0	0	0	0	0	0	58.485	0
GUK1	chr1 : 228333211 - 228336157	0	0	0	0	0	0	0	43.5091
GUK1.1	chr1 : 228334639 - 228335086	0	125.972	0	0	0	0	0	0
GUK1.2	chr1 : 228335400 - 228336052	0	0	0	0	62.9279	0	0	0
GUK1.3	chr1 : 228335400 - 228336332	0	0	0	0	0	42.0786	0	0
ZBTB40.2	chr1 : 22843957 - 22846495	0	22.1866	0	0	0	0	0	0
NUP133	chr1 : 229580660 - 229596516	4.00531	0	0	0	0	0	0	0
NUP133.1	chr1 : 229580660 - 229601266	0	0	0	0	0	0	1.8108	0
NUP133.2	chr1 : 229586271 - 229601266	0	0	0	0	0	7.84606	0	0
NUP133.3	chr1 : 229588435 - 229593907	0	0	0	0	0	0	6.81898	0
NUP133.4	chr1 : 229593907 - 229599423	0	0	0	0	7.43818	0	0	0
NUP133.5	chr1 : 229593907 - 229601266	0	7.65178	0	0	0	0	15.2113	0
NUP133.6	chr1 : 229596357 - 229601266	0	0	0	0	8.35792	0	7.60103	8.70359
NUP133.7	chr1 : 229596357 - 229611479	0	0	0	7.20672	0	0	0	0
NUP133.8	chr1 : 229596357 - 229631794	0	0	0	0	0	0	0	2.41137
NUP133.9	chr1 : 229599289 - 229601266	0	0	0	0	0	59.5102	37.7475	64.8345
NUP133.10	chr1 : 229599289 - 229634053	0	1.61976	0	0	0	0	0	0
NUP133.11	chr1 : 229600370 - 229623360	0	0	0	2.37016	0	0	0	5.57537
NUP133.12	chr1 : 229602380 - 229623360	0	0	0	0	7.8225	1.86927	0	0
NUP133.13	chr1 : 229613343 - 229623360	0	0	0	0	0	0	3.72501	0
NUP133.14	chr1 : 229619800 - 229634053	0	0	0	0	2.87862	0	0	0
NUP133.15	chr1 : 229622117 - 229634053	0	0	0	0	0	3.28563	0	0
NUP133.16	chr1 : 229625701 - 229634053	7.60395	0	0	0	0	9.3911	17.8704	0
NUP133.17	chr1 : 229631241 - 229634053	0	0	0	0	14.5907	0	0	0
ABCB10	chr1 : 229661682 - 229678118	0	0	0	0	0	0	0	5.19906
ABCB10.1	chr1 : 229665945 - 229667478	0	0	0	0	0	0	0	83.6124
ABCB10.2	chr1 : 229675202 - 229678118	0	0	0	18.6865	0	0	0	0
URB2	chr1 : 229768015 - 229783499	0	0	0	0	0	2.53276	0	0
GALNT2	chr1 : 230313963 - 230339036	0	0	0	0	1.63638	0	0	0
GALNT2.1	chr1 : 230371759 - 230385017	0	0	3.86721	0	0	0	0	0
GALNT2.2	chr1 : 230371759 - 230386306	0	0	0	0	0	2.6959	0	0
GALNT2.3	chr1 : 230372405 - 230391090	0	0	0	5.83248	0	0	0	0
GALNT2.4	chr1 : 230379051 - 230401113	0	0	0	0	0	0	1.6913	0
GALNT2.5	chr1 : 230384929 - 230391090	0	0	0	0	0	0	18.1692	0
GALNT2.6	chr1 : 230390963 - 230401113	0	0	0	0	0	0	3.6762	0
COG2	chr1 : 230795209 - 230800333	0	0	0	0	8.00722	0	0	0
COG2.1	chr1 : 230798886 - 230807386	7.47155	0	6.03195	0	0	0	4.38982	0
COG2.2	chr1 : 230798886 - 230810870	0	0	12.835	4.54689	3.42365	3.27247	12.4544	10.6957
COG2.3	chr1 : 230807261 - 230822878	0	0	0	0	0	2.51119	0	0
C1orf198	chr1 : 230979099 - 230979642	0	0	0	0	0	0	68.7172	0
TTC13	chr1 : 231060586 - 231075242	0	0	0	3.71793	0	0	0	0
EPHB2	chr1 : 23107913 - 23111569	52.1128	0	0	0	0	10.7268	0	0
TTC13.1	chr1 : 231079551 - 231097049	3.62945	0	5.86027	3.11407	0	2.24124	0	2.44176
TTC13.2	chr1 : 231081134 - 231097049	3.99046	0	0	0	0	2.46417	0	2.68463
TTC13.3	chr1 : 231090078 - 231097049	9.11034	16.1554	0	0	5.88567	0	0	6.12909
C1orf131	chr1 : 231362136 - 231362814	0	0	75.6217	0	0	0	0	0
GNPAT	chr1 : 231398468 - 231411942	0	0	0	0	9.13515	0	0	0
GNPAT.1	chr1 : 231406503 - 231411942	0	0	0	0	7.54348	0	0	0
GNPAT.2	chr1 : 231409808 - 231410920	0	0	0	0	0	70.5346	0	0
EGLN1	chr1 : 231506307 - 231509845	0	0	0	0	0	0	10.5465	0
TSNAX	chr1 : 231665000 - 231678357	0	0	0	0	6.14345	0	0	0
TSNAX.1	chr1 : 231672958 - 231678357	0	0	0	0	7.59937	0	0	0
TSNAX.DISC1	chr1 : 231829571 - 231830551	0	0	0	55.602	0	40.0176	0	0
TSNAX.DISC1.1	chr1 : 231829571 - 231837770	0	0	0	0	0	4.78317	0	0
TSNAX.DISC1.2	chr1 : 231837700 - 231906816	0.918864	0	0	0	0	0	0	0
TSNAX.DISC1.3	chr1 : 231885671 - 231906816	0	2.66302	0	0	1.94036	1.85468	1.76465	0
DISC1	chr1 : 231885671 - 231910563	0	0	0	0	0	1.5755	0	0
EPHB2.1	chr1 : 23189529 - 23191705	0	25.8775	0	0	0	0	0	0
TSNAX.DISC1.4	chr1 : 231902885 - 231906816	48.4672	0	13.0429	0	0	0	0	0
DISC1.1	chr1 : 231930987 - 231954263	10.9139	0	0	2.34104	0	5.05463	0	7.34248
SIPA1L2	chr1 : 232551239 - 232596907	0	0	0	0	0	1.71749	0	0
SIPA1L2.1	chr1 : 232561334 - 232568217	0	0	0	0	0	5.69769	0	0
SIPA1L2.2	chr1 : 232649602 - 232651354	144.996	64.2802	0	0	0	0	0	0
RER1	chr1 : 2328659 - 2330824	0	0	0	0	0	18.1142	0	0
PCNXL2	chr1 : 233150410 - 233161145	0	0	0	0	0	10.9596	0	0
PCNXL2.1	chr1 : 233160891 - 233193036	0	0	1.59501	0	0	0	0	0
PCNXL2.2	chr1 : 233190013 - 233297109	0	0	0.957487	0	0	0	0	0
PCNXL2.3	chr1 : 233225806 - 233231609	0	0	8.83535	0	7.07031	6.75809	0	0
PCNXL2.4	chr1 : 233270758 - 233297109	0	2.1369	0	12.4071	3.11404	2.97653	22.6563	3.24283
PCNXL2.5	chr1 : 233270758 - 233314921	0	0	0	2.46768	0.929036	0	0	0
PCNXL2.6	chr1 : 233270758 - 233353930	0	0	0	0	0	0	0.44863	0
PCNXL2.7	chr1 : 233270758 - 233388534	0	0	0	0.462658	0.348365	0	0	0
PCNXL2.8	chr1 : 233296028 - 233314921	0	2.98044	0	0	0	0	0	0
PCNXL2.9	chr1 : 233296028 - 233336010	0	0	0	0	0	0.980872	0	0
PCNXL2.10	chr1 : 233296028 - 233344435	0	0	1.05918	0	0	0.810156	0.770827	2.64792
PCNXL2.11	chr1 : 233296028 - 233363117	0	0	0.764232	0	0	0	0	0
PCNXL2.12	chr1 : 233296028 - 233372726	0	0	0.668486	0	0	0	0	0
PCNXL2.13	chr1 : 233313547 - 233336010	0	0	0	7.2773	0	0	0	0
PCNXL2.14	chr1 : 233313547 - 233344435	8.22432	7.29208	0	0	1.32832	1.26966	0	2.76651
PCNXL2.15	chr1 : 233313547 - 233353930	0	0	0	1.34933	1.016	0	0	0
PCNXL2.16	chr1 : 233313547 - 233363117	0	0	0	0	0.827698	0	0.752742	0
PCNXL2.17	chr1 : 233313547 - 233388534	0	0	0	0	0.547148	0	0	0
PCNXL2.18	chr1 : 233334684 - 233344435	0	0	15.7742	0	8.41534	4.02187	0	8.76339
PCNXL2.19	chr1 : 233334684 - 233353930	0	0	0	0	2.13182	0	1.93876	2.21999
PCNXL2.20	chr1 : 233334684 - 233372726	0	0	1.34776	0	1.07852	4.12357	1.9617	1.12312
PCNXL2.21	chr1 : 233334684 - 233388534	0	0	0	1.01188	0	0	0.692914	0
PCNXL2.22	chr1 : 233344263 - 233353930	0	0	0	5.6367	0	0	0	0
PCNXL2.23	chr1 : 233344263 - 233363117	0	0	0	8.6703	0	0	0	0
PCNXL2.24	chr1 : 233344263 - 233372726	0	0	1.80134	0	1.44149	1.37783	0	0
PCNXL2.25	chr1 : 233353644 - 233363117	0	5.94421	5.41239	0	4.33115	0	7.87785	0
PCNXL2.26	chr1 : 233353644 - 233372726	0	0	2.68691	2.85557	0	4.11039	3.91085	0
PCNXL2.27	chr1 : 233362971 - 233388534	0	0	0	0	0	1.53414	0	0
PCNXL2.28	chr1 : 233362971 - 233395090	0	0	0	0	0	0	0	1.33024
PCNXL2.29	chr1 : 233386484 - 233398909	0	0	0	0	0	3.15632	0	0
MLK4	chr1 : 233482187 - 233498039	0	0	0	0	0	4.94792	0	0
KDM1A	chr1 : 23356961 - 23370979	0	0	0	7.77429	2.92688	5.59527	0	0
KDM1A.1	chr1 : 23356961 - 23377013	41.1733	19.6572	23.0124	10.8697	22.5074	17.602	7.44333	10.6538
KDM1A.2	chr1 : 23356961 - 23380332	0	0	0	0	0	0	0	7.31264
KDM1A.3	chr1 : 23356961 - 23385660	0	5.88621	14.2922	9.49336	10.0074	1.3665	5.20066	7.4438
KDM1A.4	chr1 : 23356961 - 23395644	1.64176	0	0	0	0	0	0	0
KDM1A.5	chr1 : 23376879 - 23384058	0	0	0	15.1804	0	5.46277	0	0
KDM1A.6	chr1 : 23376879 - 23385660	0	19.2379	0	0	14.0174	13.3984	0	0
KDM1A.7	chr1 : 23380253 - 23385660	0	0	0	0	7.58813	0	0	0
KDM1A.8	chr1 : 23381561 - 23395644	0	0	0	0	0	5.56944	0	0
KDM1A.9	chr1 : 23381561 - 23399896	0	0	0	2.97191	0	0	0	0
KDM1A.10	chr1 : 23395031 - 23406160	11.4131	0	0	0	0	0	0	0
KDM1A.11	chr1 : 23395031 - 23408859	0	0	0	0	0	5.67215	0	0
PEX10	chr1 : 2340327 - 2341809	0	0	0	0	0	0	0	57.6598
LUZP1	chr1 : 23415568 - 23417682	0	53.2729	0	0	0	0	0	0
LUZP1.1	chr1 : 23435514 - 23495517	0	0.938444	0	0	0	0	0	0
TARBP1	chr1 : 234546190 - 234608557	0	0	0.822094	0	0	0	0	0
TARBP1.1	chr1 : 234553829 - 234563512	0	0	0	0	0	0	15.414	0
TARBP1.2	chr1 : 234553829 - 234608557	0	0	0	0.995651	0	0	0.681798	0
TARBP1.3	chr1 : 234561418 - 234607003	0	0	0	0	0	0.86031	0	0
TARBP1.4	chr1 : 234564881 - 234608557	0	7.73553	0	0	0	0.897912	0	0
TARBP1.5	chr1 : 234569155 - 234582721	0	4.15078	0	0	0	0	0	0
TARBP1.6	chr1 : 234569155 - 234608557	0	0	0	0	2.08259	0	0	0
TARBP1.7	chr1 : 234582548 - 234608557	0	0	1.9713	0	0	1.50783	2.86927	0
TARBP1.8	chr1 : 234584225 - 234608557	0	0	0	0	0	1.61176	0	0
TARBP1.9	chr1 : 234586173 - 234608557	0	0	0	0	0	0	0	3.81754
TARBP1.10	chr1 : 234593412 - 234608557	4.19334	0	0	0	0	2.58945	0	0
RBM34	chr1 : 235298966 - 235316080	0	0	2.99588	0	0	0	0	0
RBM34.1	chr1 : 235298966 - 235318427	0	0	0	11.1998	0	0	0	0
ARID4B	chr1 : 235298966 - 235324772	0	0	0	0	1.5899	0	0	0
RBM34.2	chr1 : 235299423 - 235301191	0	0	0	0	23.2065	0	0	0
RBM34.3	chr1 : 235301191 - 235318427	0	0	0	0	0	2.27531	0	0
RBM34.4	chr1 : 235301533 - 235311718	0	11.0573	0	0	0	0	0	0
ARID4B.1	chr1 : 235338498 - 235377341	0	0	0	0	1.05628	0	0	0
ARID4B.2	chr1 : 235341114 - 235346108	0	0	0	0	8.21566	0	0	0
ARID4B.3	chr1 : 235344899 - 235359430	0	3.87513	0	0	0	0	0	0
ARID4B.4	chr1 : 235357327 - 235377341	0	0	0	0	2.05002	5.87847	1.86437	0
ARID4B.5	chr1 : 235383107 - 235403766	0	2.72566	0	0	0	0	0	0
ARID4B.6	chr1 : 235388017 - 235403766	0	0	0	0	5.21036	0	0	0
ARID4B.7	chr1 : 235392545 - 235424067	0	0	0	1.72863	0	0	0	0
[truncated: 34,855 more rows]

## Sheet: Normalisedcounts_genes_cells
Gene	S1	S2	S3	S4	S5	S6	S7	S8
ENSG00000000003	3.39631	3.53428	2.81794	2.78817	2.70457	2.69798	1.71042	1.64302
ENSG00000000005	0.00441229	0	0	0.00104272	0	0	0	0
ENSG00000000419	1.55785	1.87283	1.6165	1.60009	3.01847	3.09588	1.64552	1.74651
ENSG00000000457	0.312357	0.314471	0.312297	0.314999	1.02303	0.877873	0.298496	0.300023
ENSG00000000460	0.0963718	0.109586	0.080187	0.0833165	0.3817	0.352647	0.0745693	0.0727088
ENSG00000000938	0	0	0.0133299	0.0176157	0.00588473	0.00809229	0.0012755	0.00271168
ENSG00000000971	0.256108	0.299692	6.30852	6.14255	0.445693	0.425289	2.11612	2.00159
ENSG00000001036	2.55297	2.71802	3.87631	3.76064	4.52053	4.46495	2.92152	2.80627
ENSG00000001084	0.197628	0.206344	0.106178	0.116218	0.343054	0.323784	0.10197	0.0980008
ENSG00000001167	1.73449	1.84867	1.03768	0.964671	1.79689	1.54066	0.764546	0.746921
ENSG00000001460	0.097991	0.101888	0.168046	0.167941	0.238011	0.248853	0.130911	0.134168
ENSG00000001461	0.304926	0.327901	1.01569	0.980522	1.20912	1.12053	0.644386	0.6148
ENSG00000001497	1.10428	1.07119	1.03593	1.02331	2.51659	2.77711	0.885855	0.789204
ENSG00000001561	0.707095	0.784618	0.000926094	0.000941422	0.0957857	0.0528479	0.0770952	0.0499245
ENSG00000001617	3.43118	3.4889	2.05496	1.98776	0.0498904	0.0441602	0.193153	0.22428
ENSG00000001626	0.000199503	0.000550049	0	0	0	7.50823468525646e-05	0.000236688	0
ENSG00000001629	0.508727	0.543497	0.72276	0.716882	0.843473	0.747995	0.717732	0.689812
ENSG00000001630	2.73648	2.82984	3.72204	3.65497	6.31669	5.65838	2.1196	2.10597
ENSG00000001631	0.667311	0.700875	0.719528	0.705779	1.16392	1.06984	0.689436	0.69352
ENSG00000002016	0.0573962	0.0657402	0.0900788	0.0772493	0.231744	0.208863	0.0975849	0.0799179
ENSG00000002079	0.00368008	0.00689635	0.00128329	0.00108711	0.00728398	0.00649214	0.0014326	0.00195793
ENSG00000002330	1.91611	1.96722	1.36885	1.36084	2.15429	2.5132	1.88509	1.86841
ENSG00000002549	1.2389	1.29377	1.34306	1.30346	1.6129	1.64228	2.46061	2.23625
ENSG00000002586	3.1898	3.22865	5.36944	5.45298	0.996945	0.955532	2.62179	2.59953
ENSG00000002587	0.0131774	0.0164431	0.0021127	0.00472488	0	0	0.00283022	0.0107446
ENSG00000002726	0	0.0013994	0	0	0	0	0	0
ENSG00000002745	0.0105723	0.0109308	0.0147468	0.0189884	0.0372013	0.0250669	0.01317	0.0109997
ENSG00000002746	0	0	0.000170614	0	0.00675734	0.00501308	0	3.47E-05
ENSG00000002822	0.0487433	0.0519622	0.0482913	0.0495803	0.10247	0.113532	0.0279804	0.0279335
ENSG00000002834	4.92806	4.94143	8.08601	7.77387	4.60507	4.95462	5.23964	5.16226
ENSG00000002919	0.78813	0.881163	0.765053	0.764953	1.62514	1.70821	0.946793	0.845211
ENSG00000002933	0.00352717	0	0	0	0	0	0	0
ENSG00000003056	7.24515	7.05148	6.97758	6.99305	13.2871	13.1857	7.44678	7.22845
ENSG00000003096	0.171889	0.182811	0.0104304	0.0113195	0.000177788	8.55686412696506e-05	0.0554999	0.0499637
ENSG00000003137	0.0761084	0.0750295	0.0230424	0.0117119	0.00207602	0.00399673	0.0984312	0.10798
ENSG00000003147	0.112288	0.112184	0.00041394	0.000420792	0	0.000376941	0.000198044	0.000526296
ENSG00000003249	1.68742	1.56545	0.0415596	0.0453388	0.513979	0.470139	0.162948	0.193833
ENSG00000003393	0.838743	0.839881	0.582897	0.581232	1.53847	1.38774	0.539397	0.52478
ENSG00000003400	0.620805	0.613019	0.253394	0.244404	0.393857	0.396486	0.388517	0.378828
ENSG00000003402	2.96513	2.99073	2.83414	2.70738	0.832985	0.790354	1.91236	1.92295
ENSG00000003436	2.37135	2.50057	3.28429	3.15477	2.13136	1.77652	3.61068	3.56053
ENSG00000003509	1.02705	0.986824	0.989875	0.86323	1.98265	1.75405	0.940382	0.865902
ENSG00000003756	2.65093	2.77225	2.27243	2.29176	3.27846	3.19326	2.13411	2.01613
ENSG00000003987	0.0396141	0.0417022	0.0463478	0.0394894	0.0718082	0.0590384	0.0425544	0.0464611
ENSG00000003989	1.74018	1.76759	4.26696	4.04908	0.126672	0.107618	1.01172	1.03304
ENSG00000004059	7.61073	8.5907	9.44856	10.1573	7.24828	8.18473	8.7106	9.13751
ENSG00000004139	0.214507	0.228814	0.0801252	0.0818801	0.397877	0.366097	0.238886	0.241494
ENSG00000004142	8.80026	9.19193	7.76551	7.87526	6.88908	8.25516	6.4732	6.84048
ENSG00000004399	9.21944	9.3369	9.50994	9.25347	1.31123	1.21307	2.17289	2.18361
ENSG00000004455	1.545	1.55263	1.03175	1.09277	1.9931	2.13827	1.31613	1.27769
ENSG00000004468	0.00110984	0.000458992	0	0	0.00286386	0.00300734	0.00987529	0.00713819
ENSG00000004478	10.7364	11.3374	6.0749	5.95136	24.2995	28.3539	5.76051	5.4552
ENSG00000004487	2.11179	2.12208	1.57095	1.53673	2.32051	2.19599	0.963262	0.959514
ENSG00000004534	0.29005	0.304186	0.270491	0.26799	0.385931	0.413398	0.210353	0.217211
ENSG00000004660	0.105381	0.104974	0.0581696	0.0482157	0.36065	0.383559	0.0650803	0.0669041
ENSG00000004700	3.25866	3.42588	4.90617	4.63401	6.39803	6.25447	3.29406	3.27145
ENSG00000004766	0.229829	0.223909	0.225075	0.225325	0.366154	0.337481	0.210927	0.20645
ENSG00000004776	0.473872	0.627126	2.13717	1.99784	0.300139	0.299612	4.81522	4.61654
ENSG00000004777	0.0966357	0.0878752	0.112598	0.108958	0.40149	0.361496	0.0922016	0.110123
ENSG00000004779	3.73193	3.73189	2.92921	3.00945	2.71227	3.43051	2.74503	2.89334
ENSG00000004799	0.285575	0.215818	0.103603	0.0714222	0	0	0.0296263	0.01938
ENSG00000004809	0	0	0	0	0.000751226	0	0.000854836	0
ENSG00000004838	0.0173852	0.0239664	0.0215553	0.0246511	0.241298	0.310787	0.0850808	0.0657746
ENSG00000004846	0.000308432	0.00127557	0	0	0.000120588	0.000116078	0.00018296	0
ENSG00000004848	0	0	0	0	0.00637003	0.00613175	0	0
ENSG00000004864	0.100768	0.0874035	0.0615246	0.0584149	0.14216	0.102702	0.0493402	0.0511234
ENSG00000004866	0.0596123	0.0661073	0.123719	0.11878	0.084158	0.0666942	0.0384451	0.0383091
ENSG00000004897	2.5096	2.60598	2.47562	2.3416	3.60584	3.21061	2.21651	2.12947
ENSG00000004939	0	0	0	0	0	0	0.000749345	0
ENSG00000004948	0	0	0	0	0	0	0	0
ENSG00000004961	2.09931	2.11208	1.71568	1.85625	3.01078	3.10871	2.09421	2.00165
ENSG00000004975	1.95046	1.93811	1.54478	1.66775	6.68296	7.14322	2.31454	2.43469
ENSG00000005001	0	0	0	0.00288947	0	0.00345115	0	0.00289116
ENSG00000005007	2.50724	2.54298	2.42525	2.33974	2.58972	2.54409	1.57266	1.54036
ENSG00000005020	0.113663	0.120925	0.0224402	0.0221886	0.112089	0.0894078	0.0388848	0.041478
ENSG00000005022	31.9131	31.7519	23.9782	22.7479	61.4252	64.8935	27.8736	26.826
ENSG00000005059	0.221381	0.233708	0.253656	0.260057	0.228077	0.239863	0.231657	0.245515
ENSG00000005073	2.80057	2.85849	0	0.0127073	1.86053	1.63916	0.0119613	0
ENSG00000005075	4.68464	5.09014	3.42887	3.75186	5.83516	7.71633	5.25008	5.05343
ENSG00000005100	1.89972	1.9012	1.29221	1.23202	3.16138	2.78286	0.873054	0.931403
ENSG00000005102	0.000771476	0.00159528	0	0	0.00995365	0.00261309	0.00823744	0.0102157
ENSG00000005108	0.077309	0.0766903	0.00247895	0.00292863	0.000126762	0.000325388	0.00362216	0.00313477
ENSG00000005156	1.08074	1.1993	1.04276	1.0645	0.998365	0.967901	0.8351	0.833904
ENSG00000005175	0.59823	0.653506	0.509273	0.482036	1.26694	1.11722	0.537146	0.548171
ENSG00000005187	0.0515991	0.0575728	0.0247755	0.0211559	0.0789592	0.0677834	0.0247343	0.0309123
ENSG00000005189	0.107747	0.106626	0.0869538	0.101488	0.429686	0.401013	0.110596	0.11283
ENSG00000005194	3.09222	3.42367	1.89965	1.98877	4.0765	4.3335	1.79937	1.86963
ENSG00000005206	0.620025	0.572205	0.608105	0.553443	0.806814	0.817771	0.512007	0.466423
ENSG00000005238	3.54004	3.55319	3.29947	2.95283	1.32608	1.4777	2.24318	2.22621
ENSG00000005243	0.239905	0.210327	1.36201	1.38588	1.00708	1.15157	1.41562	1.39465
ENSG00000005249	0.838116	0.857143	0.00145256	0.00161084	0.093274	0.0873801	0.0107402	0.0115511
ENSG00000005302	1.51509	1.51367	1.33325	1.32492	1.39881	1.12225	0.98963	0.897213
ENSG00000005339	0.378235	0.378907	0.36633	0.341074	0.909967	0.695772	0.314108	0.319842
ENSG00000005379	0	0	0	0	0.0113292	0.0102239	0.000537157	0
ENSG00000005381	0	0	0	0	0	0	0.0053449	0.00284079
ENSG00000005421	0.00151734	0.00191742	0.000156775	0	0.000197746	0.000571048	0.000150013	0.000318925
ENSG00000005436	0.709911	0.756732	0.635492	0.634012	0.722836	0.681149	0.524512	0.543146
ENSG00000005448	2.03635	2.35012	1.47238	1.74749	6.72026	7.98934	2.58898	2.91418
ENSG00000005469	0.185088	0.203127	0.237871	0.218267	0.231157	0.218345	0.233083	0.239623
ENSG00000005471	0.00253565	0.00262164	0.000392983	0.000998717	0.000247842	0.00119286	0.00150413	0.00079944
ENSG00000005483	0.501046	0.49005	0.620972	0.59216	0.736117	0.530452	0.547641	0.543967
ENSG00000005486	0.225911	0.22466	0.183022	0.175526	0.252758	0.231544	0.18887	0.183781
ENSG00000005513	0.0933073	0.0864917	0.0448791	0.039539	0.00377385	0	0.0171774	0.0213026
ENSG00000005700	0.998203	1.05086	1.36529	1.28697	1.35825	1.19223	1.47144	1.4413
ENSG00000005801	0.596269	0.559232	0.250518	0.266866	0.514274	0.439563	0.367906	0.34067
ENSG00000005810	0.546511	0.542019	0.502228	0.487985	0.455951	0.398784	0.332051	0.328058
ENSG00000005812	1.80277	1.98824	2.57453	2.35388	2.10378	1.83447	1.7954	1.67011
ENSG00000005844	0.000658565	0	0.000612399	0.0018676	0.000772442	0.00669193	0.0041019	0.00591752
ENSG00000005882	0.481503	0.492893	0.566793	0.574369	0.987215	0.958917	0.519396	0.604523
ENSG00000005884	2.29513	2.2359	11.0312	10.9166	4.50928	4.42987	1.71019	1.79557
ENSG00000005889	0.803335	0.791345	1.22143	1.12982	1.59679	1.3136	0.740622	0.71033
ENSG00000005893	3.56481	3.73043	6.25103	6.14814	5.12459	4.32284	3.39897	3.11564
ENSG00000005955	0.878992	0.935242	1.18903	1.13446	1.86357	1.68497	1.10654	1.04839
ENSG00000005961	0.0038413	0.00695025	0.00803705	0.00635451	0.0619511	0.104088	0.00683592	0.0118081
ENSG00000005981	0	0	0	0	0	0	0	0
ENSG00000006007	2.30057	2.39205	2.05987	1.85019	3.42068	3.12465	2.15054	2.0444
ENSG00000006015	7.88819	8.34416	7.34793	7.85724	5.5	6.46734	8.2069	8.9092
ENSG00000006016	0.179861	0.174338	0.250879	0.232894	0.180197	0.222109	1.37159	1.38621
ENSG00000006025	0.647697	0.673231	0.172236	0.199012	0.734057	0.810511	0.297883	0.312294
ENSG00000006042	3.01192	3.17208	2.33473	2.2179	0.0487978	0.0742821	2.75402	2.5523
ENSG00000006047	0.0052295	0.00270342	0	0	0.0245351	0.0206652	0.00465317	0.00247314
ENSG00000006059	0	0	0	0	0	0.0119394	0	0
ENSG00000006062	0.0749722	0.0730488	0.0628309	0.0632876	0.475145	0.447966	0.0425514	0.0455236
ENSG00000006071	0	0	0	0.000374386	0	0	0	0
ENSG00000006074	0	0	0	0	0	0	0	0
ENSG00000006075	0	0	0	0	0	0	0.0154773	0
ENSG00000006114	0.521926	0.518361	0.487954	0.421252	0.760633	0.619644	0.403872	0.401545
ENSG00000006116	0	0	0	0	0	0	0	0
ENSG00000006118	7.90079	8.93424	0.951726	0.846079	1.8122	2.00778	7.76466	7.74929
ENSG00000006125	1.38947	1.31868	1.62762	1.59806	1.19281	0.858261	0.950977	0.89559
ENSG00000006128	0	0	0.00361311	0.00734582	0	0	0	0
ENSG00000006194	0.807185	0.840041	0.592839	0.62228	1.19498	1.21712	0.594788	0.581273
ENSG00000006210	0.0409664	0.0368904	0.00122886	0.0012492	0.00930004	0.00895216	0	0
ENSG00000006282	2.56314	2.62183	2.83452	2.85439	1.34226	1.38895	2.34199	2.49197
ENSG00000006283	0	0.000259041	0	0.000473674	0.00764056	0.00311163	0.000222932	0
ENSG00000006327	26.469	29.7735	59.0448	61.3361	45.1839	56.6878	40.9085	41.5153
ENSG00000006377	0	0	0	0	0	0	0.00269606	0
ENSG00000006432	0.00038244	0.000197705	0.000533445	0	0.0908354	0.0731885	0.00102088	0.00162777
ENSG00000006451	2.77121	2.81885	2.39562	2.41018	0.588843	0.520211	1.16329	1.24921
ENSG00000006453	0.0273703	0.0264119	0.0369048	0.0425465	0.0408423	0.0336491	0.152076	0.148568
ENSG00000006459	0.17523	0.174462	0.120701	0.122187	0.0488451	0.0403012	0.0678533	0.0734915
ENSG00000006468	0.145957	0.162581	0.144527	0.157593	0.139839	0.142108	0.143612	0.167108
ENSG00000006530	0.287327	0.279879	0.245924	0.240623	0.35164	0.349679	0.172575	0.18768
ENSG00000006534	0.0225094	0.0166234	0.408911	0.455195	1.09755	1.22078	0.500002	0.463824
ENSG00000006555	0	0	0	0	0.00181068	0	0	0
ENSG00000006576	0.276672	0.284646	0.276678	0.269563	0.625048	0.568406	0.273327	0.271406
ENSG00000006606	0.000817053	0.00168952	0.00151955	0	0.0546251	0.0636517	0.168666	0.120557
ENSG00000006607	0.380655	0.363032	0.502546	0.466042	0.652748	0.572492	0.259555	0.26228
ENSG00000006611	0	0	0	0	0	0.000371818	0	0
ENSG00000006625	0.585645	0.643448	0.369735	0.421152	0.946239	1.04679	0.290371	0.339355
ENSG00000006634	1.01648	1.18	0.584963	0.525741	2.16315	1.95033	0.581945	0.576575
ENSG00000006638	0.152429	0.175729	0.120419	0.142814	0.390798	0.389887	0.126028	0.0982419
ENSG00000006652	0.701344	0.744687	0.51572	0.49066	1.09526	1.09247	0.709485	0.737097
ENSG00000006659	0	0	0	0	0	0	0	0
ENSG00000006695	0.0763858	0.0727966	0.057025	0.0607938	0.143435	0.130647	0.0520127	0.0478267
ENSG00000006704	0.062163	0.0577977	0.0287987	0.0306493	0.119334	0.108559	0.0284519	0.0315131
ENSG00000006712	2.46622	2.16673	1.74896	1.7367	4.18926	4.1521	1.92566	1.92915
ENSG00000006715	0.280749	0.293226	0.242304	0.256527	0.298453	0.249169	0.343751	0.338128
ENSG00000006740	0.00461004	0.00663889	0.00252619	0.00272364	0.0128421	0.0115252	0.0226341	0.0228919
ENSG00000006744	2.38639	2.54334	1.91682	1.92599	3.2953	3.15747	1.2396	1.21703
ENSG00000006747	0.00060118	0.00165751	0	0	0.00117522	0.000452505	0.000713233	0.00056862
ENSG00000006756	0.534901	0.525253	0.663815	0.651255	0.289094	0.287901	0.277638	0.266606
ENSG00000006757	0.165857	0.160983	0.125378	0.137052	0.181303	0.231209	0.355394	0.310014
ENSG00000006788	0	0	0.102254	0.108557	0.0707295	0.056069	0.0917289	0.0943615
ENSG00000006831	0.512073	0.529095	0.783272	0.745647	2.16855	1.86112	0.41497	0.414857
ENSG00000006837	0.247101	0.243419	0.177782	0.178158	0.321915	0.316913	0.190159	0.181686
ENSG00000007001	0.000384757	0.000265203	0	0	0.00135386	0.000941215	0	0.000121306
ENSG00000007038	0.00910056	0.00752735	0	0	0	0	0.00485857	0.00172154
ENSG00000007047	0.0679508	0.0678195	0.0529871	0.0535857	0.0487012	0.0501212	0.0641305	0.0638529
ENSG00000007062	0.000960112	0.00127629	0	0.00025931	0.00209139	0.00263259	0	0
ENSG00000007080	1.29766	1.37928	1.23066	1.05614	1.04019	1.27342	0.919942	0.847409
ENSG00000007129	0.0428081	0.0410326	0	0	0	0	0	0
ENSG00000007168	1.63613	1.65643	2.24138	2.20733	3.17876	2.63235	1.51429	1.51754
ENSG00000007171	0	0.000393339	0	0	0	0	0	0
ENSG00000007174	8.96142577169026e-05	4.63266543579354e-05	0.00020833	0	0.00031533	0.000101178	0.000199345	0
ENSG00000007202	8.13965	8.10785	7.14702	6.89766	7.25615	6.58377	4.93993	4.84112
ENSG00000007216	0	0.000702461	0	0	0	0	0	0.000642624
ENSG00000007237	0.000115562	0	0.000107461	0.00016386	0.000271091	6.52375378097068e-05	0.000359893	0.000327911
ENSG00000007255	0.180407	0.174165	0.111166	0.125334	0.141493	0.171784	0.185667	0.153161
ENSG00000007264	0.00206627	0.00142423	0	0	0	0	0	0
ENSG00000007306	0	0	0	0	0	0	0	0
ENSG00000007312	0.082866	0.090436	0.0599332	0.0739806	0.0107994	0.00519774	0.143371	0.026126
ENSG00000007314	0.000484159	0.000500578	0	0	0	0	0.000430801	0
ENSG00000007341	0.192183	0.167057	0.12497	0.117503	0.31927	0.29671	0.13236	0.117733
ENSG00000007350	0.00287882	0.0019843	0	0	0.00168831	0.00216687	0	0
ENSG00000007372	0.0200641	0.0191887	0.0284528	0.0336653	0.0488321	0.0254849	0.0178529	0.018503
ENSG00000007376	6.44022	6.30183	2.73901	2.94515	4.04772	4.40668	2.71602	2.16533
ENSG00000007384	1.12215	1.05114	1.88825	1.84816	1.04847	0.963051	1.12632	0.983966
ENSG00000007392	0.928149	0.942208	0.600988	0.570154	1.41779	1.55959	0.607604	0.672692
ENSG00000007402	0.00176443	0.00145941	0.00164074	0.00133432	0.00289735	0.00358582	0.00115132	0.00244768
ENSG00000007516	0.645041	0.676692	0.662345	0.729914	0.614875	0.855195	0.477671	0.526639
ENSG00000007520	15.4666	16.3131	15.9926	15.9865	14.8533	16.935	12.0051	12.0189
ENSG00000007541	1.39577	1.48726	1.13275	1.1093	2.24279	2.52822	1.07526	1.16778
ENSG00000007545	0.315842	0.310291	0.243454	0.231176	0.470138	0.372066	0.196385	0.208516
ENSG00000007866	0.0637756	0.0666711	0.683324	0.705352	1.55591	1.53532	1.18664	1.24464
ENSG00000007908	0.10956	0.106732	0	0	0	0.000446562	0.000703865	0.0011223
ENSG00000007923	0.85354	0.854813	0.748038	0.762508	1.09906	1.09565	0.601942	0.58644
ENSG00000007933	0	0.000638502	0.000574267	0.00233509	0.0695372	0.0655416	0.0593459	0.0607477
ENSG00000007944	0.641215	0.708836	0.285592	0.299366	1.00517	0.90765	0.321272	0.315999
ENSG00000007952	0.0203807	0.0238445	0.0129672	0.0167307	0.0421481	0.0393605	0.0109762	0.0213061
ENSG00000007968	0.224833	0.19013	0.0443108	0.0367967	1.11861	1.12981	0.0734529	0.0634795
ENSG00000008018	6.91379	7.12749	6.46223	6.41817	8.20675	10.0025	6.57588	6.52726
ENSG00000008056	0.00555178	0.00430504	0.00709857	0.00754406	0.00447685	0.00861878	0.0114236	0.0108304
ENSG00000008083	0.0419977	0.0426733	0.0758627	0.0732966	0.101351	0.0844789	0.0400538	0.0378967
ENSG00000008086	0.0161965	0.0159161	0.0208278	0.0234484	0.0452681	0.0401976	0.0165538	0.0198048
ENSG00000008118	0.000550533	0	0.00614328	0.00260207	0.00968594	0.0074589	0.00587832	0.00156215
ENSG00000008128	0.741865	0.732774	0.814507	0.775556	1.57223	1.52124	0.686839	0.653595
ENSG00000008130	2.06199	2.34146	1.74168	1.64835	1.67936	1.80101	1.22434	1.21477
ENSG00000008196	0	0	0	0	0	0	0	0.000544706
ENSG00000008197	0	0	0	0.000265845	0	0	0.00100095	0.001064
ENSG00000008226	0.0566881	0.0612469	0.0550854	0.0663807	0.0460141	0.0420783	0.0748755	0.0730984
ENSG00000008256	0.115852	0.112644	0.497207	0.488839	0.741205	0.717038	0.349044	0.374579
ENSG00000008277	0.013558	0.0108173	0.0106502	0.0107679	0.035508	0.0303354	0.00473737	0.00427456
ENSG00000008282	2.92608	3.12818	3.86766	3.60961	3.47095	2.77604	2.05834	2.06537
ENSG00000008283	1.98602	2.10471	0.488082	0.567679	1.70687	1.91664	1.07396	1.07341
ENSG00000008294	0.620881	0.621449	1.13463	1.09553	1.50555	1.38886	1.05248	1.05065
ENSG00000008300	0.0358597	0.0208145	0.036271	0.0386554	0.54531	0.538408	0.0380653	0.0327275
ENSG00000008311	0.490163	0.478714	0.277268	0.306376	0.376456	0.336373	0.130929	0.125419
ENSG00000008323	0.0386708	0.0514057	0.0924684	0.0852953	0.113394	0.121627	0.149925	0.0940536
ENSG00000008324	1.65825	1.57971	1.02917	1.16824	1.38928	1.59487	1.28925	1.26613
ENSG00000008382	0.345634	0.33554	0.278426	0.265938	0.373581	0.407252	0.267312	0.295554
ENSG00000008394	0.108795	0.104281	0.189233	0.187205	0.137435	0.129714	0.211965	0.209527
ENSG00000008405	0.263858	0.275492	0.120189	0.102839	0.40528	0.363721	0.178432	0.168016
ENSG00000008438	0.00425298	0.0307805	0.0158194	0.0201015	0.0748259	0.0720269	0.0340584	0.0402264
ENSG00000008441	0.113672	0.128029	0.622524	0.580244	0.405656	0.335505	0.600982	0.642956
ENSG00000008513	0.598343	0.593659	0.54966	0.567488	0.153827	0.144865	1.11942	1.08524
ENSG00000008516	0.10306	0.0710366	0.0363513	0.0324738	0.120881	0.127059	0.0569184	0.0795512
ENSG00000008517	3.17528	3.0748	2.57172	2.66069	0.156258	0.139103	1.869	1.74324
ENSG00000008710	1.30632	1.24709	2.26883	2.18806	2.74184	2.45576	1.43278	1.42866
ENSG00000008735	0.0162685	0.0168202	0.0128006	0.00946365	0.0616482	0.0522776	0.0222701	0.0189383
ENSG00000008838	0.830737	0.903427	0.701973	0.672517	0.8289	0.77827	0.416867	0.430796
ENSG00000008853	1.07392	1.12136	0.887258	0.974387	0.815539	0.823425	0.639904	0.64949
ENSG00000008869	0.380506	0.388514	0.353698	0.347888	0.524219	0.452286	0.242949	0.221611
ENSG00000008952	2.53722	2.75551	3.86613	3.62932	3.88902	3.47721	3.15457	3.23627
ENSG00000008988	75.7584	82.3091	67.66	72.5531	98.7738	129.964	91.9677	89.2873
ENSG00000009307	10.0022	10.051	10.5595	10.2872	12.7238	10.956	8.08989	7.76975
ENSG00000009335	1.20556	1.23563	1.29004	1.29741	1.23242	1.11447	1.02957	0.985986
ENSG00000009413	0.415482	0.440563	0.302752	0.303249	0.596372	0.488321	0.420994	0.413685
ENSG00000009694	0	0	0	0	0.00033193	0.000415368	0	0
ENSG00000009709	0	0	0	0	0	0	0	0
ENSG00000009724	0.0835498	0.0847219	0.0709694	0.081257	0.221435	0.187756	0.0686233	0.0737058
ENSG00000009765	0	0	0.000417276	0	0	0	0.00119784	0.000424429
ENSG00000009780	0.196643	0.218132	0.209517	0.226534	0.52434	0.511301	0.24512	0.244037
ENSG00000009790	0.0664468	0.0876745	0.0753235	0.0640079	0.134348	0.142183	0.0529299	0.0682351
ENSG00000009830	0.383628	0.373042	0.320691	0.325657	0.404075	0.378736	0.225955	0.244642
ENSG00000009844	0.702373	0.75373	0.839689	0.764655	1.24128	1.17472	0.694916	0.739705
ENSG00000009950	0.000530723	0	0	0.000501688	0.00186748	0.00299605	0	0.00050198
ENSG00000009954	1.54774	1.56115	1.29054	1.25504	2.13974	1.94683	1.04955	1.068
ENSG00000010017	0.503936	0.547574	0.549517	0.5064	1.20165	1.04449	0.563457	0.546358
ENSG00000010030	0.0157773	0.00968545	0.000458478	0	0.0260233	0.0434198	0.0500122	0.0480328
ENSG00000010072	1.33703	1.43421	1.07321	1.06903	2.38283	2.24128	1.10541	0.93002
ENSG00000010165	0.756981	0.790622	0.703438	0.705365	1.14044	1.00204	0.635602	0.543428
ENSG00000010219	0.268675	0.280435	0.219764	0.244591	0.222359	0.261043	0.190055	0.197786
ENSG00000010244	6.23945	6.46295	4.5909	4.4545	8.55856	7.88128	5.1655	4.87418
ENSG00000010256	6.86265	7.2965	6.69554	6.48719	6.86938	7.61017	6.272	6.01785
ENSG00000010270	1.24065	1.29814	0.75103	0.783851	1.04888	1.07196	1.1186	1.12516
ENSG00000010278	16.8306	18.1743	3.35445	3.35407	0.623754	0.715438	1.73413	1.569
ENSG00000010282	0	0	0	0	0	0	0	0
ENSG00000010292	2.6983	2.70691	1.84178	1.8034	10.1802	9.26749	2.3223	2.23457
ENSG00000010295	0.910004	0.950584	0.883801	0.862883	1.54591	1.70779	1.24552	1.28396
ENSG00000010310	0.0107478	0	0.0099944	0.00507991	0.0352977	0.0364043	0.020083	0.0111823
ENSG00000010318	0.263968	0.227874	0.108433	0.129608	0.401294	0.422452	0.164185	0.170892
ENSG00000010319	0.931996	0.953595	0.0141443	0.00784279	0.014597	0.0218571	0	0
ENSG00000010322	2.28613	2.33011	1.27593	1.29829	1.48032	1.45959	1.09647	1.1249
ENSG00000010327	12.1668	12.6685	0.630378	0.572847	0.2463	0.292493	0.168568	0.185663
ENSG00000010361	0.861414	0.934831	0.937969	0.853204	0.958364	1.07269	1.05955	1.16673
ENSG00000010379	0.00118137	0.000407145	0.0025633	0	0.000923767	0	0.000700783	0.000744926
ENSG00000010404	1.29627	1.39853	1.58682	1.46064	2.00872	1.70631	1.22464	1.25867
ENSG00000010438	0.204577	0.206218	0.15276	0.143989	0.030044	0.0308482	0.134624	0.145365
ENSG00000010539	0.883606	1.03489	0.67136	0.6372	1.43242	1.43967	0.756396	0.578684
ENSG00000010610	0.00637082	0.00354678	0.0100256	0.0106548	0.0649528	0.0614166	0.0191864	0.021322
ENSG00000010626	0.0482678	0.0507505	0.0600991	0.0564538	0.15353	0.18381	0.092084	0.0878252
ENSG00000010671	0.00407475	0.00374483	0	0.00042798	0.0042483	0.00408939	0.00161141	0.000428229
ENSG00000010704	0.567022	0.494503	1.85874	1.69615	2.61794	2.66435	1.49486	1.5122
ENSG00000010803	0.100466	0.106034	0.0821236	0.073459	0.171584	0.154679	0.0780306	0.0818477
ENSG00000010810	0.184785	0.176926	0.136042	0.13453	0.220125	0.167644	0.119963	0.109872
ENSG00000010818	0.0590846	0.058691	0.211865	0.194752	0.264816	0.221071	0.430824	0.396635
ENSG00000010932	0.000443919	0.000917947	0.0008256	0	0.00416545	0.000501204	0.000789992	0
ENSG00000011007	1.97057	1.96915	2.57392	2.6265	3.11032	2.60047	1.78942	1.90547
ENSG00000011009	9.97749	10.794	6.14925	5.63144	5.53106	6.40955	4.59123	5.16975
ENSG00000011021	0.290531	0.297594	0.18234	0.180257	0.96692	0.773341	0.250109	0.247572
ENSG00000011028	0.43909	0.469572	3.68086	3.61348	2.32833	2.6127	2.43633	2.42553
ENSG00000011052	16.6441	17.7259	21.5111	22.4146	18.3504	24.1197	25.1198	25.0195
ENSG00000011083	0	0	0	0	0.00118879	0.00228865	0	0
ENSG00000011105	0.174958	0.18196	0.163803	0.16065	0.133667	0.132528	0.107558	0.103502
ENSG00000011114	0.680189	0.664907	0.669752	0.62635	0.495105	0.360585	0.450434	0.427418
ENSG00000011132	1.38392	1.24587	1.04801	1.07837	1.25553	1.35015	0.868105	1.00812
ENSG00000011143	0.330098	0.403235	0.311327	0.300934	0.785378	0.771916	0.212188	0.173332
ENSG00000011198	0.668017	0.717101	0.588329	0.584207	0.390221	0.354403	0.704445	0.689795
ENSG00000011201	0.0187398	0.0228442	0.000228289	0.000154712	0.0415608	0.0387127	0.0295627	0.030496
ENSG00000011243	0.546459	0.617354	0.482032	0.461447	0.789709	0.908647	0.494567	0.495932
ENSG00000011258	0.246534	0.23348	0.170724	0.151119	0.48823	0.413889	0.161213	0.143789
ENSG00000011260	1.17817	1.22871	0.965304	1.00567	1.79454	1.80776	0.903883	0.93011
ENSG00000011275	0.278851	0.290648	0.259399	0.250951	0.462122	0.402199	0.257367	0.259564
ENSG00000011295	0.876817	0.851895	0.831285	0.774049	1.06093	0.932748	0.653344	0.5976
ENSG00000011304	17.194	17.3395	11.8733	11.6873	18.5153	18.6725	10.1295	10.0082
ENSG00000011332	0.085376	0.100225	0.082699	0.0546441	0.211752	0.302233	0.0514359	0.0563582
ENSG00000011347	0.0015163	0.00182901	0.000235002	0.000238891	0.00118567	0.00171197	0.00112433	0.000717091
ENSG00000011376	0.149404	0.151371	0.129124	0.11621	0.160686	0.152224	0.0801313	0.0780398
ENSG00000011405	2.04003	2.07923	4.1695	3.96829	1.11601	0.928898	1.67916	1.58232
ENSG00000011422	2.43523	2.48404	1.41413	1.39766	1.05107	1.14696	1.16122	1.15135
ENSG00000011426	3.12965	3.35058	2.1457	2.09961	13.298	12.079	2.99413	2.91785
ENSG00000011451	1.37814	1.36681	1.27881	1.19768	0.771856	0.604294	1.06334	1.07112
ENSG00000011454	0.195656	0.197257	0.141478	0.141135	0.42864	0.326947	0.227973	0.21336
ENSG00000011465	0.00307494	0.00317922	5.47409	5.38199	2.16348	2.12818	4.96634	4.90191
ENSG00000011478	0.517667	0.472431	0.282373	0.359491	0.730991	0.643242	0.419444	0.310464
ENSG00000011485	1.40519	1.51045	1.16303	1.13885	1.38168	1.44968	0.91135	0.868493
ENSG00000011523	0.780348	0.830393	0.477703	0.44095	0.848405	0.739417	0.461449	0.485379
ENSG00000011566	0.182792	0.190181	0.307294	0.30594	0.419253	0.367609	0.50841	0.464283
ENSG00000011590	0.0704816	0.0646222	0.0222591	0.0251417	0.0561526	0.0510493	0.0130161	0.041508
ENSG00000011600	0	0	0	0.00403888	0	0	0	0
ENSG00000011638	0.872319	0.894166	0.525938	0.538886	0.390485	0.363208	0.547189	0.517971
ENSG00000011677	0	0	0	0	0.000205327	0.000461176	0	0
ENSG00000012048	0.329318	0.341546	0.280507	0.258804	1.87459	1.52058	0.280079	0.299272
ENSG00000012061	0.791449	0.814439	1.14063	1.14279	0.790737	0.869408	0.768208	0.746824
ENSG00000012124	0	0	0	0	0	0.000668635	0.00316168	0.00784196
ENSG00000012171	0.024989	0.0223915	0.063515	0.0708654	0.838266	0.955501	0.0933869	0.0835124
ENSG00000012174	0.706014	0.773536	1.03969	0.977896	1.12728	0.941529	0.799887	0.820716
ENSG00000012211	1.76706	1.64605	2.00569	1.92053	1.86402	2.23764	1.13303	1.09271
ENSG00000012223	0	0.000346896	0.000311997	0	0.0011806	0.000378814	0	0.00190408
ENSG00000012232	0.467394	0.463396	0.403015	0.408874	0.248068	0.224742	0.278369	0.261617
ENSG00000012504	0.000366852	0.000379293	0	0	0.00064543	0	0	0
ENSG00000012660	1.50928	1.58655	1.60881	1.54194	3.49898	3.34443	1.07692	1.08124
ENSG00000012779	0.000925599	0.000717742	0.00193661	0.00196866	0.000271413	0	0.00185308	0.00109434
ENSG00000012817	0.463395	0.452725	0	0	0	0	0.823208	0.773917
ENSG00000012822	1.15381	1.30882	2.10863	2.09528	2.03996	2.05856	1.9046	1.82486
ENSG00000012963	1.57742	1.62471	1.46405	1.50816	2.17954	1.90305	1.15573	1.11775
ENSG00000012983	0.622811	0.661059	0.786231	0.75668	0.573842	0.507333	0.601296	0.593824
ENSG00000013016	0.0971973	0.107776	0.297349	0.272532	0.170181	0.160104	0.650521	0.683059
ENSG00000013275	7.21719	7.93831	5.67944	5.77194	8.68395	9.55791	5.25149	5.16912
ENSG00000013288	0.664304	0.723959	1.10865	1.08979	0.970323	0.922332	0.406453	0.411155
ENSG00000013293	0.0292002	0.0303264	0.000856182	0.000373008	0.0131135	0.0103954	0.0180236	0.0129385
ENSG00000013297	1.18886	1.20436	0.228995	0.237167	0.200177	0.203837	0.664465	0.685897
ENSG00000013306	8.74864	8.97318	10.0468	10.5159	9.36849	10.5796	9.11105	9.12991
ENSG00000013364	6.43836	6.6679	11.5514	11.7358	3.82243	4.64043	6.55792	6.80305
ENSG00000013374	0.990563	0.928667	0.957328	0.931233	1.0121	1.0683	1.04897	1.09749
ENSG00000013375	2.74385	2.82326	5.05251	4.79123	4.11053	3.7253	4.35687	4.22573
ENSG00000013392	1.41419	1.55508	1.55187	1.50675	1.39867	1.3362	2.14609	2.07157
ENSG00000013441	3.78439	4.16435	1.70198	1.63328	4.33027	4.53627	2.17185	2.28039
ENSG00000013503	0.136993	0.138256	0.134388	0.128879	0.297567	0.272029	0.131503	0.119773
ENSG00000013523	0.334877	0.35285	0.204296	0.195176	0.177128	0.157016	0.155628	0.131135
ENSG00000013561	1.56835	1.61347	1.94148	1.91112	1.05318	0.970879	1.58957	1.5036
ENSG00000013563	7.2673	7.7812	11.8476	11.4693	3.74493	4.32893	4.4276	4.53422
ENSG00000013573	0.427957	0.459147	0.333964	0.375575	2.08351	1.99404	0.252586	0.25375
ENSG00000013583	0.561813	0.559201	0.604629	0.649918	0.758034	0.627657	0.7044	0.770447
ENSG00000013588	2.59598	2.42619	0.671725	0.708906	4.84721	3.88075	2.7978	2.84713
ENSG00000013619	0.0247236	0.0262376	0.0220789	0.0209	0.138351	0.119772	0.0159903	0.0162765
ENSG00000013725	0	0	0	0	0	0.000770904	0	0
ENSG00000013810	2.29417	2.38578	1.0889	1.10094	5.24819	4.63842	1.36589	1.32628
ENSG00000014123	1.11589	1.24056	1.66238	1.55542	1.38707	1.26603	1.33092	1.2816
ENSG00000014138	0.644596	0.684511	0.47868	0.475479	1.87234	1.705	0.513769	0.465343
ENSG00000014164	0.107393	0.111367	0.0874937	0.0815174	0.21489	0.194184	0.0731659	0.0673138
ENSG00000014216	3.84031	3.95523	4.46523	4.40207	2.11656	2.13299	3.36434	3.18786
ENSG00000014257	0	0	0.00030377	0	0	0.000368825	0.000872006	0.000308978
ENSG00000014641	4.00367	4.53183	5.54664	5.69175	8.97516	9.29429	7.65688	7.66849
ENSG00000014824	0.599378	0.621769	0.973138	0.940168	1.18198	1.13194	0.806646	0.830701
ENSG00000014914	0.312662	0.256526	2.23216	2.20046	2.04657	2.09983	1.48076	1.57404
ENSG00000014919	1.67724	1.62117	1.87969	1.90925	3.30445	2.87296	1.93382	1.84976
ENSG00000015133	0.129448	0.133134	0.0486775	0.0493759	0.000932304	0.00102564	0.00454667	0.00365165
ENSG00000015153	0.170994	0.190556	0.244319	0.229005	0.287993	0.235603	0.256012	0.253156
ENSG00000015171	0.567639	0.60421	0.739115	0.702009	0.846533	0.813617	0.488697	0.44641
ENSG00000015285	0.00560832	0.011597	0.0031291	0.00424119	0.010525	0.0101313	0.000998048	0
ENSG00000015413	0.00132449	0.00547765	0	0	0.000776762	0.00598165	0.000589263	0.00187914
ENSG00000015475	0.924223	1.06099	0.506064	0.515215	0.730536	0.777183	0.611765	0.574774
ENSG00000015479	5.68195	5.75138	4.57764	4.35471	9.76555	9.0568	4.79504	4.63329
ENSG00000015520	0	0.000597702	0	0	0.000678061	0.00130539	0	0
ENSG00000015532	1.11367	1.09896	2.16014	1.91633	2.34802	2.36819	1.35395	1.48448
ENSG00000015568	1.28926	1.32821	1.39782	1.36138	2.22652	1.8988	1.67334	1.67575
ENSG00000015592	0	0	0	0	0	0	0	0
ENSG00000015676	0.711751	0.771136	0.658949	0.642977	0.587399	0.583579	0.43488	0.408343
ENSG00000016082	0.130037	0.0856917	0	0	0	0.00161338	0	0
ENSG00000016391	0.00244276	0.00101024	0	0.000461824	0.000573032	0.00110319	0	0.00138628
ENSG00000016402	0.000368171	0.00190328	0	0.000696057	0.000431834	0	0.000982787	0.00104469
ENSG00000016490	0	0	0	0	0.00061134	0	0.000463772	0
ENSG00000016602	0.000494051	0.00306483	0.000918834	0	0.000579481	0.000557805	0	0
ENSG00000016864	3.29063	3.16379	4.46595	4.42269	2.51392	2.35805	2.79844	2.60663
ENSG00000017260	0.749769	0.778199	1.38119	1.34176	1.18415	1.04226	1.03823	1.03703
ENSG00000017373	0.000438225	0.000226543	0	0	0.000771003	0.00098955	0.000389929	0
ENSG00000017427	0.00176625	0.0040581	0.000182492	0.000185513	0.00138111	0	0.00122235	0.00185621
ENSG00000017483	0.388836	0.460712	1.63634	1.59501	0.0549285	0.0801119	0.415433	0.342274
ENSG00000017621	0.0866394	0.071662	0.104736	0.0682494	0.101621	0.159772	0.133624	0.0901418
ENSG00000017797	1.37779	1.39208	1.45797	1.40135	1.91475	1.669	0.944914	0.941596
ENSG00000018189	0.240099	0.246573	0.260479	0.236725	0.309058	0.281102	0.259438	0.253956
ENSG00000018236	0.0024958	0.00316897	0	0	0	0	0.000194802	0.000124244
ENSG00000018280	0.0190272	0.0208297	0.014571	0.0105802	0.0157535	0.0227463	0.0268893	0.0243485
ENSG00000018408	1.50231	1.61486	0.862107	0.772185	0.301327	0.248203	0.640311	0.649671
ENSG00000018510	0.984336	1.04423	0.797143	0.782251	0.922604	0.795531	0.559392	0.537695
ENSG00000018607	0	0	0	0	0	0	0	0.00834654
ENSG00000018610	0.677457	0.598299	0.542078	0.61215	1.76085	1.73698	0.602254	0.678256
ENSG00000018625	0	0	0	0.000565083	0	0.00202479	0.000531908	0
ENSG00000018699	0.12421	0.132789	0.12448	0.123118	0.222323	0.200577	0.106303	0.107862
ENSG00000018869	0.174923	0.102222	0.132604	0.156366	0.0390269	0.0547406	0.125193	0.137575
ENSG00000019102	0.46429	0.436724	0.0649238	0.0461988	0.18016	0.145831	0.111822	0.0528294
ENSG00000019144	1.9332	1.94907	2.59605	2.56554	0.944218	0.920551	1.61884	1.65035
ENSG00000019169	0	0	0.000294726	0	0	0	0	0
ENSG00000019186	0	0	0	0	0.341344	0.321253	0.0605896	0.0628727
ENSG00000019485	0.0489676	0.0541422	0.0303176	0.0252267	0.0202277	0.0207502	0.0199374	0.0191692
ENSG00000019505	0	0.00186904	0	0.000683533	0	0	0.0707743	0.0625797
ENSG00000019549	0.27524	0.191132	11.5023	10.8888	8.72133	7.20309	6.77697	6.33348
ENSG00000019582	0.0176808	0.0152337	0.00822069	0.0139279	0.0501172	0.0415884	0.0209763	0.013936
ENSG00000019991	0.00256208	0.0016857	0.991974	0.983953	0.0030051	0.00631133	2.00822	1.95187
ENSG00000019995	0.788434	0.798741	0.786564	0.770221	1.6822	1.40275	0.871866	0.931568
ENSG00000020129	1.91144	1.97977	3.31653	3.3634	3.57399	3.56871	3.11609	3.1197
ENSG00000020181	0.596659	0.589689	1.28246	1.27337	0.595676	0.647042	0.704537	0.717808
ENSG00000020219	0	0	0	0	0	0	0	0
ENSG00000020256	0.138861	0.150331	0.0439881	0.0428615	0.134491	0.138813	0.0937831	0.0852576
ENSG00000020426	0.114025	0.131787	0.107873	0.10665	0.120882	0.127222	0.101144	0.104437
ENSG00000020577	0.513358	0.528866	0.238754	0.242775	0.189782	0.189077	0.149141	0.145319
ENSG00000020633	0.000253584	0	0.000471615	0.000958842	0.000297433	0.000286307	0.000451274	0.00023985
ENSG00000020922	0.323876	0.311669	0.245275	0.266085	0.618488	0.582184	0.244875	0.2306
ENSG00000021300	0.0109978	0.0134382	0.0195239	0.0236275	0.0668428	0.0767595	0.0151234	0.0160761
ENSG00000021355	2.70186	2.8486	2.31894	2.38821	3.514	3.55149	3.7737	3.91056
ENSG00000021461	0.00043689	0	0	0	0	0	0	0
ENSG00000021488	0.000423814	0.00131456	0	0.00160251	0.00149129	0.00239252	0.000754212	0
ENSG00000021574	0.458471	0.46048	0.32958	0.349922	0.530692	0.451705	0.247191	0.250042
ENSG00000021645	0.00342594	0.00376483	0.0107687	0.00998702	0.00898714	0.00674011	0.00336782	0.00319189
ENSG00000021762	0.161313	0.15447	0.233946	0.21293	0.128181	0.133295	0.226645	0.217007
ENSG00000021776	0.718294	0.723993	0.578612	0.552553	1.01646	0.892495	0.42829	0.437785
ENSG00000021826	0.0011564	0.00145181	0.0889453	0.0808135	0.210042	0.198921	0.0702627	0.0689854
ENSG00000021852	0	0	0	0	0	0	0	0
ENSG00000022267	0.387073	0.387559	1.72035	1.70653	0.946759	0.779181	1.45335	1.42753
ENSG00000022277	0.806147	0.813306	0.952039	0.968422	1.5578	1.58207	0.893612	0.828504
ENSG00000022355	0	0	0	0	0	0	0	0
ENSG00000022556	0.128216	0.139372	0	0	0.00121936	0.00312999	0.00339175	0.00294987
ENSG00000022567	0.0350391	0.0389487	0.0585879	0.05256	0.183494	0.154342	0.0412773	0.0392096
ENSG00000022840	3.12093	3.36363	2.88356	2.81078	2.83646	2.77166	2.37427	2.40682
ENSG00000022976	0.248941	0.253308	0.238208	0.230354	0.476886	0.415294	0.230857	0.234837
ENSG00000023041	2.17008	2.30684	1.58401	1.68501	3.80684	3.64974	1.33837	1.30238
ENSG00000023171	0.0340448	0.0296416	0.0254478	0.0227893	0.0787171	0.0638182	0.096966	0.101071
ENSG00000023191	9.23215	9.96627	17.6563	17.8797	12.0753	13.0191	12.5733	12.7057
ENSG00000023228	2.13831	2.14899	2.56393	2.45537	3.06231	2.73427	2.3446	2.18659
ENSG00000023287	0.719782	0.743216	0.835465	0.81424	1.42753	1.2872	0.986241	0.963042
ENSG00000023318	0.248605	0.248425	0.403237	0.409649	0.536459	0.49931	0.335701	0.319692
ENSG00000023330	1.43419	1.41398	0.883069	0.840551	1.50796	1.381	1.13394	1.08715
ENSG00000023445	0.113858	0.1342	0.391036	0.336519	0.377489	0.335088	0.14386	0.182357
ENSG00000023516	2.15251	2.22685	3.20888	2.93887	2.92946	2.27075	2.37267	2.37864
ENSG00000023572	1.29879	1.64065	1.66646	1.68752	2.63202	2.69715	1.37819	1.55636
ENSG00000023608	1.01766	1.16931	0.499954	0.472224	0.813323	0.838585	1.03195	0.981024
ENSG00000023697	0.212004	0.214556	0.323868	0.310772	0.331912	0.359564	0.186409	0.171324
ENSG00000023734	5.12377	5.56265	7.79326	7.64405	6.39474	5.5774	5.26605	5.16493
ENSG00000023839	0.012695	0.0148591	0.00913223	0.00973623	0.0297804	0.0248803	0.0055414	0.00430456
ENSG00000023892	0.0201433	0.0150812	0.0439214	0.042022	0.0358469	0.0470537	0.0346106	0.0348198
ENSG00000023902	2.72531	2.74026	1.18849	1.11305	1.7615	1.97841	2.07922	2.1788
ENSG00000023909	2.4587	2.56056	2.02492	1.83167	3.20151	2.66888	2.12046	2.10254
ENSG00000024048	0.405652	0.40705	0.547656	0.55915	0.74249	0.603699	0.383705	0.340524
ENSG00000024422	3.79207	3.82771	6.84839	6.58903	4.18904	3.44026	5.4071	5.33092
ENSG00000024526	2.20619	2.2907	1.62231	1.48009	9.15965	7.25361	2.11963	2.13309
ENSG00000024862	0.299157	0.317121	0.344606	0.35031	0.58941	0.58444	0.426946	0.368795
ENSG00000025039	0.0122248	0.014445	0.000324796	0.000330172	0.00204839	0.00118306	0.00870205	0.0115627
ENSG00000025156	0.430152	0.458573	0.330873	0.345719	0.843406	0.848226	0.405675	0.402636
ENSG00000025293	0.340853	0.361187	0.362573	0.355351	0.466188	0.464543	0.296899	0.311455
ENSG00000025423	0.0270842	0.0352448	0.0251856	0.0220711	0.231684	0.231981	0.0232683	0.0331259
ENSG00000025434	0.191926	0.213506	0.173954	0.168412	0.37234	0.448015	0.636981	0.649531
ENSG00000025708	0.985734	0.983193	4.23089	4.52017	1.28314	1.49264	5.87484	6.02187
ENSG00000025770	1.8496	1.98787	1.79904	1.76902	5.83033	7.1883	1.83886	1.85154
ENSG00000025772	1.98227	1.92204	1.7565	1.93551	3.32437	3.4313	1.66703	1.57571
ENSG00000025796	0.764243	0.733666	0.873709	0.849561	0.842662	0.74301	0.586544	0.592864
ENSG00000025800	1.87644	1.79875	1.89029	1.90482	2.21657	1.87983	1.72926	1.67355
ENSG00000026025	496.176	532.414	464.735	463.062	370.754	381.036	375.616	368.039
ENSG00000026036	0.651836	0.712377	0.728312	0.677272	1.31604	1.2587	0.513466	0.545809
ENSG00000026103	0.490628	0.529857	1.80523	1.80257	0.475284	0.490398	2.47147	2.28584
ENSG00000026297	0.186886	0.193845	0.2319	0.243122	0.0577959	0.0692033	0.335787	0.335909
ENSG00000026508	2.42898	2.41259	3.98676	3.87687	3.21015	3.06757	3.46929	3.50679
ENSG00000026559	0.0512637	0.0742031	0.13586	0.114687	0.414884	0.448562	0.0212866	0.0177787
ENSG00000026652	0.0887991	0.090736	0.0491794	0.0489018	0.146953	0.134025	0.0415099	0.0394282
ENSG00000026751	0	0	0	0	0.00375907	0	0.00190112	0.00202088
ENSG00000026950	0.56275	0.609667	0.77601	0.796125	2.60866	2.83383	1.97441	1.86477
ENSG00000027001	0.0710519	0.0730294	0.0656825	0.0645966	0.0676509	0.0650024	0.0582009	0.0546525
ENSG00000027075	0.313235	0.331052	0.102002	0.0977615	0.00413471	0.00289458	0.0277818	0.0262841
ENSG00000027644	0	0	0.00244864	0.00414862	0.00411809	0.00495506	0.00312404	0.00830207
ENSG00000027697	1.41342	1.55612	2.97875	2.9586	1.58142	1.51799	1.52522	1.58763
ENSG00000027847	2.19519	2.21088	2.21795	2.28229	1.79396	2.00184	2.03561	2.06401
ENSG00000027869	0.0250685	0.0307784	0.0917877	0.0918259	0.00735082	0.0194586	0.0599467	0.0755782
ENSG00000028116	0.199439	0.210907	0.0971447	0.100623	0.138854	0.125693	0.0818049	0.0832151
ENSG00000028137	0.349499	0.346685	0.189796	0.19778	0.376658	0.315858	0.295205	0.314172
ENSG00000028203	1.11806	1.23223	0.912154	0.880094	1.0241	0.97254	0.839565	0.812512
ENSG00000028277	0.0254518	0.0238236	0.0306699	0.0298962	0.015368	0.0124127	0.0979575	0.101849
ENSG00000028310	0.830455	0.905937	0.742775	0.790567	0.661605	0.654081	0.561769	0.529448
ENSG00000028528	0.833691	0.842765	0.924106	0.967244	1.17913	1.01031	0.822147	0.854554
ENSG00000028839	0.439618	0.439241	0.367556	0.331302	0.663033	0.628904	0.476289	0.458171
ENSG00000029153	0.693619	0.693179	0.541173	0.516921	0.930704	0.835666	0.838123	0.820283
ENSG00000029363	6.834	7.12365	5.99333	5.8327	9.4556	8.49943	5.0379	4.75274
ENSG00000029364	1.72598	1.69258	1.75183	1.73416	2.70803	2.90087	1.62821	1.63128
ENSG00000029534	0.00170789	0.00162454	0.000952899	0.000710359	0.0154648	0.0153491	0.0162908	0.0144093
ENSG00000029559	0	0	0	0.0025488	0	0.00304426	0.00359875	0.00510058
ENSG00000029639	0.245255	0.252667	0.275847	0.271581	0.524302	0.483263	0.248882	0.231144
ENSG00000029725	0.867135	0.940555	0.815908	0.814683	1.98121	1.93739	0.735836	0.746177
ENSG00000029993	4.74042	4.57108	1.93053	2.09576	2.15942	2.36775	1.20122	1.39952
ENSG00000030066	0.908757	0.916629	0.832757	0.82199	1.59345	1.4584	0.661758	0.616573
ENSG00000030110	4.42661	4.79371	3.64753	3.81016	6.26801	8.23446	2.86841	3.00202
ENSG00000030304	0.00125276	0.00142477	0.00535872	0.00438162	0.00661223	0.00509191	0.00490466	0.00521361
ENSG00000030419	0.0108941	0.0123899	0.918826	0.850517	0.156273	0.135668	0.119423	0.127564
ENSG00000030582	14.9137	15.0932	11.6389	10.6725	17.5646	16.4605	7.50944	6.99492
ENSG00000031003	0.198774	0.223321	0.238175	0.241427	0.918376	0.766538	0.275041	0.293195
ENSG00000031081	0.857687	0.871115	0.373739	0.362372	0.262118	0.226889	0.355041	0.34664
ENSG00000031544	0.0129865	0.0114129	0.00664187	0.0085932	0.0152321	0.0168617	0.00924423	0.0147398
ENSG00000031691	0.230014	0.200203	0.195155	0.197856	1.2997	1.42232	0.281849	0.285311
ENSG00000031698	3.13049	3.10047	2.48169	2.45986	4.15221	3.73586	2.3655	2.29452
ENSG00000031823	0.399016	0.429194	0.348837	0.326708	0.600202	0.60017	0.290336	0.294666
ENSG00000032219	0.305419	0.329447	0.290362	0.282461	0.295942	0.25427	0.242937	0.251987
ENSG00000032389	0.13454	0.141743	0.108406	0.103625	0.148407	0.150908	0.120966	0.112346
ENSG00000032444	3.14773	3.47198	2.95493	2.77949	1.48609	1.44877	1.61799	1.6122
ENSG00000032742	0.0785813	0.0853773	0.0786459	0.0901457	0.111072	0.106015	0.0959932	0.096497
ENSG00000033011	0.419994	0.411484	0.399199	0.375041	0.503888	0.492739	0.280212	0.266786
ENSG00000033030	0.631734	0.595617	0.498809	0.485797	1.65069	1.55686	0.431462	0.39984
ENSG00000033050	4.0185	4.05898	3.42088	3.43289	3.44044	3.29431	3.12142	3.17198
ENSG00000033100	14.6148	14.7002	19.578	19.7083	7.68196	7.79801	11.5174	11.6564
ENSG00000033122	0.00310772	0.00359633	0.00180285	0.00172489	0.0103334	0.00830513	0.00202953	0.00218433
ENSG00000033170	0.204373	0.212439	0.336397	0.337485	0.117194	0.106672	0.58563	0.566326
ENSG00000033178	1.43529	1.61065	1.59297	1.53389	1.91537	1.70771	1.57293	1.51274
ENSG00000033327	0.223446	0.225517	0.109948	0.105727	0.0430559	0.0452383	0.116143	0.103463
ENSG00000033627	0.341274	0.329109	0.338701	0.35072	0.797513	0.651616	0.274179	0.243327
ENSG00000033800	0.142648	0.150004	0.12268	0.117686	0.369062	0.320598	0.138633	0.122939
ENSG00000033867	1.10583	1.16243	0.996591	0.92804	1.22402	0.978609	1.2762	1.28714
ENSG00000034053	0.0896182	0.0906364	0.0966101	0.0965854	0	0	0.0306212	0.030141
ENSG00000034063	0.989421	1.00201	0.567541	0.548714	2.45547	2.12004	0.432797	0.417702
ENSG00000034152	0.996038	0.911078	0.701494	0.740373	1.70772	1.46563	1.45774	1.44763
ENSG00000034239	0.00135696	0	0.00252367	0.00256544	0.015916	0.0137886	0.00241482	0.00449213
ENSG00000034510	1039.88	1121.2	1440.92	1564.41	964.2	1405	1758.72	1802.36
ENSG00000034533	0.858819	1.01658	1.25352	1.32451	1.61653	1.53288	1.14464	1.03852
ENSG00000034677	0.826649	0.801876	0.613514	0.61433	0.914615	0.780735	0.434632	0.389249
ENSG00000034693	0.448588	0.483108	0.499623	0.485827	0.84872	0.810265	0.348171	0.327552
ENSG00000034713	2.17603	2.18268	2.96948	3.16321	4.66285	4.60248	4.01622	3.76695
ENSG00000034971	0	0	0	0	0	0	0.00428705	0.00182284
ENSG00000035115	0.339125	0.349212	0.234607	0.236874	0.334011	0.265551	0.340687	0.309441
ENSG00000035141	9.17723	9.99762	7.53706	7.60265	9.2419	9.9898	4.66999	4.32595
ENSG00000035403	3.24366	3.35409	3.83975	3.75112	2.67361	2.50249	1.31039	1.28695
ENSG00000035499	0.160612	0.169557	0.063816	0.068527	0.316495	0.240996	0.0822782	0.0924892
ENSG00000035664	0.0086719	0.00562981	0.00571981	0.00695831	0.00697807	0.00569242	0.00340948	0.00419649
ENSG00000035681	0.615685	0.671716	0.601911	0.581176	0.909522	0.866642	0.464832	0.467315
ENSG00000035687	3.24671	3.42145	1.89988	1.83943	2.24033	2.20904	1.83897	1.878
ENSG00000035720	0.00102683	0.00141553	0.00222797	0.0012942	0.00160584	0	0.00274098	0.0025899
ENSG00000035862	1.47237	1.43131	4.2474	4.16632	3.60081	2.82976	2.62388	2.68832
ENSG00000035928	0.817557	0.817383	0.751424	0.717627	2.51279	2.27432	0.561068	0.533
ENSG00000036054	0.6251	0.638802	1.06094	0.995523	1.53077	1.44135	1.07809	1.04411
ENSG00000036257	0.81598	0.807977	0.807914	0.805729	1.16671	0.984032	0.619046	0.595773
ENSG00000036448	0.00483974	0.00228748	0.00321462	0.000914992	0.00210846	0.000780611	0.00135343	0.00196184
ENSG00000036473	0	0.000499292	0	0	0	0	0	0
ENSG00000036530	0.00425644	0.00520093	0.00431788	0.00292623	0.00499245	0.00349506	0.00619748	0.00365992
ENSG00000036549	0.626165	0.697298	0.510541	0.498455	1.20875	1.10066	0.478	0.462332
ENSG00000036565	0	0	0	0	0	0	0	0
ENSG00000036672	0.0144342	0.0194657	0	0	0.031652	0.0269253	0.00111682	0.00237434
ENSG00000036828	0	0	0	0	0	0	0	0
ENSG00000037042	0.563878	0.500353	0.640872	0.714789	1.53816	1.34402	0.797777	0.762205
ENSG00000037241	1.56402	1.56565	1.64914	1.49412	2.37703	3.09448	2.07273	2.18334
ENSG00000037280	0.527641	0.541603	0.0022507	0.00261481	0.00405557	0.00195193	0	0.000981124
ENSG00000037474	2.08093	1.98479	1.75195	1.80958	1.49574	1.32726	1.30729	1.14702
ENSG00000037637	0.219756	0.22786	0.178862	0.172292	0.277711	0.259319	0.167643	0.182524
ENSG00000037749	0.347557	0.374975	0.46583	0.460375	0.524267	0.480654	0.251528	0.253592
ENSG00000037757	2.97259	2.83875	2.96415	3.01321	4.52939	4.92061	1.82052	1.94004
ENSG00000037897	2.19423	1.96218	1.73256	1.66662	2.87165	3.25971	2.24356	2.08996
ENSG00000037965	0.0245807	0.0326756	0.00979611	0.00663884	0.720779	0.598666	0.0156227	0.0132854
ENSG00000038002	0.757224	0.750649	1.20785	1.1568	2.01084	2.05409	0.608161	0.574043
ENSG00000038210	0.424752	0.463844	0.447222	0.448383	0.808749	0.761687	0.480675	0.495807
ENSG00000038219	1.05352	1.11957	1.32169	1.26838	2.46773	2.03817	1.08348	1.0114
ENSG00000038274	6.77936	6.97534	4.15633	4.07388	4.9394	5.08002	4.26271	4.27609
ENSG00000038295	0.0561232	0.0594436	0.0132149	0.0145247	0.00490748	0.00374655	0.0015405	0.00170577
ENSG00000038358	5.70724	6.66348	4.28292	4.11132	11.1036	11.2168	3.43408	3.22819
ENSG00000038382	0.669877	0.70464	1.13359	1.0772	0.723613	0.593633	0.508581	0.493095
ENSG00000038427	0.258035	0.24273	17.014	16.3549	1.09758	0.85095	4.09416	4.06256
ENSG00000038532	0.0973617	0.0963214	0.0988026	0.102026	0.211318	0.183815	0.0700029	0.0717643
ENSG00000038945	0.0053213	0.00838364	0.000403941	0.000273751	0.00700571	0.00490447	0.00148165	0.00164346
ENSG00000039068	0.000169214	0	0	0.000319913	0.0132978	0.0124183	0.00240905	0.00272084
ENSG00000039123	0.75435	0.818038	0.756489	0.770345	1.19982	1.09435	0.687675	0.64057
ENSG00000039139	0.013155	0.0129921	0.00693803	0.00649606	0.00575738	0.00694599	0.00803644	0.00643795
ENSG00000039319	0.87623	0.90691	1.00501	0.973579	1.82242	1.69106	0.806433	0.772082
ENSG00000039523	1.85202	1.9318	2.55438	2.43977	2.17364	1.82086	1.48458	1.52096
ENSG00000039537	0	0	0	0	0	0	0.000124191	0.000132014
ENSG00000039560	2.14698	2.15572	1.01236	1.00754	1.08487	0.903183	1.31574	1.25213
ENSG00000039600	0.00254282	0.00375579	0.00675589	0.0048074	0.0123561	0.00615204	0.00161613	0.000687171
ENSG00000039650	2.86103	3.02989	3.03889	3.17128	3.44889	3.51879	3.15511	2.87037
ENSG00000039987	0	0.00254616	0.0114501	0.00698375	0.0173309	0.0139022	0.00876498	0.00465855
ENSG00000040199	0.237117	0.227534	0.292806	0.270313	1.58177	1.35025	0.22905	0.237862
ENSG00000040275	2.48101	2.68067	2.09709	2.08642	7.62254	6.96961	1.52704	1.50191
ENSG00000040341	0.144196	0.155708	0.128841	0.119299	0.235304	0.20481	0.122335	0.118743
ENSG00000040487	0.527339	0.608055	0.518628	0.545743	1.08989	1.1288	0.496259	0.43759
ENSG00000040531	0.621075	0.671637	0.481898	0.48862	1.53632	1.43166	0.59809	0.536602
ENSG00000040608	0.0163071	0.0176826	0.0062875	0.00639157	0.0284571	0.0278417	0.00707803	0.00790007
ENSG00000040633	6.45799	6.06133	4.85498	4.86162	8.12761	8.89208	6.33603	5.57518
ENSG00000040731	0.0012646	0.00163435	0.000783964	0.00079694	0.00321374	0.00333149	0.0211918	0.0225267
ENSG00000040933	0.283384	0.305073	0.245309	0.21992	0.336692	0.303999	0.182259	0.161327
ENSG00000041353	0.00215397	0.00261432	0.018201	0.0149611	0.163669	0.141369	0.284488	0.281238
ENSG00000041357	11.7254	11.4783	8.9558	9.46627	15.7161	17.3043	11.3375	10.9252
ENSG00000041515	2.71921430180902e-05	8.43428965174371e-05	0.00141601	0.00102818	0.00175418	0.00165786	4.83907155293847e-05	0.000205756
ENSG00000041802	2.08647	2.25276	1.44221	1.49735	2.36966	2.38535	1.19034	1.16948
ENSG00000041880	0.612241	0.45629	0.946498	0.858472	0.996375	1.14344	1.02144	0.950661
ENSG00000041982	0.00272385	0.00158413	0.000474921	0.00128742	1.0551	0.982382	0.106035	0.105469
ENSG00000041988	2.6912	2.87072	2.34379	2.37818	3.63714	3.65179	2.15294	2.07423
ENSG00000042062	0.0220952	0.0226813	0.0362495	0.0346116	0.0710833	0.0661079	0.136076	0.139423
ENSG00000042088	0.305625	0.293391	0.194978	0.199256	0.246151	0.208711	0.134653	0.150318
ENSG00000042286	0.116954	0.119929	0.19255	0.175801	0.625168	0.652112	0.316885	0.282443
ENSG00000042304	0.000716214	0	0	0	0.00084006	0.00242591	0.00382369	0.0162582
ENSG00000042317	0.131658	0.115383	0.0791442	0.0782449	0.108508	0.0993919	0.113856	0.100212
ENSG00000042429	1.29418	1.33807	1.27607	1.28068	1.48659	1.34035	0.928533	0.908515
ENSG00000042445	2.4282	2.31152	2.22342	2.21002	2.60983	2.76553	1.65382	1.68014
ENSG00000042493	1.06005	1.05968	0.808058	0.902446	2.19749	2.86243	0.203146	0.281058
ENSG00000042753	6.50701	6.40655	4.3468	4.46278	6.34649	8.37535	6.25971	6.99185
ENSG00000042781	0.000623521	0.00075211	0.000811735	0.000648348	0.00199899	0.00192422	0.000832206	0.000786335
ENSG00000042813	0	0.000190491	0	0	0	0	0	0
ENSG00000042832	0.00335306	0.00455817	0.00063515	0.000586966	0.00174794	0.00182277	0.00209952	0.000646039
ENSG00000042980	0.00179235	0.000264734	0.00166671	0.000484084	0.0141153	0.00664912	0.00113916	0.00193746
ENSG00000043039	0	0	0	0	0	0	0	0
ENSG00000043093	0.959777	1.13424	1.20044	1.12374	1.66579	1.53285	1.19319	1.19769
ENSG00000043143	0.440828	0.412857	1.27416	1.256	0.756867	0.698904	1.0619	1.10796
ENSG00000043355	0	0	0.00309923	0.00945156	0.742743	0.654753	0	0.00630471
ENSG00000043462	0.00160008	0.00264695	0.000297583	0	0	0	0	0
ENSG00000043514	0.422407	0.431465	0.175993	0.152237	0.706864	0.674672	0.295663	0.33393
ENSG00000043591	0.767623	0.799668	0	0	0.416075	0.21667	0	0
ENSG00000044012	0	0	0	0	0	0	0	0
ENSG00000044090	2.02468	2.07333	2.6133	2.59972	2.26483	2.14905	2.67285	2.68798
ENSG00000044115	1.23242	1.2886	1.30095	1.26235	1.04159	1.01242	1.03726	0.976388
ENSG00000044446	0.143667	0.160654	0.150526	0.142453	0.250545	0.250128	0.115805	0.128896
ENSG00000044459	0.0486132	0.0514274	0.0577856	0.0537545	0.13948	0.117614	0.0430149	0.0450419
ENSG00000044524	0	0	0.00400608	0.00398842	0.000312558	0.000150433	0.00122508	0.000924173
ENSG00000044574	97.7555	94.5027	99.9605	97.2491	74.6568	67.7459	64.9554	61.8651
ENSG00000046604	0	0	0	0	0.000382902	0.000368579	0.00522855	0.00679298
ENSG00000046647	0.391039	0.357344	0.392975	0.443138	0.223911	0.212928	0.256163	0.227887
ENSG00000046651	0.346218	0.385761	0.467069	0.466175	0.572799	0.552457	0.279435	0.284319
ENSG00000046653	0.00804053	0.00677373	0.0231691	0.0228957	0.0101295	0.00672453	0.00582951	0.00403726
ENSG00000046774	0	0	0	0	0	0	0.0854563	0.154961
ENSG00000046889	0.596571	0.611549	0.000597323	0.000276005	0	0	0.00020784	0.000331398
ENSG00000047056	0.420168	0.46123	0.494655	0.510064	0.497303	0.423317	0.266533	0.247384
ENSG00000047188	0.65346	0.737175	0.882375	0.835498	0.894158	0.76679	0.478217	0.469386
ENSG00000047230	0.157943	0.150218	0.171019	0.150057	0.216962	0.190503	0.0959817	0.0901874
ENSG00000047249	0.235655	0.251844	0.288876	0.300293	0.478561	0.413992	0.353213	0.33526
ENSG00000047315	5.96697	6.5195	6.32244	6.4212	3.43986	3.34704	5.0922	5.31992
ENSG00000047346	0.27902	0.299995	0.236224	0.239032	0.244046	0.210066	0.154262	0.15957
ENSG00000047365	0.00101077	0.00029029	0.0135243	0.0143851	0.00652049	0.00633999	0.0146897	0.0148184
ENSG00000047410	3.16848	3.29098	3.3875	3.19971	4.99954	4.50337	2.58697	2.52214
ENSG00000047457	0.106557	0.116804	0.164194	0.130787	0.388361	0.325963	0.126583	0.131655
ENSG00000047578	0.0641699	0.060369	0.0747238	0.0673536	0.0978967	0.0821597	0.0563906	0.0565252
ENSG00000047579	0.0647679	0.0570301	0.04313	0.0431711	0.132595	0.142234	0.0449641	0.045889
ENSG00000047597	0.00287035	0.00370962	0.000667285	0	0	0	0.000638505	0.00101809
ENSG00000047617	0.0167034	0.0186813	3.73376243712556e-05	0	0.000141286	0.000453337	0.000178636	7.59554694203682e-05
ENSG00000047621	0.57796	0.575202	0.779965	0.739293	2.11478	2.01533	0.713381	0.712453
ENSG00000047634	0.733246	0.751238	0.6421	0.524337	1.38363	1.14314	0.873859	0.891173
ENSG00000047644	0.623738	0.666773	0.649379	0.640608	0.316373	0.281662	0.468871	0.453362
ENSG00000047648	0.00212687	0.00157071	0.00929554	0.00876007	0.0143976	0.0125898	0.00581259	0.00560397
ENSG00000047662	0.0515944	0.0507447	0.0329337	0.0346155	0.0871839	0.068866	0.045811	0.0400119
ENSG00000047849	1.64105	1.72086	1.8018	1.75872	1.37501	1.23815	1.18637	1.16995
ENSG00000047932	0.192114	0.205527	0.275398	0.267897	0.336663	0.314424	0.181668	0.18896
ENSG00000047936	0.000483811	0	0.000449895	0.000114335	0.0228407	0.0185723	0.00172196	0.00137282
ENSG00000048028	0.366176	0.380808	0.304464	0.296953	0.468173	0.452111	0.340301	0.304621
ENSG00000048052	0.00794202	0.00911328	0.00801057	0.00685468	0.0410983	0.0361137	0.0321319	0.0337261
ENSG00000048140	3.86073	3.86637	3.23479	3.11718	2.4782	2.59959	2.73374	2.90594
ENSG00000048162	9.67744	9.49234	6.29994	6.07259	7.77944	9.53244	5.99878	5.48448
ENSG00000048342	0.119769	0.12161	0.0845871	0.0880174	0.313262	0.265456	0.156257	0.143395
ENSG00000048392	3.04482	3.45419	1.47491	1.46252	2.11743	1.85697	2.2106	2.22983
ENSG00000048405	0.462189	0.507364	0.473586	0.426004	0.487784	0.371571	0.361172	0.348987
ENSG00000048462	0	0	0	0	0.0329527	0.114192	0.0499968	0.0637754
ENSG00000048471	0.0339406	0.0331629	0.0415036	0.0398481	0.0602858	0.0573078	0.0330492	0.0329452
ENSG00000048540	0.0123002	0.019076	0.0832982	0.0887211	0.0263452	0.018416	0.0278374	0.0199802
ENSG00000048544	3.80001	3.92266	3.91258	3.80818	5.23141	5.75899	3.59531	3.52878
ENSG00000048545	0	0.00348922	0.00062764	0	0.000791667	0.00152411	0	0
ENSG00000048649	0.464137	0.48821	0.471763	0.441479	0.412417	0.336094	0.360673	0.351923
ENSG00000048707	0.364999	0.368592	0.433675	0.41157	0.559883	0.448739	0.273007	0.258058
ENSG00000048740	0.210747	0.217272	0.0193266	0.0161823	0.00418067	0.00243724	0.233486	0.222553
ENSG00000048828	1.58315	1.63413	2.29798	2.18822	1.89289	1.65147	1.38486	1.34429
ENSG00000048991	0.170055	0.150971	0.131073	0.119366	0.268431	0.214679	0.10938	0.10336
ENSG00000049089	0.0240026	0.0188606	0.0026784	0.0127061	0.424548	0.496472	0.0128144	0.0272432
ENSG00000049130	0.730063	0.825341	0.102957	0.108948	0.60123	0.521143	0.731813	0.664432
ENSG00000049167	0.208549	0.251357	0.13486	0.148351	0.379105	0.312453	0.174552	0.16412
ENSG00000049192	0.182863	0.188135	0.287942	0.273543	0.16095	0.149687	0.233135	0.22411
ENSG00000049239	2.36309	2.32843	1.52674	1.5262	1.32101	1.16319	0.785106	0.797546
ENSG00000049245	14.7223	14.5597	16.8886	16.7271	13.9231	13.1491	11.697	11.4149
ENSG00000049246	0.061786	0.0587934	0.0119485	0.0142138	0.753558	0.601595	0.115305	0.110156
ENSG00000049247	0.0957195	0.0841208	0.00741746	0.0180965	0.782155	0.625013	0.112141	0.105625
ENSG00000049249	0.00633242	0.00409198	0.011041	0.00972721	0.0807731	0.0652399	0.046485	0.0374341
ENSG00000049283	0.0267224	0.0429778	0.0138051	0.00561342	0.0139303	0.033523	0.0158516	0.0140417
ENSG00000049319	0.000283987	0	0	0	0	0	0	0
ENSG00000049323	0.362616	0.37001	1.96181	1.92224	0.0499791	0.0428794	0.166708	0.163404
ENSG00000049449	0.829155	0.850295	0.80262	0.788938	0.657954	0.629821	0.871402	0.859025
ENSG00000049540	0.0047403	0.00245053	0.0113873	0.00821508	0.00972996	0.008028	0.332861	0.325806
ENSG00000049541	0.85853	0.830668	0.614942	0.635402	1.64741	1.59152	0.708427	0.730418
ENSG00000049618	0.15498	0.158964	0.146081	0.142359	0.147199	0.142778	0.0951823	0.0999418
ENSG00000049656	3.53432	3.61582	3.36914	3.34556	2.25144	2.35949	2.59822	2.34481
ENSG00000049759	0.055432	0.0606831	0.0698688	0.0656972	0.2952	0.260228	0.0516855	0.054853
ENSG00000049768	0.108675	0.133876	0.105357	0.118029	0.157299	0.134446	0.0874397	0.136688
ENSG00000049769	0.0747097	0.0772433	0.0694725	0.0581889	0.149338	0.157415	0.0833293	0.11346
ENSG00000049860	1.64758	1.6693	1.42984	1.45826	2.11173	2.14164	1.69301	1.58901
ENSG00000049883	0.0972596	0.0910632	0.142455	0.127451	0.17283	0.141858	0.108455	0.125946
ENSG00000050030	0.000259156	0	0	0	0	0	0	0.000163414
ENSG00000050130	1.60925	1.6146	2.00042	2.02528	1.92289	1.86977	2.45781	2.49705
ENSG00000050165	3.94094	4.37245	2.81225	2.73645	2.68152	3.04295	2.3001	2.36101
ENSG00000050327	0.0498919	0.048869	0.603738	0.626142	0.0269496	0.0281651	0.336456	0.350198
ENSG00000050344	3.73817	3.789	2.03786	2.04048	0.688059	0.607397	0.310637	0.323438
ENSG00000050393	0.695537	0.803872	0.904165	0.825364	2.37915	2.25461	0.877853	0.903936
ENSG00000050405	0.774462	0.787636	1.43058	1.41441	2.20105	1.74305	1.51615	1.51586
ENSG00000050426	0.95324	1.07667	1.01926	1.00457	2.42719	2.11029	1.48611	1.42061
ENSG00000050438	0.0814388	0.0897459	0.0173247	0.0170777	0.186076	0.17545	0.0018838	0.00427192
ENSG00000050555	0.00155873	0.00241738	0	0.000184181	0.00891275	0.00351974	0	0
ENSG00000050628	0	0.000176019	0.000237466	0.000563259	0.000499209	0.000961072	0.000757415	0.000563587
ENSG00000050730	0.00363729	0.00268617	0.00112744	0.000491185	0.00243785	0.000586665	0.0208056	0.0131059
ENSG00000050748	0.590936	0.583841	0.620627	0.613826	0.737474	0.621948	0.510493	0.498341
ENSG00000050767	4.71405623846e-05	4.87392206434165e-05	0	0	0.000110584	0	0	4.45874705335967e-05
ENSG00000050820	6.48358	6.50421	1.86379	1.77413	2.45839	2.64178	1.22649	1.22229
ENSG00000051009	0.545905	0.538662	0.495723	0.525458	0.697904	0.658137	0.474976	0.428824
ENSG00000051108	3.24236	3.48891	7.1005	7.2818	5.5537	5.38404	12.8469	12.4332
ENSG00000051128	4.30841	4.20918	3.15841	3.23155	2.28156	2.90025	3.14249	3.26997
ENSG00000051180	0.188265	0.200632	0.13575	0.145149	0.626438	0.579388	0.198406	0.189435
ENSG00000051341	0.158136	0.158694	0.131251	0.121893	0.779902	0.65695	0.131793	0.130617
ENSG00000051382	0.163047	0.174662	0.235337	0.225931	0.25995	0.193848	0.147451	0.143431
ENSG00000051523	3.04886	3.31402	14.7812	15.1538	4.89291	6.32122	13.6659	13.7427
ENSG00000051596	0.271912	0.289822	0.185698	0.177731	0.58724	0.642627	0.373501	0.382209
ENSG00000051620	3.73023	3.79131	3.34607	3.36775	1.21901	1.42802	3.44444	3.69851
ENSG00000051825	0.417511	0.457934	0.314677	0.315255	1.52509	1.36541	0.306595	0.284204
ENSG00000052126	0.054158	0.0545303	0.0878661	0.0872165	0.287	0.23583	0.124824	0.122863
ENSG00000052344	0.0153803	0.0119264	0.0321798	0.00363471	0.0315697	0.0390713	0.0444772	0.065463
ENSG00000052723	4.07701	4.4133	4.68586	4.82096	8.93011	8.05463	4.29748	4.28311
ENSG00000052749	0.705987	0.730312	0.495294	0.483925	0.851476	0.826721	0.426243	0.394708
ENSG00000052795	0.148877	0.161355	0.118058	0.120465	0.287147	0.241517	0.12	0.111586
ENSG00000052802	5.20643	5.62656	7.64953	7.0787	16.0015	15.8201	6.01138	5.79347
ENSG00000052841	0.368472	0.360604	0.312155	0.321369	0.42817	0.381905	0.265927	0.242989
ENSG00000052850	0.00468459	0.00657326	0.00311157	0.00284676	0.00274732	0.00226676	0.00387057	0.00284842
ENSG00000053108	0.00151939	0.00157092	0	3.77964425053661e-05	0.000140694	0	0	0
ENSG00000053254	0.138143	0.130473	0.37921	0.358218	0.099808	0.0867635	0.10384	0.104777
ENSG00000053328	0.000148096	0	0.000826283	0.000559973	0.000521112	0.000501619	0.000395323	0.000420225
ENSG00000053371	3.32509	3.1561	3.66879	3.54496	6.37844	6.85394	4.49134	4.65499
ENSG00000053372	7.1711	6.95565	4.22044	4.28113	4.81901	5.55731	4.00566	3.78894
ENSG00000053438	3.29392	4.03115	0.212535	0.139799	0.583466	0.371898	0.203369	0.101731
ENSG00000053501	0.66803	0.848007	0.86968	1.01388	0.944605	1.0266	1.24165	1.14786
ENSG00000053524	0.117648	0.125892	0.186222	0.176634	0.00770512	0.00689248	0.0177718	0.021339
ENSG00000053702	0.0979069	0.0674848	0.0864914	0.0771254	0.411498	0.322412	0.0682415	0.0926044
ENSG00000053747	0.0583144	0.058414	0.0314525	0.0256377	0.0894831	0.0771546	0.0156053	0.0130929
ENSG00000053770	2.07794	2.07365	1.74518	1.73098	2.5027	2.23783	1.94963	1.83754
ENSG00000053900	0.592403	0.606243	0.595844	0.600754	1.53479	1.38229	0.440697	0.442919
ENSG00000053918	0.000658224	0.000680546	0.000688592	0.00023333	0.000772043	0.00102185	0.000329447	0.000544754
ENSG00000054116	5.11423	5.35288	4.40978	4.85146	5.04737	5.98928	4.23333	4.07507
ENSG00000054118	1.88451	1.88508	1.69104	1.62091	2.0891	2.09636	1.36992	1.2822
ENSG00000054148	16.5729	16.5992	14.4073	14.7682	18.5186	24.147	21.6234	21.7875
ENSG00000054179	0.0111906	0.00578506	0	0.013223	0.0196885	0.00315867	0.0174253	0
ENSG00000054219	0.192294	0.20671	0.0605358	0.0544373	0.0960326	0.0898962	0.0353119	0.0377731
ENSG00000054267	0.417496	0.43183	0.352263	0.357694	0.562651	0.531858	0.341061	0.335888
ENSG00000054277	0.343718	0.344731	0.170891	0.168674	0.261837	0.265603	0.0793856	0.0757311
ENSG00000054282	0.126108	0.127143	0.135967	0.131516	0.127766	0.111596	0.142112	0.143198
ENSG00000054356	0	0	0.000772601	0.00314155	0.0311844	0.0309559	0.00147856	0.00235754
ENSG00000054392	0.0079832	0.00939069	0.00457861	0.00334393	0.0291562	0.0297387	0.00382817	0.00420495
ENSG00000054523	0.7488	0.773489	0.593226	0.580208	0.902275	0.729398	0.448807	0.455702
ENSG00000054598	4.58187	4.57252	1.8228	1.71148	3.41477	3.13986	2.27689	1.94538
ENSG00000054611	0.0592046	0.0635042	0.0546795	0.0524224	0.0814018	0.0806775	0.0472647	0.0450577
ENSG00000054654	0.235567	0.251339	0.258945	0.260704	0.74948	0.654551	0.0897799	0.0855757
ENSG00000054690	0.0478645	0.0510151	0.0447839	0.0393806	0.076241	0.082396	0.0407492	0.0419187
ENSG00000054793	0.417005	0.384574	0.0917745	0.0953037	0.122561	0.105754	0.112071	0.115931
ENSG00000054796	0	0	0	0.00220968	0.00137089	0	0	0
ENSG00000054803	0	0	0	0	0	0	0	0
ENSG00000054938	0	0.0014763	0.000442594	0	0.000558261	0.000537379	0.000423505	0
ENSG00000054965	0.204329	0.210301	0.283912	0.282804	0.386241	0.351935	0.30394	0.301754
ENSG00000054967	0.574983	0.569341	0.371283	0.420436	0.914545	0.891849	0.427859	0.432552
ENSG00000054983	0.176364	0.177046	0.226543	0.214953	0.10055	0.0843738	0.158732	0.151767
ENSG00000055044	1.67297	1.69662	1.32821	1.36553	2.7125	2.67935	1.17847	1.14075
ENSG00000055070	2.54512	2.59708	3.33566	3.29147	2.93468	2.9865	2.76784	2.83168
ENSG00000055118	0.00299292	0.000515736	0	0	0	0	0.000887693	0
ENSG00000055130	0.712636	0.778173	0.704988	0.69683	0.696017	0.640836	0.571937	0.580496
ENSG00000055147	0.47655	0.459581	0.745862	0.669272	0.744072	0.648502	0.574473	0.590025
ENSG00000055163	0.283766	0.29671	0.0186348	0.0227076	0.0266689	0.0266866	0.073039	0.0568629
ENSG00000055208	0.33556	0.343374	0.490905	0.49846	0.602916	0.544054	0.312541	0.312657
ENSG00000055211	1.40989	1.45568	2.40999	2.30406	2.34138	2.33793	2.15076	1.97341
ENSG00000055332	1.43644	1.41022	1.92673	1.89365	2.5672	2.01142	3.6041	3.60618
ENSG00000055483	0.6066	0.646264	0.526872	0.556539	0.69597	0.647698	0.41953	0.451488
ENSG00000055609	0.331007	0.325149	0.336887	0.330971	0.527272	0.41415	0.299395	0.285274
ENSG00000055732	0	0	0	0	0.643493	0.513818	0.00778725	0.0108646
ENSG00000055813	0.211542	0.213353	0.14005	0.134584	0.0847033	0.0767004	0.00468923	0.00825576
ENSG00000055917	1.31712	1.37309	1.0806	1.0631	2.31778	2.02354	0.897311	0.898968
ENSG00000055950	1.6926	1.73	1.6245	1.76113	2.04905	2.52688	2.0693	2.05585
ENSG00000055955	0.00989052	0.00836667	0.00752497	0.016149	0.0369115	0.036546	0.034402	0.0272141
ENSG00000055957	0	0	0	0	0.00134816	0	0	0
ENSG00000056050	0.486491	0.481252	0.545255	0.572498	0.662405	0.677191	0.446907	0.43639
ENSG00000056097	1.31558	1.39977	1.50519	1.48418	2.36089	2.1153	1.24738	1.27635
ENSG00000056277	0.232517	0.21987	0.121783	0.115007	0.380633	0.309917	0.12503	0.117689
ENSG00000056291	0.000715518	0.000295913	0.000399215	0.000811646	0.000335697	0.00016157	0.000254665	0
ENSG00000056487	0.000129136	0	0	0	0.0189333	0.0158922	0	0.000244285
ENSG00000056558	0.174577	0.16187	0.0410181	0.045808	0.116592	0.108724	0.0724171	0.0617005
ENSG00000056586	2.19272	2.26764	1.62896	1.56071	3.42039	2.95189	1.55919	1.51838
ENSG00000056661	0.854874	0.722868	0.489796	0.468266	0.626379	0.494394	0.601647	0.62373
ENSG00000056678	0	0	0	0	0	0	0	0
ENSG00000056736	0.163606	0.204955	0.172261	0.225028	0.129962	0.137806	0.186399	0.173577
ENSG00000056972	0.239093	0.2182	0.170475	0.14615	0.395979	0.338564	0.487585	0.450708
ENSG00000056998	0	0.000955129	0.00171808	0.00232869	0.0642901	0.062233	0.0443875	0.034077
ENSG00000057019	4.85939	5.0289	10.8554	10.4396	4.74283	4.16307	5.00631	5.01362
ENSG00000057149	0	0	0	0	0	0	0	0
ENSG00000057252	0.854317	0.878253	0.926039	0.91931	1.99897	1.6874	0.741914	0.687762
ENSG00000057294	0.101775	0.102632	0.641048	0.607483	0.0899442	0.0748942	0.07214	0.067488
ENSG00000057468	0.00514761	0.00413947	0.00186152	0.0012165	0.00201257	0.00435891	0.00368969	0.00324588
ENSG00000057593	0	0	0	0	0	0	0	0
ENSG00000057608	4.81289	5.00295	4.97559	4.95406	4.62992	4.70758	3.88017	3.88908
ENSG00000057657	0.12116	0.107789	0.165724	0.172463	0.166897	0.131228	0.0507696	0.0286495
ENSG00000057663	0.243593	0.250028	0.24064	0.222475	0.485396	0.456074	0.249117	0.235745
ENSG00000057704	0.668991	0.66261	0.0680503	0.072004	0.0175411	0.0132828	0.00390337	0.00132021
ENSG00000057757	3.01364	3.1526	2.61345	2.76554	3.52879	3.68161	1.78366	1.77911
ENSG00000057935	0.0987309	0.103849	0.0871515	0.0868556	0.112754	0.100804	0.0744214	0.069393
ENSG00000058056	0.238766	0.237799	0.169946	0.162285	0.468707	0.361682	0.125131	0.13071
ENSG00000058063	0.953579	1.00324	1.14609	1.08822	1.27229	1.14568	0.740347	0.727418
ENSG00000058085	1.56246	1.53128	0.901716	0.940502	0.0508972	0.0553977	0.0736897	0.0804775
ENSG00000058091	0.0557594	0.060586	0.144242	0.143375	0.0705147	0.0670693	0.0958665	0.0987544
ENSG00000058262	24.7589	25.6286	30.109	29.7135	20.5126	20.946	14.5839	14.39
ENSG00000058272	0.600878	0.624443	0.744625	0.717509	1.16776	1.01513	0.713698	0.711221
ENSG00000058335	0	0.000657433	0.000118259	0.000721297	0.0346062	0.0333117	0.000113158	0.000360859
ENSG00000058404	0.00297539	0.00234384	0.00276681	0.0048216	0.00199422	0.00111978	0.00390818	0.00281424
ENSG00000058453	0.0466157	0.0459789	0.0491985	0.0456198	0.0690163	0.0656275	0.0321266	0.0313777
ENSG00000058600	0.835987	0.779456	0.591862	0.599989	0.808146	0.786389	0.528239	0.545232
ENSG00000058668	1.57415	1.55801	0.843603	0.8126	1.1818	0.983667	0.813013	0.78415
ENSG00000058673	3.85878	3.94199	4.5345	4.44655	5.50193	4.84924	3.86698	3.81128
ENSG00000058729	1.29651	1.46338	1.5414	1.55146	1.76558	1.67605	1.22172	1.22207
ENSG00000058799	0.318979	0.311719	0.442548	0.492199	0.561204	0.5821	0.31456	0.322677
ENSG00000058804	1.13177	1.17343	0.651946	0.648166	2.79585	2.56894	0.631895	0.643184
ENSG00000058866	0.0300889	0.0319138	0.0305122	0.0327336	0.0289027	0.0299448	0.0227915	0.0267419
ENSG00000059122	0.922737	0.870804	0.718195	0.748104	0.899924	0.918878	0.948084	0.92726
ENSG00000059145	0.357955	0.355744	0.237716	0.246532	0.605359	0.579435	0.281744	0.303765
ENSG00000059377	0.00711259	0.00756593	0.00845827	0.00937405	0.0079414	0.00602282	0.00243413	0.00232871
ENSG00000059378	1.45205	1.4772	0.582057	0.561004	0.53696	0.567622	1.05577	1.03606
ENSG00000059573	2.00503	2.22753	2.16008	2.1379	2.01461	2.05988	1.32856	1.33879
ENSG00000059588	0.322747	0.358381	0.3507	0.365641	0.604843	0.528726	0.187348	0.184451
ENSG00000059691	0.0941071	0.0929276	0.0933212	0.0905222	0.122884	0.129701	0.0894598	0.0937042
ENSG00000059728	0.596657	0.606249	0.808145	0.779124	0.960271	0.88492	0.686278	0.674568
ENSG00000059758	1.68405	1.85256	2.46278	2.3419	0.451089	0.42285	1.07297	1.11547
ENSG00000059769	1.06564	1.17302	2.21906	2.13199	3.12778	3.29006	2.41923	2.48419
ENSG00000059804	1.65547	1.75904	2.39899	2.45438	4.40552	4.22751	3.09804	2.79187
ENSG00000059915	0.129267	0.178201	0.179899	0.168745	0.207317	0.256154	0.215175	0.190469
ENSG00000060069	0.393064	0.410078	0.31933	0.309037	0.410358	0.391739	0.29664	0.298264
ENSG00000060138	8.71506	8.79335	4.36847	4.35574	3.82994	3.41144	4.11224	4.0595
ENSG00000060140	0.296527	0.327084	0.00782241	0.00596391	0.0743527	0.0627522	0.0801967	0.0608105
ENSG00000060237	1.08576	1.07623	1.2167	1.16427	2.23855	1.82952	0.727254	0.729081
ENSG00000060303	0	0	0	0	0	0	0	0
ENSG00000060339	0.901998	0.96585	0.765057	0.709402	1.11348	0.99839	0.683727	0.671227
ENSG00000060491	3.2767	3.24705	3.07907	3.08199	3.756	4.50298	3.63761	3.49587
ENSG00000060558	0.00784339	0.00436659	0.00504939	0.000570329	0.00424599	0	0.00107369	0.00342397
ENSG00000060566	0	0	0	0	0	0	0	0
ENSG00000060642	0.558852	0.541593	0.638621	0.659267	0.984124	0.961066	0.707278	0.674054
ENSG00000060656	0.0797823	0.0788684	0.0154204	0.0165465	0.00497066	0.00416063	0.00344292	0.00592537
ENSG00000060688	0.749576	0.722345	0.488087	0.463229	1.16579	0.983488	0.434443	0.398009
ENSG00000060709	0	0	0	0	0	0	0	0
ENSG00000060718	0.000501935	0.000667231	0.000666784	0.000813385	0.228847	0.21041	0.00274351	0.00142425
ENSG00000060749	1.10156	1.07656	1.02248	0.990246	1.32263	1.04449	0.751601	0.746928
ENSG00000060762	0.380074	0.404381	0.528005	0.531525	0.429604	0.472759	0.444637	0.415197
ENSG00000060971	0.349696	0.391307	0.390491	0.397415	0.274587	0.258259	0.444386	0.457155
ENSG00000060982	4.74174	5.04168	3.1976	3.08255	3.23401	3.02231	2.27049	2.26503
ENSG00000061273	1.73406	1.72121	1.76657	1.73653	0.95076	0.94687	1.23431	1.28334
ENSG00000061337	0.000287859	0.000297621	0.00107072	0.00163266	0.0982516	0.0962014	0.0368833	0.0451966
ENSG00000061455	0.00110766	0.000163603	0.00235431	0.00284201	0.0206015	0.0189376	0.00197117	0.002694
ENSG00000061492	0	0	0	0	0	0	0	0
ENSG00000061656	0.429088	0.466989	0.561012	0.515403	0.650865	0.837786	1.13679	1.08633
ENSG00000061676	2.59664	2.85388	4.08048	3.90824	3.30435	2.95677	2.7541	2.62339
ENSG00000061794	0.99668	0.965107	0.868015	0.870981	1.27748	1.18719	1.03806	0.999394
ENSG00000061918	0.0414238	0.0385811	0.0184641	0.0242712	0.00401543	0.00463827	0.0207139	0.0233139
ENSG00000061936	0.314715	0.309477	0.246408	0.241439	0.683239	0.662767	0.244797	0.237674
ENSG00000061938	0.248635	0.257421	0.326108	0.295894	0.404905	0.391693	0.199293	0.201481
ENSG00000061987	0.43119	0.462914	0.597481	0.588367	0.998666	0.815936	0.549975	0.519394
ENSG00000062038	0	0	0	0	0.0135476	0.0139102	0	0
ENSG00000062096	0	0	0	0	0	0	0	0
ENSG00000062194	0.666195	0.704903	0.59494	0.579652	1.37093	1.25588	0.672073	0.69689
ENSG00000062282	0.0300905	0.0294735	0.00994065	0.0108537	0.0213619	0.0272682	0.0197284	0.0183497
ENSG00000062370	0.212322	0.24194	0.159396	0.139605	0.313335	0.324247	0.157982	0.150521
ENSG00000062485	5.60425	5.17741	3.19693	3.07115	4.94717	4.30515	2.56529	2.48391
ENSG00000062524	0.00487003	0.00839198	0.0543436	0.0552431	0.0495052	0.031158	0.0144444	0.0245668
ENSG00000062582	9.66331	10.12	7.9653	8.21975	17.7123	20.6039	15.4211	15.6233
ENSG00000062598	0.398463	0.407099	0.575304	0.532492	0.800781	0.750084	0.392766	0.366316
ENSG00000062650	1.0712	1.14727	1.19915	1.17612	1.76458	1.61524	0.828633	0.855013
ENSG00000062716	1.79258	1.91667	1.37035	1.41795	2.43689	2.30846	1.94588	1.93446
ENSG00000062725	0.763777	0.866721	0.935619	0.91172	1.52574	1.44288	0.928595	0.967573
ENSG00000062822	1.2213	1.30545	0.723874	0.726088	2.09044	2.40502	0.700973	0.638082
ENSG00000063015	0.00451943	0.00801034	0.00360224	0.000915466	0.01666	0.0116632	0.0043086	0.00488533
ENSG00000063046	12.0378	12.1407	10.434	10.4963	11.2635	11.643	10.6467	10.7407
ENSG00000063127	0.0257136	0.0227186	0.00782544	0.00618719	0.101447	0.070732	0.0116479	0.0194568
ENSG00000063169	0.0589702	0.0557234	0.0514192	0.0514432	0.0675252	0.0521576	0.0476445	0.0559419
ENSG00000063176	0.905708	0.841576	0.571407	0.6139	1.11527	1.29549	0.717788	0.757493
ENSG00000063177	93.1914	98.2935	85.7357	87.2781	74.135	99.3871	109.201	103.529
ENSG00000063180	0.069572	0.0822073	0.00369685	0.0093951	0.237812	0.49823	0.0371428	0.0338421
ENSG00000063241	3.52203	4.02198	3.29497	3.34279	3.39284	3.73364	4.04509	4.16032
ENSG00000063244	3.96508	4.16227	3.06734	3.04929	5.15449	5.59365	3.04012	3.23621
ENSG00000063245	1.95528	2.09907	2.27567	2.12532	1.84034	1.77475	1.69448	1.75351
ENSG00000063322	2.56142	2.65566	2.82442	2.92677	3.80089	4.08134	2.81838	2.7818
ENSG00000063438	0.156061	0.175334	0.148236	0.15022	0.386465	0.366406	0.260836	0.257319
ENSG00000063515	0	0	0	0	0	0	0	0
ENSG00000063587	0.698711	0.753555	0.883991	0.944068	0.56916	0.46464	0.6565	0.74272
ENSG00000063601	0.425276	0.443036	0.350427	0.323308	0.799616	0.720493	0.34229	0.313462
ENSG00000063660	1.29846	1.44335	4.87892	4.73788	2.24443	2.61321	2.69401	2.7831
ENSG00000063761	0.0181261	0.0186133	0.0167408	0.0194656	0.0143182	0.0115551	0.0200783	0.0169111
ENSG00000063854	0.398368	0.428222	0.190121	0.188785	0.346731	0.34566	0.245218	0.244716
ENSG00000063978	0.394162	0.403205	0.379527	0.38764	0.654116	0.610875	0.294266	0.291479
ENSG00000064012	0.176898	0.159758	0.294499	0.277348	0.632171	0.638985	0.312078	0.329706
ENSG00000064042	0.0515105	0.0445159	0.00413554	0.00346483	0.000229289	0.000441424	0.146372	0.142973
ENSG00000064102	1.23283	1.28553	1.06845	1.02398	1.9388	1.77333	0.751257	0.710745
ENSG00000064115	1.02798	0.982333	1.11723	1.14373	1.79298	1.58015	1.18536	1.05816
ENSG00000064195	0	0	0	0	0	0	0	0
ENSG00000064199	0.229364	0.217562	0.264161	0.281131	0.347182	0.337363	0.362612	0.434547
ENSG00000064201	0.0041073	0.00318494	0.00381937	0.00485324	0.00120438	0.00115933	0.00639563	0.00874092
ENSG00000064205	0.00487015	0.00251765	0.0396265	0.0253204	0.0128526	0.0192451	0.00541678	0.0103644
ENSG00000064218	0	0	0	0	0	0.00254414	0	0
ENSG00000064225	0.659035	0.690666	0.972295	0.934116	0.481037	0.429049	0.484399	0.481835
ENSG00000064270	0.00643522	0.0070131	0.00469024	0.00411024	0.0361079	0.0316154	0.00974969	0.00575768
ENSG00000064300	0	0.000872129	0.00156878	0	0.00692568	0.00952374	0.0112584	0.00159568
ENSG00000064309	0.0422366	0.0399899	0.0164009	0.0140398	0.010525	0.011354	0.0170701	0.017999
ENSG00000064313	0.597135	0.656141	0.563611	0.517478	1.31285	1.17671	0.51639	0.499437
ENSG00000064393	0.432594	0.405461	0.713554	0.671911	0.311797	0.233771	0.23807	0.221492
ENSG00000064419	0.684094	0.706435	0.654194	0.649334	0.988869	0.880488	0.611359	0.58551
ENSG00000064489	0.112844	0.106702	0.0909863	0.085741	0.136545	0.150387	0.107716	0.095586
ENSG00000064490	3.14687	3.38167	2.48949	2.42661	3.16633	3.59569	2.36987	2.5338
ENSG00000064545	0.506595	0.540671	0.482279	0.479692	0.652706	0.800172	0.257908	0.218835
ENSG00000064547	0.0885318	0.0751887	0.0911462	0.0717327	0.41907	0.467652	0.118162	0.0956994
ENSG00000064601	7.17206	6.88789	6.43925	6.50958	14.4875	14.3743	8.16475	7.77034
ENSG00000064607	1.3577	1.40614	1.35722	1.35343	2.89541	2.70349	1.23759	1.26265
ENSG00000064651	0.806421	0.883788	0.808753	0.741217	0.919703	0.762934	0.610628	0.614772
ENSG00000064652	0.0502042	0.0486684	0.118751	0.128245	0.164585	0.153781	0.114107	0.108429
ENSG00000064655	0	0	0	5.3452929854035e-05	0	0	0.000553462	0.000427873
ENSG00000064666	11.9343	11.5321	11.5035	11.3639	12.0862	12.2255	11.6879	11.3397
ENSG00000064687	0.105827	0.106714	0.0668203	0.0673088	0.356287	0.410077	0.140664	0.179801
ENSG00000064692	0.0619293	0.062229	0.00495925	0.00411537	0.00395743	0.00233479	0.00629486	0.00494132
ENSG00000064703	3.40283	3.56537	2.31385	2.39649	4.62232	4.57003	1.835	1.76083
ENSG00000064726	2.24908	2.48544	3.25271	3.13053	2.1487	2.05727	1.86606	1.93973
ENSG00000064763	0.441701	0.484471	0.140299	0.128441	0.17432	0.158499	0.21333	0.203312
ENSG00000064787	0.000248345	0.000256767	0.000346404	0.000234758	0.000436933	0.000140196	0.000441952	0.00140937
ENSG00000064835	0	0.00600659	0.00450193	0.00366115	0	0.00109321	0.00516931	0.00641075
ENSG00000064886	0	0	0	0.00110577	0.00228674	0.0022012	0.00693902	0.00295044
ENSG00000064932	0.680025	0.67805	0.667176	0.647777	0.79	0.799628	0.727919	0.734339
ENSG00000064933	0.246225	0.275974	0.235103	0.228031	0.605018	0.524974	0.21512	0.220064
ENSG00000064961	5.55203	6.15735	5.17509	4.78974	8.09526	9.79265	4.80879	4.81498
ENSG00000064989	1.64953	1.9052	0.44814	0.389262	0.0335337	0.0292476	0.116374	0.109063
ENSG00000064995	2.64466	2.721	1.94461	1.989	3.29312	3.02237	1.69993	1.62234
ENSG00000064999	0.144946	0.139649	0.10371	0.0953119	0.140854	0.133912	0.0753616	0.0717008
ENSG00000065000	2.62214	2.59318	2.66451	2.61867	2.17939	2.0958	2.09761	2.12685
ENSG00000065029	0.230206	0.234765	0.203636	0.198523	0.806353	0.791897	0.203638	0.21986
ENSG00000065054	1.50676	1.50627	2.21714	2.0479	0.959313	1.03473	1.53888	1.56905
ENSG00000065057	1.86814	2.13234	0.933929	0.851714	1.2289	1.38126	1.26692	1.30177
ENSG00000065060	0.358304	0.35043	0.247384	0.258214	0.826163	0.729865	0.363037	0.345638
ENSG00000065135	2.86072	3.0258	3.27508	3.40975	4.36649	4.23149	2.56034	2.56542
ENSG00000065150	4.36368	4.66337	6.14985	6.0192	5.76716	5.26105	5.37598	5.11045
ENSG00000065154	5.81815	6.01704	9.50709	9.2559	4.6191	4.96983	8.5827	8.44226
ENSG00000065183	1.63973	1.72009	1.43276	1.39882	1.80561	1.62227	0.96008	0.930809
ENSG00000065243	0.569935	0.55894	0.512784	0.467892	0.974619	0.811147	0.363886	0.389706
ENSG00000065268	2.32153	2.44253	3.09019	2.94673	2.26058	2.80904	2.61783	2.6322
ENSG00000065308	2.34856	2.2216	4.78424	4.73545	3.96683	3.22499	2.42784	2.31438
ENSG00000065320	0.00239328	0.0026291	0.00146049	0.00247444	0.00438613	0.00312433	0.00212952	0.00134405
ENSG00000065325	0	0	0	0	0.000837584	0.000268751	0.000635403	0.000450285
ENSG00000065328	0.48956	0.475612	0.208262	0.227579	1.83291	1.69839	0.24051	0.231523
ENSG00000065357	0.78242	0.808954	1.37231	1.27901	0.921368	0.844	0.872457	0.893829
ENSG00000065361	0.00351777	0.00218224	0.0019627	0.00266025	0.366394	0.366192	0.036309	0.0192981
ENSG00000065371	0	0	0	0	0.00494938	0.00158808	0	0
ENSG00000065413	0.0111673	0.0104964	0.0379415	0.0344109	0.0542645	0.0457395	0.0211206	0.0195246
ENSG00000065427	6.28952	6.52666	5.50397	5.60485	8.15883	8.92223	4.60986	4.47897
ENSG00000065457	0.780077	0.769277	0.666609	0.602946	1.59637	1.3518	0.629421	0.60569
ENSG00000065485	0.187452	0.191742	0.176952	0.163076	0.159902	0.15879	0.141241	0.152326
ENSG00000065491	0.277228	0.264211	0.156158	0.136154	0.285201	0.295016	0.282308	0.279164
ENSG00000065518	7.04634	7.43812	4.72562	4.78605	6.02049	7.90405	8.11341	8.10849
ENSG00000065526	0.967577	0.984042	0.84177	0.820884	1.40275	1.11556	0.559573	0.537038
ENSG00000065534	0.0499223	0.056319	0.0110557	0.00991987	0.775939	0.722191	0.086682	0.085831
ENSG00000065548	3.49142	3.78772	3.05333	3.00221	4.90156	4.77811	2.72389	2.79647
ENSG00000065559	0.243872	0.252142	0.279854	0.287554	0.541781	0.487307	0.323748	0.305633
ENSG00000065600	0.345026	0.390476	0.217333	0.177115	0.456757	0.449991	0.0967186	0.101576
ENSG00000065609	0.0006366	0.00208427	0	0	0.000248893	0	9.44069652327697e-05	0
ENSG00000065613	2.32271	2.42671	3.26177	3.13904	1.86646	1.66703	1.23478	1.17608
ENSG00000065615	0.14356	0.150024	0.165937	0.180941	0.299289	0.283213	0.191882	0.175644
ENSG00000065618	0.0802752	0.0889709	0.0316688	0.025007	0.024609	0.0171656	0.0292207	0.024734
ENSG00000065621	0.0539644	0.0586558	0.277928	0.27032	0.0503121	0.0374943	0.292617	0.252155
ENSG00000065665	0.618486	0.60576	0.596615	0.553057	1.45329	1.41756	0.58667	0.6006
ENSG00000065675	0.00293303	0.00247092	0	0	0.000254829	0.000245297	0.000289976	0.000205495
ENSG00000065717	0.216302	0.236368	0.0770518	0.0811583	0.0632311	0.0492187	0.0192464	0.0173113
ENSG00000065802	0.608551	0.619748	2.29389	2.28747	1.85904	1.70702	2.13053	2.1358
ENSG00000065809	0.690196	0.695819	0.204663	0.201731	0.199531	0.167445	0.280557	0.260046
ENSG00000065833	0.132686	0.138822	0.157385	0.144953	0.337433	0.269654	0.200304	0.185754
ENSG00000065882	0.261145	0.269863	0.221137	0.218077	0.168018	0.145984	0.125969	0.134031
ENSG00000065883	0.472333	0.483908	0.500225	0.484341	0.592746	0.515407	0.315108	0.306179
ENSG00000065911	5.08244	5.52817	4.72941	4.86066	12.0376	11.958	5.74384	5.46304
ENSG00000065923	0.0883087	0.0898489	0.18537	0.178924	0.183675	0.151145	0.15282	0.149446
ENSG00000065970	0.55021	0.543217	0.787138	0.791199	1.30782	1.0381	0.593461	0.555611
ENSG00000065978	19.7051	20.4796	19.5609	19.4212	26.3009	27.119	18.7648	19.2872
ENSG00000065989	0.0991535	0.122043	0.255533	0.191623	0.0479964	0.0433579	0.125197	0.116708
ENSG00000066027	0.41877	0.438831	0.372183	0.341457	0.580674	0.494468	0.258951	0.27485
ENSG00000066032	0	0	0	0	1.33337532462253e-05	5.13399686569968e-05	0	0
ENSG00000066044	2.08218	2.15023	1.82777	1.79021	2.74978	2.48374	1.39456	1.37411
ENSG00000066056	16.6512	17.5706	0.386171	0.40323	0.00529448	0.0178375	0.287847	0.315941
ENSG00000066084	0.294202	0.287237	0.262277	0.250547	0.313682	0.256005	0.210018	0.196964
ENSG00000066117	3.65415	3.47863	2.17031	2.23321	4.09633	3.91565	1.79737	1.73062
ENSG00000066135	0.816299	0.817879	0.567071	0.558273	1.2853	1.12694	0.757626	0.712107
ENSG00000066136	0.136506	0.152322	0.131774	0.132578	0.300938	0.300018	0.107575	0.123405
ENSG00000066185	0.0032072	0.0112743	0.00298237	0.00485077	0.0067712	0.00434528	0.00856121	0.00546029
ENSG00000066230	0.0404349	0.0549548	0.0479101	0.032366	0.207683	0.244095	0.124765	0.115352
ENSG00000066248	0.00395587	0.00319533	0.00482811	0.00724517	0.00768485	0.00739739	0.00153996	0.00233852
ENSG00000066279	3.26073	3.52088	1.98467	1.84508	8.38866	7.44798	1.61442	1.56445
ENSG00000066294	0	0	0	0	0	0	0	0
ENSG00000066322	14.3045	14.1577	16.3171	16.2032	12.6921	13.5852	11.7908	11.578
ENSG00000066336	0	0	0	0	0.00164569	0	0	0.000663542
ENSG00000066379	2.75725	2.59316	1.78911	1.82396	2.47748	3.29747	2.1307	1.66268
ENSG00000066382	0	0	0	0	0	0	0	0.000155516
ENSG00000066405	0.00285895	0.000985301	0.0172805	0.0153144	0.0698606	0.0478802	0.0131433	0.0135205
ENSG00000066422	1.45287	1.63143	1.53653	1.35469	2.63733	2.30622	1.28965	1.28177
ENSG00000066427	0.414306	0.410105	0.417448	0.455767	0.565111	0.502158	0.4441	0.433444
ENSG00000066455	0.84658	0.854226	1.38265	1.30752	0.91488	0.860531	1.46933	1.39397
ENSG00000066468	0.000138504	0.000716005	0	0.000130926	0	0	0	0.000131003
ENSG00000066557	0.664247	0.738819	0.638544	0.605407	1.2062	1.06163	0.479796	0.48466
ENSG00000066583	1.16689	1.20824	0.917349	0.867263	1.11659	0.928658	1.34778	1.23757
ENSG00000066629	0.157611	0.166996	0.136721	0.134828	0.059298	0.0529437	0.0757707	0.0783105
ENSG00000066651	0.212197	0.230461	0.22572	0.206242	0.501842	0.49089	0.269771	0.258177
ENSG00000066654	5.48726	5.92055	5.11362	5.3178	10.4711	10.7331	4.52385	4.27242
ENSG00000066697	1.27583	1.28766	0.866338	0.932289	1.36188	1.2173	1.01592	1.00213
ENSG00000066735	0.180299	0.160308	0.000733743	0.00335649	0	0	0	0
ENSG00000066739	0.824713	0.819573	0.956611	0.915331	0.992595	0.868833	0.70766	0.681755
ENSG00000066777	0.593486	0.617656	0.713264	0.694477	1.01653	0.874846	0.442995	0.429377
ENSG00000066813	0.000827723	0.00213948	0	0	0	0	0	0
ENSG00000066827	0.0475238	0.0472344	0.0344595	0.0358989	0.117621	0.109309	0.0355532	0.0359867
ENSG00000066855	0.302438	0.32126	0.26742	0.251833	0.691425	0.694066	0.217743	0.224494
ENSG00000066923	0.0920421	0.08224	0.0510721	0.0508433	0.15505	0.147968	0.0930203	0.0927893
ENSG00000066926	0.615985	0.63464	0.738012	0.787003	1.05865	1.0254	0.793108	0.723271
ENSG00000066933	0.19828	0.207326	0.268085	0.248954	0.446492	0.379768	0.18817	0.173997
ENSG00000067048	3.42184	3.61144	0	0	0	0	4.08194	4.09587
ENSG00000067057	3.66159	3.82216	2.76789	2.8148	2.36568	2.3164	2.1916	2.13256
ENSG00000067064	5.97281	6.5561	9.3142	8.79933	34.3054	33.3365	8.02379	7.74595
ENSG00000067066	0.540489	0.542039	0.607635	0.607138	0.449535	0.399005	0.818134	0.800287
ENSG00000067082	13.6739	13.0945	27.1469	26.0684	12.871	9.9598	8.84098	8.78095
ENSG00000067113	0.147812	0.153917	0.179429	0.179687	0.252353	0.232004	0.297301	0.264475
ENSG00000067141	0.000590695	6.78585631182563e-05	0.0101923	0.00998876	0.146112	0.11886	0.0316526	0.0315978
ENSG00000067167	5.30815	5.77317	9.71978	8.76	11.9802	10.5494	9.23108	9.34242
ENSG00000067177	0.166987	0.176585	0.126508	0.122567	0.0036004	0.00443612	0.0611814	0.0624803
ENSG00000067182	3.79289	3.64463	5.85633	5.82492	4.56124	3.99404	4.77361	5.1226
ENSG00000067191	0.0816546	0.104998	0.108472	0.110268	0.293761	0.294393	0.0946355	0.0830734
ENSG00000067208	0.229824	0.236709	0.622871	0.607292	0.206765	0.161092	0.45011	0.430816
ENSG00000067221	0.776793	0.899572	1.29289	1.2027	0.601711	0.658186	1.05817	0.984225
ENSG00000067225	11.3284	10.6839	14.725	14.669	18.4792	16.4338	16.6098	15.1079
ENSG00000067248	1.74111	1.81553	2.04944	2.00637	1.47808	1.35054	1.08391	1.05283
ENSG00000067334	4.07932	4.21056	4.05162	4.19016	5.87808	5.59456	3.53555	3.75826
ENSG00000067365	0.517278	0.602812	0.495516	0.466548	0.80393	0.82055	0.73233	0.67458
ENSG00000067369	0.84748	0.886191	0.594976	0.577021	1.43948	1.26224	0.847752	0.831377
ENSG00000067445	0.414083	0.462627	0	0.014338	1.32007	1.48989	0.472369	0.483474
ENSG00000067533	0.640298	0.656463	0.582788	0.54677	0.664731	0.524726	0.352852	0.340437
ENSG00000067560	7.06929	6.95128	10.8296	11.112	5.80223	5.28138	8.00144	7.7457
ENSG00000067596	0.938438	0.974805	0.916821	0.855952	1.54318	1.37758	0.759282	0.676747
ENSG00000067601	0.210055	0.198147	0.12485	0.124869	0.215897	0.273836	0.217735	0.221209
ENSG00000067606	0.0320607	0.0335304	0.0173146	0.0166687	0.0309514	0.0299329	0.0288565	0.0309075
ENSG00000067646	0.29603	0.311146	0	0	0	0	0.678799	0.663169
ENSG00000067704	1.82337	1.84406	2.54289	2.4905	2.03373	1.78735	1.55737	1.54518
ENSG00000067715	0.0283512	0.0295467	0.0102876	0.0113941	0.0295034	0.0247261	0.0121098	0.0125247
ENSG00000067798	0.204212	0.213029	0.130296	0.131218	0.166901	0.146598	0.195848	0.186522
ENSG00000067829	1.94362	1.94864	2.3957	2.44792	3.20229	3.52654	2.18418	2.01087
ENSG00000067836	0.862198	0.928821	0.87676	1.00958	1.50062	1.92494	0.930512	1.00491
ENSG00000067840	0.00351512	0.00302861	0.00108957	0	0.00206147	0.00463018	0	0.00387887
ENSG00000067842	0.00101973	0.00105431	0.00118531	0.000240985	0.000897044	0.00028783	0.000907347	0.000241125
ENSG00000067900	0.657961	0.697795	0.933373	0.902005	0.843903	0.701868	0.536803	0.537702
ENSG00000067955	1.12071	1.18836	1.11763	1.06267	1.52364	1.40633	0.703142	0.679405
ENSG00000067992	0.0787109	0.0763083	0.0124408	0.0130682	0.0530913	0.0488396	0.0918607	0.084993
ENSG00000068001	74.8499	84.7081	46.9462	45.5283	5.46225	6.42188	8.7852	8.92334
ENSG00000068024	0.0459851	0.0439921	0.0397415	0.0394649	0.069008	0.0556922	0.0373154	0.0367723
ENSG00000068028	2.01281	2.09337	2.70804	2.73459	2.92056	3.49107	2.89811	2.7404
ENSG00000068078	0.0481011	0.0453117	0.104368	0.0889182	0.374871	0.445328	0.03424	0.0242645
ENSG00000068079	0.402437	0.424985	0.582351	0.583853	2.33993	2.96433	4.88107	4.63283
ENSG00000068097	0.426451	0.405775	0.544616	0.523264	1.29471	1.097	0.478459	0.517844
ENSG00000068120	3.11999	3.06487	3.16503	3.33839	6.74694	6.00249	3.91184	3.74929
ENSG00000068137	0.478177	0.551003	0.583824	0.61419	1.83672	2.06886	1.04908	1.11171
ENSG00000068305	0.188763	0.198328	0.320352	0.290558	0.268457	0.215791	0.172229	0.179329
ENSG00000068308	0.557594	0.551891	0.615141	0.551322	0.616962	0.546849	0.590239	0.57849
ENSG00000068323	2.16729	2.12432	2.81354	2.94423	2.34783	2.18243	2.3895	2.36315
ENSG00000068354	0.434769	0.492607	0.479804	0.489104	0.613624	0.545235	0.446321	0.368401
ENSG00000068366	1.8511	2.00921	2.49491	2.29516	3.45674	3.07757	2.58694	2.50179
ENSG00000068383	0.0899424	0.0854999	0.091006	0.0877746	0.106528	0.092908	0.0700865	0.0662377
ENSG00000068394	1.20329	1.1267	1.12524	1.10222	1.40739	1.88669	1.16569	1.09324
ENSG00000068400	0.490834	0.482769	0.327413	0.300871	0.779462	0.806908	0.427404	0.435029
ENSG00000068438	3.95452	4.24024	5.7455	5.77282	4.41854	4.91369	4.11457	3.64017
ENSG00000068489	1.36297	1.37633	1.1143	1.12188	1.89292	1.67667	1.02924	1.02531
ENSG00000068615	0.00469271	0.00499047	0.00162082	0.0015209	0.0166697	0.0136241	0.00250532	0.00164861
ENSG00000068650	0.306231	0.317577	0.151853	0.141662	0.182219	0.144483	0.1259	0.127834
ENSG00000068654	1.38152	1.37112	1.0834	1.03161	1.41581	1.27542	0.687154	0.707916
ENSG00000068697	5.45974	5.97512	6.45504	6.5984	8.71802	8.7089	6.68314	6.69157
ENSG00000068724	0.0869426	0.0934394	0.263432	0.248327	0.282875	0.273585	0.163143	0.155025
ENSG00000068745	0.733518	0.737035	0.506549	0.4912	0.730632	0.736673	0.602625	0.577458
ENSG00000068781	0.0311041	0.030694	0.0919157	0.0927355	0.0294393	0.025748	0.0399834	0.0329294
ENSG00000068784	0.095068	0.0924422	0.110003	0.112738	0.228166	0.1966	0.101284	0.0955524
ENSG00000068793	1.32957	1.43033	1.57005	1.50072	1.12284	1.01773	1.09682	1.08655
ENSG00000068796	0.276542	0.272744	0.249457	0.245827	0.446978	0.36474	0.22108	0.20981
ENSG00000068831	0.0134573	0.0102033	0.0100111	0.0101768	0.0063137	0.00101292	0.00239483	0.0127284
ENSG00000068878	1.97225	1.99273	1.49768	1.44028	2.37835	1.97236	1.00854	0.968014
ENSG00000068885	0.169411	0.196343	0.251298	0.239938	0.594066	0.521364	0.276824	0.280275
ENSG00000068903	1.03941	1.01895	0.9208	0.987715	0.922375	1.00602	0.825497	0.778519
ENSG00000068912	1.04669	1.1818	2.8513	2.77525	1.72883	1.6618	2.64633	2.4604
ENSG00000068971	0.865315	0.95566	1.23624	1.25763	1.13489	1.26785	1.29317	1.30487
ENSG00000068976	0.0143552	0.00618417	0.0166861	0.0067849	0.0392873	0.0499735	0.0606723	0.0746774
ENSG00000068985	0	0	0	0	0	0.00439767	0	0
ENSG00000069011	0.0188049	0.0267336	0.00218583	0.00666604	0.118554	0.122081	0.00627468	0
ENSG00000069018	9.05543902027071e-05	0.000374501	0	0	0.000424851	0.000817919	0.000161149	0.00042825
ENSG00000069020	0.247426	0.254556	0.0833419	0.0811821	0.00667227	0.00701253	0.0474145	0.0494404
ENSG00000069122	1.12351	1.11879	0.0018125	0.00107479	0.000952572	0.00110033	0.0644591	0.0660613
ENSG00000069188	0.000161163	0.000222171	4.99550541558793e-05	5.07818798470249e-05	0.000441072	6.06532897822205e-05	0.000191202	0.000965418
ENSG00000069206	0	0	0	0	0.000453617	0	0.00103236	0.000731593
ENSG00000069248	0.939834	1.01865	0.848572	0.86379	1.54236	1.33704	0.766496	0.709176
ENSG00000069275	9.1732	9.07694	7.34679	7.2954	21.5949	18.6984	7.12359	6.90179
ENSG00000069329	4.09561	4.35046	4.35178	4.31354	7.08117	6.25516	3.71388	3.52441
ENSG00000069345	4.35472	4.86046	4.39672	4.28315	7.10055	7.17491	4.28593	4.11118
ENSG00000069399	0.559577	0.533943	0.560474	0.449937	0.501347	0.525221	1.68089	1.63883
ENSG00000069424	0.0201665	0.0194394	0.0107159	0.0100332	0.0901683	0.0871379	0.0450623	0.0540677
ENSG00000069431	0.000577692	0.000477827	0.000537195	0.000109217	0.00975723	0.00795732	0.108254	0.105238
ENSG00000069482	0.281193	0.241887	0.0083674	0.0106324	0	0	0.00200163	0
ENSG00000069493	0.0544736	0.0635702	0.0631933	0.0576114	0.331485	0.27037	0.0292741	0.0331586
ENSG00000069509	0.210527	0.226551	0.147825	0.200634	0.393074	0.368668	0.252316	0.218631
ENSG00000069535	0	0	0.000133564	0	0.00134775	0.00129734	0	0.00040756
ENSG00000069667	0.0391337	0.0415054	0.0525917	0.0504272	0.00326545	0.00349819	0.0262904	0.0264387
ENSG00000069696	0	0.0352807	0.00906612	0.00460809	0.114354	0.0550385	0.0433755	0.0368862
ENSG00000069702	0.0503569	0.0538914	0.0846853	0.0813546	0.125123	0.0954235	0.157546	0.136482
ENSG00000069712	0.111618	0.107645	0.250325	0.191516	0.378454	0.326173	0.276251	0.251955
ENSG00000069764	0.00676908	0.00388813	0.0237795	0.0234621	0	0.0033967	0.00535385	0.00569109
ENSG00000069812	1.71374	1.77326	1.7565	1.92036	0.00159277	0.00153319	0.0688729	0.0873398
ENSG00000069849	2.24257	2.37358	2.13111	2.1798	2.12418	1.82627	2.03097	1.84723
ENSG00000069869	0.436626	0.493091	1.1331	1.07889	1.2258	1.18322	0.516825	0.507969
ENSG00000069943	0.338757	0.384004	0.410314	0.411533	0.522864	0.489994	0.395442	0.420351
ENSG00000069956	0.776508	0.825896	0.900695	0.904168	1.33232	1.25912	1.0102	0.967554
ENSG00000069966	0.14288	0.127459	0.245305	0.242444	0.41412	0.343434	0.170633	0.147428
ENSG00000069974	0.14783	0.146031	0.179027	0.176709	0.263786	0.227071	0.162256	0.153915
ENSG00000069998	0.930836	0.935154	0.520798	0.449015	0.893669	1.01376	0.73338	0.713856
ENSG00000070010	1.81961	1.8819	1.61022	1.63902	3.03057	2.83132	1.16998	1.13735
ENSG00000070018	0.458291	0.461187	0.362532	0.352282	0.809602	0.701063	0.290126	0.287973
ENSG00000070019	0.000396403	0	0	0.000187358	0	0	0.000529075	0.000937337
ENSG00000070031	0	0.0241599	0	0	0.137041	0.316595	0.124753	0.0884077
ENSG00000070047	1.12948	1.2318	1.09013	1.05492	1.07522	1.04289	0.846751	0.789118
ENSG00000070061	0.786178	0.805866	0.853027	0.806691	1.3845	1.08535	0.58817	0.659481
ENSG00000070081	0.32238	0.346412	0.47498	0.469202	0.377162	0.361862	0.447605	0.459045
ENSG00000070087	0.903134	0.876478	0.903593	0.910858	1.83639	1.62969	0.899613	0.822522
ENSG00000070159	0.00203156	0	0.0216622	0.0183079	0.230342	0.200624	0.0184382	0.0156284
ENSG00000070182	0.00460777	0.00630912	0.00324252	0.00188353	0.0116855	0.0115296	0.00155133	0.00176684
ENSG00000070190	0.000624056	0.000967829	0.00290155	0.000294957	0.00146393	0	0.00111056	0.00147565
ENSG00000070193	0	0	0	0.000182533	0	0	0.000343633	0
ENSG00000070214	0.547065	0.561639	1.20885	1.17154	0.699239	0.610709	0.920055	0.904483
ENSG00000070269	0.135355	0.128178	0.131111	0.124558	0.130136	0.117627	0.082482	0.0887444
ENSG00000070366	0.278758	0.285603	0.252748	0.243327	0.356001	0.344609	0.238994	0.232566
ENSG00000070367	1.92151	2.10882	2.17687	2.12969	2.01017	1.60139	1.92792	1.90046
ENSG00000070371	0.0552844	0.0608371	0.0879327	0.0907892	0.445738	0.398776	0.0651493	0.0604212
ENSG00000070388	0.0174034	0.0179936	0.0121376	0.0329025	0.0357223	0.0442107	0.0193568	0.057613
ENSG00000070404	5.76715	6.26283	10.0686	9.44814	2.36642	2.69158	1.88623	1.91278
ENSG00000070413	0.557407	0.579105	0.557292	0.57692	0.709955	0.681001	0.339814	0.33967
ENSG00000070423	1.47036	1.40009	1.0844	0.984523	1.08779	1.05187	0.961497	0.824244
ENSG00000070444	0.318942	0.38018	0.631261	0.546743	0.634928	0.517574	0.563245	0.718653
ENSG00000070476	0.491514	0.501897	0.369845	0.334922	0.717066	0.667203	0.329554	0.314994
ENSG00000070495	1.64384	1.63175	1.91353	1.8471	3.3035	3.37388	2.20994	2.0524
ENSG00000070501	0.310765	0.398149	0.253263	0.267829	0.761768	0.794097	0.411446	0.384049
ENSG00000070526	0.00436066	0.00541025	0.00162199	0.00164883	0.00204588	0	0.00543211	0.00824897
ENSG00000070540	0.71392	0.75883	1.92857	1.85856	1.31983	1.38194	1.97698	1.92506
ENSG00000070601	0	0.000358731	0	0	0	0.000195869	0	0.000164087
ENSG00000070610	5.01792	5.61814	3.00465	2.97286	4.2123	4.10771	2.39212	2.41566
ENSG00000070614	2.38147	2.32512	1.90955	1.86469	2.62452	2.17889	1.94785	1.97751
ENSG00000070669	0.572673	0.592094	0.743872	0.749254	2.18039	2.04181	1.01042	0.994708
ENSG00000070718	0.962171	0.979185	0.409771	0.442588	1.7121	1.63502	0.735973	0.704183
ENSG00000070729	0	0	0.00618733	0.00503179	0.00200682	0.00279032	0.000169156	0.00107887
ENSG00000070731	4.13901	4.2002	2.62891	2.72993	2.76609	2.70707	2.84096	2.56296
ENSG00000070748	0	0	0	0	0	0	0	0
ENSG00000070756	14.7294	14.3254	11.328	10.8935	16.6428	12.6439	11.7294	11.6324
ENSG00000070759	0.0248463	0.0218356	0.0136527	0.0135584	0.0842488	0.0729366	0.0191938	0.020296
ENSG00000070761	2.18961	2.47539	1.52782	1.65228	3.93787	4.31414	1.74665	1.73958
ENSG00000070770	2.41666	2.22692	1.53271	1.46846	2.81992	2.20319	1.17691	1.24908
ENSG00000070778	0.285228	0.307857	0.474984	0.424678	0.382153	0.295849	0.265276	0.243421
ENSG00000070785	0.21129	0.206931	0.209805	0.211425	0.256158	0.270363	0.167514	0.166481
ENSG00000070808	0	0	0	0.000222138	0.00854452	0.00504107	0.000836387	0.000889072
ENSG00000070814	1.33198	1.30821	0.699798	0.64356	2.48111	2.42969	0.651227	0.615537
ENSG00000070831	8.50143	9.00051	8.94311	9.1122	6.70477	7.40305	6.66636	6.89307
ENSG00000070882	0.205841	0.215238	0.351311	0.33308	0.259885	0.211498	0.271695	0.253866
ENSG00000070886	0	0	0	0	0	0	0	0
ENSG00000070915	0	0	0	0	0.000385336	0	0.00116929	0.00155368
ENSG00000070950	0.12392	0.135062	0.16517	0.164146	0.417499	0.365284	0.115686	0.117542
ENSG00000070961	0.261539	0.268564	0.283144	0.248527	1.83157	1.5663	0.394737	0.385728
ENSG00000070985	0.00808089	0.00464163	0.0192035	0.0161263	0.00737194	0.00405496	0.0191742	0.0246282
ENSG00000071051	0.190127	0.204521	0.184567	0.166775	0.0619237	0.0607392	0.0927632	0.0932336
ENSG00000071054	1.70491	1.6397	1.33194	1.31353	0.850866	0.669588	0.934621	0.904564
ENSG00000071073	0.871241	0.937335	0.266142	0.248645	0.00121944	0.00067076	0.00171802	0.00182624
ENSG00000071082	18.9689	20.0153	16.715	17.6661	15.9749	21.4377	24.4339	25.4153
ENSG00000071127	8.23761	8.49759	13.3051	13.1754	9.07353	8.35235	9.85698	9.93941
ENSG00000071189	0.324222	0.356699	0.314925	0.302703	0.806706	0.688841	0.345239	0.323267
ENSG00000071203	0	0	0	0	0	0	0	0
ENSG00000071205	0.083648	0.0914325	0.0804632	0.0792562	0.10636	0.106296	0.0710837	0.0712198
ENSG00000071242	0.150817	0.14645	0.278093	0.269122	0.0271272	0.0221824	0.195874	0.188742
ENSG00000071243	0.534954	0.540097	0.313904	0.308998	0.84939	0.795616	0.354622	0.367446
ENSG00000071246	3.70995	3.85972	0.315787	0.327056	0.181819	0.17592	0.152861	0.181384
ENSG00000071282	0.0799164	0.0792594	0.317757	0.280627	0.203044	0.17763	0.125723	0.147148
ENSG00000071462	0.768897	0.760003	0.733868	0.684912	0.841906	0.806171	0.802533	0.793369
ENSG00000071537	2.57981	2.60491	3.23048	3.08228	2.13868	1.9197	1.90064	1.89232
ENSG00000071539	1.41439	1.43531	0.994974	0.928431	2.13452	1.84654	1.06456	1.06328
ENSG00000071553	10.9863	11.3501	6.90754	6.95604	9.91323	10.1762	4.21176	4.13973
ENSG00000071564	2.10078	2.16885	1.0373	0.931378	1.28271	1.30672	0.733828	0.768426
ENSG00000071575	0.457704	0.402009	0.511221	0.503861	0.323922	0.295088	0.887842	0.795809
ENSG00000071626	3.3345	3.46775	2.84684	2.72133	3.78771	4.36869	2.29126	2.19857
ENSG00000071655	7.07277	7.48207	5.47016	5.46484	7.80559	8.94649	4.04393	4.22697
ENSG00000071677	0	0	0	0	0	0	0	0
ENSG00000071794	0.6301	0.638665	0.799792	0.79993	1.49921	1.22042	0.83351	0.822149
ENSG00000071859	4.21229	4.21287	4.78903	4.68763	6.66826	7.53514	4.28771	4.39872
ENSG00000071889	1.33505	1.53829	1.72977	1.68828	2.62201	3.14194	1.53373	1.48583
ENSG00000071894	3.84903	3.88885	2.91991	2.74547	4.99082	4.71084	2.2566	2.33602
ENSG00000071909	0.000279023	0.000108182	0	6.59393915552731e-05	0.000122727	0	0.000217238	3.29889106415919e-05
ENSG00000071967	0.783526	0.809618	10.5367	10.2719	7.26726	6.66146	9.23902	8.83346
ENSG00000071991	0	0	0.00240203	0.0025944	0.000189361	0	0.0122104	0.0172552
ENSG00000071994	7.25385	7.57124	5.46444	5.67539	6.4128	6.77462	5.61946	5.47774
ENSG00000072041	0.0500037	0.0357428	0.0815157	0.0802389	0.094854	0.0696992	0.0151056	0.0157652
ENSG00000072042	4.28433	4.57438	3.52587	3.33358	5.97457	6.27373	2.76724	2.59476
ENSG00000072062	1.38164	1.3529	2.01275	1.99423	2.21938	1.56491	1.46549	1.56555
ENSG00000072071	0.138132	0.144957	0.0803148	0.0858382	0.208506	0.191356	0.0926421	0.0987575
ENSG00000072080	0	0	0	0	0	0	0	0
ENSG00000072110	4.23506	4.42066	4.25907	4.21381	3.26105	2.82081	3.46703	3.46439
ENSG00000072121	0.64133	0.679275	0.440472	0.416032	0.709792	0.60618	0.445037	0.427916
ENSG00000072133	0.0154364	0.0129067	0.000499281	0.000507544	0.0508533	0.0400095	0.0145713	0.0146004
ENSG00000072134	0.369985	0.370458	0.513582	0.515589	0.346138	0.354752	0.310262	0.298488
ENSG00000072135	0.518801	0.453941	0.770297	0.723872	0.763404	0.790035	0.550898	0.447716
ENSG00000072163	0.108863	0.0776787	0.1907	0.18516	0.292242	0.274386	0.136771	0.172216
ENSG00000072182	0.00135254	0	0.00188659	0.000639273	0.00793211	0.00687187	0.00601742	0.00127929
ENSG00000072195	0.00708085	0.00786328	0.00707222	0.00942043	1.056	1.03545	0.177114	0.171899
ENSG00000072201	0.0359411	0.0394336	0.0374475	0.0380673	0.0467504	0.0468638	0.047695	0.0417945
ENSG00000072210	0.779307	0.824419	0.749358	0.71692	1.73076	1.56974	0.739147	0.761671
ENSG00000072274	6.18883	6.08692	4.60517	4.55244	3.79429	3.38974	4.68564	4.4521
ENSG00000072310	1.92435	1.98185	1.72608	1.69791	3.57264	3.33453	1.30784	1.3991
ENSG00000072315	0.000107875	0.000557668	0.000100313	0.00015296	0.000632644	0.00109616	0.000191973	0.000255082
ENSG00000072364	3.28568	3.52126	3.44101	3.30711	4.12271	3.24312	3.22702	3.20812
ENSG00000072401	0.736134	0.829852	0.715665	0.673441	0.775064	0.743972	0.626456	0.65712
ENSG00000072415	0.511374	0.555052	0.964447	0.928599	0.870955	0.757454	0.577406	0.578054
ENSG00000072422	0.369426	0.399156	0.220815	0.208385	0.225745	0.224843	0.165982	0.177987
ENSG00000072444	0.0239839	0.0241532	0.0208544	0.0238495	0.04311	0.0284855	0.0207864	0.018855
ENSG00000072501	1.25209	1.28606	1.22034	1.18909	2.61642	2.16379	0.538473	0.548758
ENSG00000072506	6.97777	8.87714	7.96918	7.8536	13.0285	16.1666	10.2164	10.5466
ENSG00000072518	0.286406	0.294449	0.309894	0.287972	0.384927	0.309555	0.25094	0.235096
ENSG00000072571	1.00335	1.05852	0.797501	0.751732	4.15157	3.93058	1.27853	1.30204
ENSG00000072609	0.338169	0.339633	0.328652	0.319551	0.232516	0.224379	0.280369	0.271747
ENSG00000072657	0	0	0.0145785	0.0143576	0.006107	0.00633325	0.0155623	0.0136313
ENSG00000072682	0.245038	0.230573	0.676404	0.655986	0.668358	0.657517	0.473549	0.461861
ENSG00000072694	0	0.000530142	0	0	0.00080189	0	0	0
ENSG00000072736	0.221286	0.213791	0.192069	0.205805	0.501814	0.3966	0.153155	0.152021
ENSG00000072756	1.14491	1.29931	1.10726	1.09409	1.44387	1.20329	1.29427	1.26153
ENSG00000072778	12.0127	12.2216	14.1612	14.1967	23.1215	28.1377	17.0697	16.0803
ENSG00000072786	0.180917	0.183173	0.457966	0.464901	0.311432	0.302222	0.278652	0.272865
ENSG00000072803	0.495383	0.510171	0.466405	0.489817	0.734261	0.68508	0.460857	0.444623
ENSG00000072818	0.0634388	0.0943577	0.0786555	0.0768011	0.211477	0.232467	0.188158	0.17264
ENSG00000072832	0.0732188	0.0720235	0.0975402	0.0834244	0.132454	0.124001	0.0908825	0.0772858
ENSG00000072840	0.262734	0.266097	0.455811	0.435864	0.530223	0.490146	0.394446	0.351725
ENSG00000072849	2.5181	2.64219	2.65478	2.90492	5.73523	5.92513	2.40043	2.39386
ENSG00000072858	0.000171025	0.000884124	0.000318072	0.000485004	0.00220658	0.00173785	0.00167394	0.0025882
ENSG00000072864	0.240496	0.219459	0.287692	0.278825	0.510612	0.51073	0.200271	0.181446
ENSG00000072952	0.00577997	0.0101023	0.00127971	0.00169116	0.00516528	0.00279679	0.147799	0.132378
ENSG00000072954	0.0518092	0.046424	0.0160591	0.023399	0.0621183	0.0610946	0.0993698	0.0936506
ENSG00000072958	1.64126	1.63133	1.65441	1.69512	1.5417	1.43828	1.39296	1.32322
ENSG00000073008	16.7328	17.5485	10.3158	9.92438	3.61502	4.03139	5.42036	5.0097
ENSG00000073009	0.79334	0.771218	0.979112	0.993019	1.40256	1.62602	0.904428	0.813623
ENSG00000073050	0.282235	0.252286	0.218226	0.200831	0.611509	0.680468	0.25469	0.254338
ENSG00000073060	0.743892	0.721974	0.207187	0.200212	0.415514	0.425358	0.185799	0.20598
ENSG00000073067	0.0154985	0.00267068	0.00720602	0.00488353	0.0454462	0.084576	0.00229841	0.00488637
ENSG00000073111	3.04096	3.13201	1.23656	1.26742	8.7199	9.99674	1.42598	1.39231
ENSG00000073146	0.205738	0.205768	0.00387801	0.00481824	0.0100547	0.00784753	0.0626705	0.061578
ENSG00000073150	0.139184	0.151099	0.122955	0.141436	0.0897879	0.0785721	0.21518	0.287974
ENSG00000073169	1.35005	1.35861	1.15126	1.16842	1.97058	1.99848	0.895166	0.879666
ENSG00000073282	6.25797823177109e-05	0	0.000465543	0.000473248	0	0.000353276	0.00055683	0.000769477
ENSG00000073331	0.0550667	0.0577005	0.0586904	0.0640664	0.177743	0.170497	0.0970535	0.0985595
ENSG00000073350	0.0222375	0.0233348	0.00432091	0.00125498	0.00583943	0.00824413	0.0035439	0.0034532
ENSG00000073417	0.224973	0.240298	0.28719	0.263701	0.310969	0.285252	0.308944	0.302426
ENSG00000073464	0.410806	0.416635	0.0441074	0.0341154	0.141988	0.113859	0.0871625	0.0924579
ENSG00000073536	1.87207	1.71613	1.08375	1.21069	1.30366	1.51668	1.31317	1.27638
ENSG00000073578	2.15655	2.28917	1.5166	1.40144	1.7181	1.62941	1.15518	1.11869
ENSG00000073584	3.31255	3.37813	2.38319	2.46271	3.75108	3.83575	2.79721	2.53165
ENSG00000073598	0.129059	0.112762	0.0794442	0.0567032	0.117262	0.100562	0.0808699	0.125507
ENSG00000073605	0.121029	0.120624	0.084155	0.0453507	0.633051	0.571208	0.126124	0.132006
ENSG00000073614	0.923764	0.968151	0.960616	0.89725	2.07489	1.77958	0.800698	0.789671
ENSG00000073670	0.00948014	0.0105556	0.00542497	0.00137869	0.0684272	0.0584575	0.00454212	0.00965645
ENSG00000073711	0.12025	0.117059	0.133302	0.12541	0.280053	0.240094	0.165493	0.158214
ENSG00000073712	1.36959	1.46972	2.81751	2.75589	2.19513	2.09051	2.29589	2.29268
ENSG00000073734	0.0136621	0.0139667	0.0125616	0.0111733	0	0.00103989	0.000819533	0.00116154
ENSG00000073737	0.0031814	0.00712679	1.23266	1.24053	0	0.000598656	0.250052	0.258281
ENSG00000073754	0	0	0	0	0	0	0.000439668	0
ENSG00000073756	1.95159	2.04367	0.716597	0.613726	0.235007	0.184888	28.7476	27.6283
ENSG00000073792	0.473115	0.499785	0.460342	0.434827	0.395529	0.349446	0.210977	0.214025
ENSG00000073803	0.0716653	0.0731778	0.0685927	0.0735424	0.129778	0.128295	0.0945019	0.0884703
ENSG00000073849	0.66689	0.672196	0.074187	0.0730781	0.0868533	0.0729478	0.154472	0.163034
ENSG00000073861	0	0	0	0	0	0	0	0
ENSG00000073905	0.137501	0.284329	0.237458	0.22282	0.161278	0.0887113	0.332086	0.204371
ENSG00000073910	0.116997	0.11876	0.0520653	0.0547051	0.0321374	0.0279621	0.0593597	0.0585917
ENSG00000073921	1.90152	2.05048	2.81401	2.6855	1.7334	1.66923	2.11854	2.10388
ENSG00000073969	0.311217	0.32404	0.43039	0.421202	0.841914	0.744087	0.421502	0.383708
ENSG00000074047	0.00187718	0.00113773	0.0180578	0.0185403	0.122313	0.0994665	0.0973958	0.0972247
ENSG00000074054	0.272767	0.281189	0.345934	0.332443	0.495858	0.432188	0.204629	0.200056
ENSG00000074071	34.5248	36.8242	26.1484	25.7482	40.5256	49.0925	26.1792	26.7957
ENSG00000074181	0.0515048	0.0694765	0.312809	0.314944	0.126485	0.0940413	1.59075	1.60494
ENSG00000074201	0.506297	0.506246	0.417919	0.41434	0.450743	0.487698	0.379291	0.398444
ENSG00000074211	0.000616153	0.000778615	0.0752488	0.0710581	0.000160599	0.000154592	0.000365499	0
ENSG00000074219	2.45508	2.51867	0.614975	0.583429	0.930116	1.02507	1.06991	1.08476
ENSG00000074266	0.562211	0.681168	0.553499	0.51952	1.39174	1.28651	0.485995	0.551508
ENSG00000074276	0.0323647	0.026062	0.0176524	0.0138262	0.0175205	0.0252977	0.00803018	0.00676994
ENSG00000074317	0	0	0	0	0	0	0	0.00602645
ENSG00000074319	0.510181	0.562531	0.89288	0.888165	0.823048	0.876463	0.838534	0.882002
ENSG00000074356	1.10301	1.09678	0.866059	0.801947	2.4768	2.23584	0.77976	0.744555
ENSG00000074370	0.0143545	0.00593651	0.0766568	0.0670703	0.0264575	0.0213004	0.0120426	0.0104737
ENSG00000074410	0.0528284	0.0438657	0.502195	0.486444	0.269043	0.256507	0.580393	0.547309
ENSG00000074416	1.03714	1.07167	1.42855	1.40752	0.357728	0.392659	0.558648	0.556297
ENSG00000074527	1.17583	1.28485	0.589629	0.570492	0.483815	0.455715	2.05385	2.05766
ENSG00000074582	3.39936	3.56243	2.3212	2.32264	4.04138	3.96248	2.17679	2.04821
ENSG00000074590	0.445808	0.453301	0.981621	1.00218	0.462846	0.43647	0.498597	0.506612
ENSG00000074603	0.832756	0.829675	0.984937	0.94104	1.12329	0.970676	0.662081	0.64878
ENSG00000074621	0.152199	0.157361	0.167404	0.173661	0.219411	0.186601	0.149147	0.136663
ENSG00000074657	0.342477	0.352563	0.443233	0.406769	0.344041	0.298267	0.408462	0.406498
ENSG00000074660	9.34669	9.78086	0.066367	0.0714341	0.147726	0.1501	0.0410912	0.0886828
ENSG00000074695	7.25474	7.69184	9.34374	9.13284	9.23663	8.19559	7.82649	7.78627
ENSG00000074696	2.81026	3.09469	1.97447	2.0288	4.28066	4.04098	1.67897	1.67573
ENSG00000074706	0.0007402	0.000680269	0.000152958	0	0.000385864	9.28575946612748e-05	0	7.7790197917477e-05
ENSG00000074755	0.495498	0.525459	0.561356	0.534669	0.840293	0.696214	0.344529	0.30718
ENSG00000074771	0.000549705	0	0	0	0.000322379	0	0	0
ENSG00000074800	67.2654	71.7139	67.5153	68.1785	95.3206	106.76	64.0257	62.1606
ENSG00000074803	0.000148003	0.00061209	0	0.000419718	0.000347191	0.000167102	0.000526769	0
ENSG00000074842	4.78829	5.05034	5.38423	5.76462	2.83606	4.14614	5.19847	5.50856
ENSG00000074855	0.448698	0.518754	0.411911	0.367235	0.677613	0.762326	0.299755	0.309145
ENSG00000074935	0.784607	0.961136	0.537507	0.602734	1.26043	1.09218	0.679579	0.849204
ENSG00000074964	0.0387414	0.0402729	0.0416057	0.0436875	0.0470457	0.0372034	0.0701614	0.0757758
ENSG00000074966	0.0262327	0.0294036	0	0.000695257	0.0126526	0.0102417	0.00109073	0.000463775
ENSG00000075035	0	0	0	0	0	0	0	0
ENSG00000075043	0	0.000776597	0	0	0	0	0	0
ENSG00000075073	0.0333677	0.0344993	0.0895055	0.0715764	0.0511799	0.0217348	0.0787935	0.0631211
ENSG00000075089	0.357719	0.347716	0.384041	0.370896	0.791212	0.850391	0.518486	0.48414
ENSG00000075131	0.212662	0.233488	0.15704	0.162129	0.516631	0.521836	0.147338	0.146343
ENSG00000075142	3.51843	3.41285	2.79297	2.97221	1.24626	1.32673	3.25182	3.08545
ENSG00000075151	0.219776	0.22096	0.268441	0.253353	0.277746	0.230235	0.219574	0.21484
ENSG00000075188	0.455647	0.454248	0.449303	0.47831	1.0557	1.14462	0.494381	0.466941
ENSG00000075213	0.0213491	0.0188695	0.014061	0.0135615	0.0103943	0.00972559	0.073421	0.0694001
ENSG00000075218	0.750596	0.729094	0.359661	0.375308	2.06837	1.83	0.419757	0.425874
ENSG00000075223	0.00703178	0.00707892	3.14888	2.8892	0.757052	0.683396	1.23161	1.21537
ENSG00000075234	0.876372	0.800425	0.918289	0.987831	0.899048	1.05004	0.713291	0.671222
ENSG00000075239	1.68847	1.72477	1.63197	1.59191	1.61185	1.70821	1.65629	1.63358
ENSG00000075240	0.12601	0.138571	0.0854226	0.0810777	0.047198	0.0486906	0.0778868	0.069449
ENSG00000075275	0.0145302	0.0145352	0.00280761	0.00249732	0.00509069	0.00607207	0.00251861	0.00151711
ENSG00000075290	0.0024109	0.000830888	0	0	0.00188519	0.00635137	0.000715068	0.00228033
ENSG00000075292	0.78786	0.822935	0.604864	0.593642	1.26709	1.14729	0.475574	0.503743
ENSG00000075303	0.31573	0.393172	0.342771	0.319775	0.817725	0.744993	0.372272	0.298998
ENSG00000075336	1.97404	2.24344	1.39599	1.45671	2.91477	2.99806	1.20263	1.13533
ENSG00000075340	0.000517962	0.000856843	0	0	0.00024301	0	0	0
ENSG00000075388	0	0	0	0	0	0	0	0
ENSG00000075391	0.111743	0.110806	0.19647	0.186472	0.252064	0.206554	0.178249	0.17728
ENSG00000075399	1.07619	1.0717	0.950484	0.902634	1.14253	1.17573	1.13179	1.14059
ENSG00000075407	0.91377	0.945309	0.924076	0.910645	1.48698	1.30797	1.02179	1.00043
ENSG00000075413	0.524812	0.546822	0.535309	0.539522	0.717551	0.678339	0.459099	0.467158
ENSG00000075415	46.4388	48.4348	46.6052	46.2195	47.4475	50.3946	36.0893	34.35
ENSG00000075420	1.31153	1.36023	1.24655	1.19056	0.676742	0.577439	1.14654	1.12031
ENSG00000075426	4.23369	4.55507	4.49069	4.1817	7.2646	7.12205	5.42053	5.44426
ENSG00000075429	0	0	0	0	0	0	0	0
ENSG00000075461	0	0	0	0	0.0504334	0.0427871	0	0.00114886
ENSG00000075539	0.50449	0.513149	0.499361	0.493508	0.95276	0.800548	0.28367	0.261775
ENSG00000075568	0.189508	0.195074	0.209673	0.204873	0.33134	0.251127	0.172887	0.165123
ENSG00000075618	14.2971	15.4565	17.2523	16.9404	2.5452	2.61821	8.10176	7.97341
ENSG00000075624	79.3837	79.9204	141.491	141.866	97.4472	94.9687	93.1467	90.0356
ENSG00000075643	0.0247684	0.0235759	0.0442362	0.0408803	0.0647889	0.0415029	0.0307842	0.0254721
ENSG00000075651	0.370849	0.381302	0.0875909	0.0786576	0.13699	0.10849	0.211572	0.197768
ENSG00000075673	0	0	0	0.00100264	0	0	0	0
ENSG00000075702	0.227908	0.257215	0.113667	0.100518	1.05023	1.04723	0.153862	0.140368
ENSG00000075711	0.628075	0.663378	0.550843	0.526391	0.670781	0.548306	0.360674	0.338893
ENSG00000075785	0.459499	0.436284	0.53424	0.491825	0.559861	0.440414	0.677647	0.635859
ENSG00000075790	2.48315	2.76983	2.16629	2.08578	1.52172	1.43654	1.14567	1.15706
ENSG00000075826	0.833634	0.906472	0.748711	0.727996	0.973721	1.17542	0.98422	0.923539
ENSG00000075856	0.996913	0.944754	0.736123	0.704146	2.15209	2.05756	0.732594	0.680638
ENSG00000075884	0	7.62280431744582e-05	0	0	0.000115302	2.77472741281298e-05	4.37349166903967e-05	2.32449047810396e-05
ENSG00000075886	0.0705294	0.0528051	0.0316618	0.0298869	0.131219	0.0961061	0.0324603	0.0253036
ENSG00000075891	0	0	0	0	0	0	0	0
ENSG00000075914	0.324957	0.345876	0.308536	0.348808	0.376015	0.411362	0.301801	0.326503
ENSG00000075945	0.145075	0.15136	0.243282	0.222453	0.185165	0.167349	0.182293	0.180429
ENSG00000075975	1.28059	1.30597	1.15721	1.19109	1.26521	1.27909	0.994736	0.947176
ENSG00000076003	1.62353	1.71177	1.11494	1.19323	4.59706	4.06728	0.8983	0.847979
ENSG00000076043	8.75031	9.41816	12.6393	12.0457	5.60554	5.96148	9.28362	9.57369
ENSG00000076053	3.54987	3.75036	3.72893	3.47661	3.48903	3.52419	3.88772	3.87391
ENSG00000076067	0.887171	0.857951	1.00315	0.943435	0.543328	0.448173	0.66137	0.644444
ENSG00000076108	1.56972	1.46604	1.44917	1.42317	1.9079	1.55354	1.20997	1.19418
ENSG00000076201	0.828035	0.781855	1.03572	1.00194	0.738341	0.612253	0.760973	0.685654
ENSG00000076242	0.538866	0.567334	0.710482	0.715089	1.01046	1.09797	0.607407	0.571494
ENSG00000076248	2.90148	2.87553	1.15649	1.17328	3.88896	4.28807	0.922357	1.052
ENSG00000076258	0.0113401	0.0209809	0.0283053	0.0253886	0.108508	0.14825	0.0520447	0.0491133
ENSG00000076321	0.380236	0.430287	0.407049	0.396473	0.54035	0.541864	0.322652	0.34802
ENSG00000076344	0.240466	0.313576	0.0966958	0.0737222	0.0152458	0.00489183	0.0732492	0.133187
ENSG00000076351	0.577825	0.601531	0.208273	0.184159	0.833186	0.831946	0.715792	0.619234
ENSG00000076356	2.10999	2.1439	2.00973	1.95482	0.0128294	0.0115882	0.158254	0.146894
ENSG00000076382	2.78431	2.90964	1.34267	1.32722	8.04621	8.15451	1.68505	1.55561
ENSG00000076513	0.92707	0.903822	0.860175	0.804258	4.99587	4.68262	1.98655	1.94996
ENSG00000076554	0.0624302	0.0666905	0.0545388	0.0582654	0.0583515	0.0607119	0.0629819	0.0611826
ENSG00000076555	0.00899742	0.00680674	0.00377521	0.00228187	0.0465886	0.0410055	0.00576029	0.00446263
ENSG00000076604	3.58669	3.65651	2.78049	2.41144	3.70307	4.03605	3.95157	3.55946
ENSG00000076641	0.000807328	0.00155017	0.0561978	0.0547294	0.0944224	0.0772178	0.130946	0.132103
ENSG00000076650	0.139367	0.146172	0.116513	0.123825	0.378016	0.344585	0.11745	0.102033
ENSG00000076662	0.478742	0.361276	0.785464	0.697031	0.384031	0.509456	0.590008	0.413778
ENSG00000076685	0.423568	0.423479	0.42594	0.450021	0.832207	0.787048	0.629113	0.604541
ENSG00000076706	83.2766	86.1087	6.72092	6.30307	4.64354	5.22325	1.13737	1.23324
ENSG00000076716	0	0.000596319	0.00174307	0.00299863	0	0	0.00962243	0.0099558
ENSG00000076770	0.0773613	0.0845473	0.0492411	0.0413224	0.0108369	0.0129226	0.0641729	0.0494332
ENSG00000076826	0.00594149	0.00767872	0.00138124	0.00351027	0.00174222	0.0033541	0.00991254	0.000702463
ENSG00000076864	0.00159336	0.00211808	0.000423333	0.00129102	0.0016019	0.00154198	0.00121522	0.00236825
ENSG00000076924	1.39034	1.39979	1.26359	1.28451	2.27022	1.73814	1.38899	1.44827
ENSG00000076928	0.595186	0.613909	0.822307	0.809189	0.597368	0.632885	0.623938	0.691321
ENSG00000076944	1.05499	1.02973	2.14223	2.00742	0.236121	0.210199	2.23704	2.20472
ENSG00000076984	1.55191	1.41691	1.36747	1.34722	2.14688	2.65299	1.28065	1.30805
ENSG00000077009	0	0	0	0	0.00628624	0.00201703	0	0
ENSG00000077044	0.121814	0.119802	0.0893308	0.0917455	0.307993	0.284652	0.0881216	0.096215
ENSG00000077063	0.0100749	0.00946962	0	9.61991222476442e-05	0	0	0.000362205	0
ENSG00000077080	0	0	0	0.00117685	0.00146024	0	0.00110776	0
ENSG00000077092	0.101334	0.107532	0.0551504	0.0506797	0.0177824	0.016186	0.172994	0.15796
ENSG00000077097	2.83563	2.91355	3.11447	2.98036	2.46487	2.29661	2.25148	2.15439
ENSG00000077147	3.88187	4.03237	4.61242	4.39006	3.59206	3.31358	2.35416	2.32952
ENSG00000077150	1.71241	1.64986	4.02505	3.71783	3.07771	3.35551	5.51765	5.91945
ENSG00000077152	2.092	2.09962	1.14802	1.23101	6.62585	7.77188	1.99194	1.94058
ENSG00000077157	0.034979	0.0399721	0.038804	0.0413799	0.111246	0.090995	0.0809952	0.0775197
ENSG00000077232	3.05998	3.15363	3.01821	2.91932	2.60105	2.34447	2.79034	2.77793
ENSG00000077235	1.34562	1.34424	1.07733	1.07706	1.88045	1.70907	0.644374	0.644559
ENSG00000077238	0.913752	0.916805	0.796724	0.751752	0.274525	0.300642	0.938468	0.957865
ENSG00000077254	1.0259	1.07497	1.41014	1.41255	2.27153	2.07274	1.39035	1.37789
ENSG00000077264	0.000235098	0.000182303	0.000163963	0	0.00841039	0.00676861	0.0290772	0.0309088
ENSG00000077274	0	0	0	0.000618702	0	0	0	0
ENSG00000077279	0	0	0	0	0	0	0	0
ENSG00000077312	2.00865	1.98582	1.18195	1.19725	2.96978	3.04333	1.68392	1.36863
ENSG00000077327	0.000458953	0	0.00028452	0.000578458	0	0.000345452	0.000136124	0
ENSG00000077348	0.518381	0.628902	0.401238	0.461696	1.02274	1.37692	0.461252	0.450628
ENSG00000077380	2.47638	2.61591	2.95855	2.98921	2.95769	2.91078	2.57034	2.49676
ENSG00000077420	0	0	0.0158772	0.0156546	0.0718245	0.0605862	0.000571144	0.000607121
ENSG00000077454	0.959703	0.900809	1.50812	1.31391	1.24761	1.24817	1.10065	1.23668
ENSG00000077458	0.770384	0.914303	0.45116	0.420531	1.14177	1.07456	0.577901	0.516073
ENSG00000077463	1.06348	1.17649	1.10913	1.11823	1.1417	1.56115	0.942789	1.09295
ENSG00000077498	0.00337515	0.00392581	0.000653864	0.000797623	0	0	0.000125132	0
ENSG00000077514	0.0936939	0.0907862	0.0711484	0.0651472	0.217675	0.226895	0.0787225	0.0853872
ENSG00000077522	0.00425641	0.00550094	0.00138531	0.000603531	0.000499241	0	0.00340859	0.00261682
ENSG00000077549	0.515	0.511373	0.803397	0.822909	0.539446	0.579666	0.833187	0.787263
ENSG00000077585	0.085146	0.0765414	0.122081	0.11974	0.11266	0.094476	0.0793077	0.0900559
ENSG00000077616	0.0569235	0.0689431	0.0360449	0.028442	0.039742	0.0287681	0.0219484	0.0223054
ENSG00000077684	0.874745	0.947939	0.902573	0.899291	1.26637	1.17404	0.583135	0.594439
ENSG00000077713	0.222464	0.23901	0.417367	0.399017	0.449324	0.407772	0.32911	0.338766
ENSG00000077721	4.96435	5.09614	6.49076	6.47561	14.4483	13.0998	5.78377	5.89484
ENSG00000077782	1.24661	1.22896	1.06859	1.08682	1.78992	1.55757	0.999407	1.00972
ENSG00000077800	0.000546088	0	0	0	0.00192155	0.00369934	0.000485904	0.00154954
ENSG00000077809	2.88243	2.85496	2.79013	2.73205	3.27781	2.88318	2.31992	2.29789
ENSG00000077935	0.00693674	0.00346234	0.00645046	0.00384389	0.0157113	0.0108026	0.0070236	0.00361989
ENSG00000077942	0.00218702	0.00330481	0.300675	0.296269	0.0311769	0.0383681	0.198641	0.20813
ENSG00000077943	0.000806963	0.00183552	0	0	0.0001893	0	0.00136426	0.00244243
ENSG00000077984	0.00311042	0.0032159	0.00578476	0.00294025	0.0218896	0.0280944	0.00138382	0.00735491
ENSG00000078018	0.069489	0.0737318	0.0833294	0.0821725	0.0658333	0.052405	0.0241594	0.0239048
ENSG00000078043	0.174013	0.176374	0.131915	0.127485	0.321606	0.251425	0.163047	0.157971
ENSG00000078053	0.0353747	0.0336595	0.00156048	0.00158631	0.000157463	0.000303147	0.00477816	0.00380935
ENSG00000078061	1.71912	1.73437	1.95847	1.89178	2.90431	2.55023	1.79169	1.60414
ENSG00000078070	0.15391	0.172263	0.15616	0.152663	0.199679	0.199288	0.166745	0.156185
ENSG00000078081	0.079539	0.0991796	0.07545	0.0695201	0.00375046	0.00180509	0.0216943	0.0192804
ENSG00000078098	0.0761873	0.067683	0.702647	0.68661	1.98194	1.85407	0.915475	0.906152
ENSG00000078114	0.00519117	0.0046254	0.0701326	0.0684209	0.000148508	9.53016742784507e-05	0.00195277	0.000958052
ENSG00000078124	0.316249	0.307691	0.176597	0.182268	0.248269	0.214529	0.180489	0.178297
ENSG00000078140	1.10233	1.20122	1.02341	0.977627	1.80575	1.47887	0.765986	0.771342
ENSG00000078142	0.307605	0.305196	0.410164	0.40296	0.538692	0.502678	0.353405	0.32939
ENSG00000078177	0.252125	0.243546	0.166419	0.159094	0.437907	0.362817	0.135888	0.128312
ENSG00000078237	1.49061	1.63371	0.88326	0.946094	1.04572	1.11061	0.847018	0.845729
ENSG00000078246	0.287372	0.290659	0.315396	0.314957	1.00661	0.960729	0.322175	0.309477
ENSG00000078269	0.894706	0.898362	0.586966	0.53448	0.900878	0.805376	0.887082	0.888233
ENSG00000078295	0	0	0	0	0	0	0	0
ENSG00000078304	0.284517	0.266116	0.453925	0.407402	0.615882	0.48377	0.329858	0.311718
ENSG00000078319	0.390566	0.403811	0.244837	0.291749	0.529943	0.530776	0.315673	0.295681
ENSG00000078328	0	0	0	0	0	0	0	0
ENSG00000078369	3.50179	3.60624	4.10605	4.1007	3.38645	3.29387	3.31127	3.05057
ENSG00000078399	4.25897	4.58688	0	0	1.94347	1.98959	0	0
ENSG00000078401	52.5483	56.8435	19.9444	19.2339	3.39098	3.69313	8.39351	7.73813
ENSG00000078403	0.150121	0.145522	0.110053	0.117431	0.242599	0.21236	0.119088	0.116072
ENSG00000078487	0.0584793	0.0629054	0.0483376	0.0469041	0.154504	0.18874	0.073584	0.072632
ENSG00000078549	0.00281932	0.00349792	0.000262168	0	0.000330683	0.000318313	0	0
ENSG00000078579	0.00498531	0.0068725	0	0	0.0136438	0	0.00147863	0.00314354
ENSG00000078589	0	0	0	0	0	0	0	0
ENSG00000078596	0.239867	0.226744	2.95704	2.93256	0	0	0.0406537	0.047536
ENSG00000078618	1.3438	1.35828	1.4181	1.42507	2.53149	2.09114	1.35793	1.32405
ENSG00000078668	6.17807	6.59367	5.13904	5.15689	9.85368	10.4274	5.23167	5.2492
ENSG00000078674	1.59383	1.58734	1.18645	1.11228	1.89189	1.62314	0.95207	0.901272
ENSG00000078687	0.116357	0.124083	0.0937146	0.0845971	0.108884	0.0949398	0.0605361	0.0661535
ENSG00000078699	0.0509652	0.0535539	0.0697347	0.0648914	0.158717	0.116493	0.0808868	0.0721107
ENSG00000078725	7.70229419437781e-05	0.000238905	0	0.000145618	9.03415501021097e-05	8.69622428324866e-05	0.000205603	0
ENSG00000078747	0.699051	0.719623	0.8094	0.815472	1.21468	1.14313	0.745913	0.729488
ENSG00000078795	0.0707675	0.0822741	0.112125	0.0987646	0.424284	0.300738	0.122964	0.113473
ENSG00000078804	2.72778	2.50066	2.33702	2.0869	2.67902	2.47204	2.20224	2.26356
ENSG00000078808	6.3644	6.99882	8.35	8.09405	4.62992	5.3846	5.96254	5.94687
ENSG00000078814	0.159397	0.212526	0.163675	0.150095	0.269251	0.257095	0.191663	0.236334
ENSG00000078898	0	0	0	0	0	0	0	0
ENSG00000078900	0.00377762	0.00513912	0.00425235	0.00281917	0.0524705	0.0471406	0.00477658	0.00582968
ENSG00000078902	0.507386	0.450975	0.487165	0.44263	0.383843	0.334346	0.545035	0.483029
ENSG00000078967	0.233615	0.251384	0.226616	0.2256	0.452086	0.348519	0.239273	0.259114
ENSG00000079101	0.0140347	0.0158005	0.00841054	0.00176891	0.0256068	0.0239447	0.00999036	0.0147495
ENSG00000079102	0.144152	0.133847	0.0397447	0.0441141	0.242368	0.194798	0.0214608	0.0202661
ENSG00000079112	0.000184592	0.00114511	0.000514956	0.000174493	0.000216511	0.000208412	0.000821243	0.000523784
ENSG00000079134	0.566295	0.631453	0.408388	0.435713	1.66455	1.43841	0.292873	0.307206
ENSG00000079150	0.75413	0.875296	0.999587	1.0772	0.748652	0.669083	1.35393	1.23271
ENSG00000079156	0.0208628	0.0182131	0.036234	0.0336108	0.206046	0.172034	0.0132184	0.00990484
ENSG00000079215	0.00101475	0.00146883	0.00773765	0.00940049	0.186864	0.159481	0.00198642	0.000767834
ENSG00000079246	4.28032	4.56418	3.99497	3.95321	6.99069	6.85653	3.41287	3.46705
ENSG00000079257	1.86927	1.88016	0.725461	0.671331	0.617297	0.573235	3.3458	3.29595
ENSG00000079263	0.013657	0.0114726	0.0134934	0.0111952	0.0407972	0.038187	0.0137658	0.0129174
ENSG00000079277	0.204663	0.188446	0.179902	0.160913	0.450551	0.449503	0.161929	0.130818
ENSG00000079308	0.258318	0.238381	1.41339	1.36427	0.0896953	0.0780205	0.838094	0.805933
ENSG00000079313	0.805225	0.846002	0.623438	0.622863	0.826919	0.779016	0.494895	0.536022
ENSG00000079332	4.95033	4.86945	8.34895	8.2685	8.51758	8.76492	8.43616	8.3485
ENSG00000079335	0.0896207	0.097666	0.027544	0.0298845	0.0536724	0.0493066	0.0224702	0.0193958
ENSG00000079337	0.435521	0.507523	0.104651	0.093842	0.0826344	0.0965884	0.0903679	0.101253
ENSG00000079385	0.0468927	0.0363622	0.00143439	0.00233301	0.0455931	0.0261236	0.0104312	0.0102129
ENSG00000079387	0.401707	0.422654	0.350368	0.337565	1.25594	1.06973	0.358837	0.347937
ENSG00000079393	0	0	0	0	0	0.00254069	0	0
ENSG00000079432	1.26339	1.26774	1.08515	1.1158	1.90851	1.66622	1.07799	1.16899
ENSG00000079435	0.159835	0.158619	0.0555127	0.0527908	0.178439	0.205102	0.0628283	0.063143
ENSG00000079459	2.87134	3.01198	2.49283	2.53877	8.94433	9.23555	2.14905	2.12287
ENSG00000079462	2.04362	2.04426	0.479842	0.569886	3.29887	3.52158	0.829645	0.695859
ENSG00000079482	0.0359888	0.0359353	0.06223	0.0571951	0.127582	0.110337	0.0324762	0.0333564
ENSG00000079557	0	0	0	0	0.000875447	0.0008427	0	0
ENSG00000079616	3.61432	3.76386	1.93471	1.87665	8.66886	10.253	2.08242	2.09556
ENSG00000079689	0	0	0	0	0	0	0	0
ENSG00000079691	0.0213421	0.0232749	0.0505664	0.0537524	0.135507	0.125047	0.13267	0.128583
ENSG00000079739	0.24024	0.238369	0.301715	0.279936	0.672254	0.62018	0.454054	0.418739
ENSG00000079785	3.63101	3.89328	3.44853	3.44142	4.40401	4.31407	2.96541	2.86453
ENSG00000079805	1.02211	1.13845	1.1061	1.12073	1.395	1.42192	0.782219	0.799312
ENSG00000079819	0.297208	0.296612	0.48975	0.469066	0.537321	0.441404	0.579934	0.563629
ENSG00000079841	0.00383372	0.00369726	0.00419408	0.0042635	0.00347639	0.00323723	0.00501649	0.00521059
ENSG00000079931	0.000788589	0.000815332	0.0582246	0.0593374	0.46414	0.463161	0.121812	0.120236
ENSG00000079950	1.11073	1.20741	1.21094	1.17656	1.35148	1.3079	0.988315	0.968534
ENSG00000079974	0.465302	0.481082	0.537026	0.536184	0.555421	0.546267	0.5331	0.507286
ENSG00000079999	2.37087	2.39465	1.8921	1.88593	2.68006	2.77489	1.89031	2.02635
ENSG00000080007	0.00801955	0.0158293	0.0047456	0.0075808	0.0401904	0.0214014	0.0642216	0.0992974
ENSG00000080031	0.021196	0.0231323	0.00657003	0.0077919	0.216844	0.210062	0.0927283	0.0918867
ENSG00000080166	0	0	0	0	0.00184195	0.00132979	0.000349333	0
ENSG00000080189	0.629672	0.623273	1.0785	1.04137	2.02545	2.09616	1.19519	1.12026
ENSG00000080200	0.598545	0.670962	0.683559	0.683539	0.903817	0.775521	0.526702	0.506877
ENSG00000080224	5.3218961080268e-05	5.50237535424895e-05	0	0	2.08071487857246e-05	0	0	3.35577789623523e-05
ENSG00000080293	0.0017689	0.000812837	0.000182766	0.00148633	0.00138318	0.00133144	0	0
ENSG00000080298	0.0408768	0.0477415	0.0200615	0.0219269	0.0481987	0.0343695	0.0218904	0.0208146
ENSG00000080345	2.04202	2.16158	1.68051	1.60864	3.84465	3.24256	1.41448	1.36406
ENSG00000080371	1.51121	1.57582	1.94352	1.92507	2.66745	2.4895	1.85354	1.91266
ENSG00000080493	8.64740406928962e-05	0.00013411	8.04121093622241e-05	0.000367844	0.0310873	0.0268979	0.030816	0.0344748
ENSG00000080503	0.229759	0.235524	0.437632	0.416205	0.340965	0.322416	0.23757	0.229143
ENSG00000080511	0	0	0.00171333	0	0	0	0	0
ENSG00000080546	0.238707	0.246802	0.187143	0.171666	0.144403	0.128776	0.225649	0.209662
ENSG00000080561	0.206006	0.205531	0.106917	0.103415	0.00134666	0.00148147	0.0642144	0.0735339
ENSG00000080572	0	0	0	0	0	0	0	0
ENSG00000080573	0.000326805	0.000675776	0.0109402	0.00895884	0.00689968	0.0118073	0.0561222	0.0664577
ENSG00000080603	1.15451	1.03983	1.24753	1.17566	1.84082	1.42622	0.94148	0.916418
ENSG00000080608	0.44628	0.471699	0.338371	0.34448	0.628455	0.60692	0.29244	0.28289
ENSG00000080618	0.00448886	0.00198904	0.000596313	0.00181855	0.0172995	0.0101362	0.00256767	0
ENSG00000080644	0.0565526	0.0621248	0.0388933	0.0334116	0.109862	0.0824733	0.0110075	0.0139296
ENSG00000080709	0.00416876	0.00557782	0.000570077	0.000579513	0	0.000138433	0	0
ENSG00000080802	0.164102	0.151111	0.136222	0.141976	0.229052	0.180466	0.114178	0.116702
ENSG00000080815	0.487464	0.501827	0.572953	0.562974	1.00644	0.882268	0.358427	0.379021
ENSG00000080819	0.49667	0.590766	0.437556	0.385001	0.894933	0.886817	0.587545	0.55475
ENSG00000080822	2.00149	2.16306	1.77631	1.61751	3.83325	3.61295	1.89156	1.87995
ENSG00000080823	0.0268017	0.0287764	0.383045	0.392893	1.72222	1.82679	0.357352	0.367187
ENSG00000080824	12.331	12.7693	17.2766	17.0502	26.2771	24.2039	13.0445	12.9301
ENSG00000080839	0.312396	0.321264	0.282579	0.264528	1.11354	1.02891	0.188234	0.180824
ENSG00000080845	0.121499	0.112592	0.127582	0.128437	0.100402	0.0819203	0.0789829	0.0840778
ENSG00000080854	0	0.000355256	0	0	0	0	0	0
ENSG00000080910	0	0	0	0	0	0	0	0
ENSG00000080947	0.123916	0.114603	0.127384	0.134435	0.261863	0.246164	0.0930458	0.0900052
ENSG00000080986	0.687643	0.679704	0.402521	0.374678	3.23701	3.17087	0.54526	0.481262
ENSG00000081014	0.319823	0.322708	0.605627	0.552242	0.733995	0.637952	0.549511	0.509187
ENSG00000081019	0.554544	0.535988	0.433798	0.434457	0.728657	0.599028	0.383226	0.390587
ENSG00000081026	0.0868593	0.0885811	0.110437	0.102248	0.151397	0.126006	0.0667545	0.0696799
ENSG00000081041	1.87155	2.03406	1.43202	1.44179	0.760533	0.840234	18.7116	19.7439
ENSG00000081051	0.000664549	0	0.0364598	0.0527681	0.0381936	0.0667771	0.0431657	0.032685
ENSG00000081052	0.00216472	0.00127893	0.354571	0.353619	0.0274458	0.0228113	0.193808	0.174816
ENSG00000081059	0.129863	0.122692	0.0624616	0.0791577	0.253689	0.221953	0.0792918	0.0902161
ENSG00000081087	0.249474	0.281157	0.531604	0.459266	0.842242	0.8047	0.721734	0.729387
ENSG00000081138	0.00012686	0	0	0	0	0	0	0
ENSG00000081148	0.0241042	0.0257991	0.00615608	0.00770212	0.0073667	0.00613288	0.00347392	0.00256887
ENSG00000081154	5.32778	5.55327	5.04556	4.67369	6.24712	5.56465	5.24786	5.38193
ENSG00000081177	0.442388	0.460774	0.492617	0.484996	0.490868	0.521641	0.280376	0.271422
ENSG00000081181	1.02311	1.04649	0.866088	0.949399	0.739087	0.821482	0.898761	0.850865
ENSG00000081189	0.219304	0.224058	0.0935201	0.100227	0.00304346	0.00151532	0.118625	0.119497
ENSG00000081237	0.000560454	0.00115892	0.000390874	0	0.00558762	0.00775152	0.0105971	0.0135176
ENSG00000081248	0	0.000470949	0	0	0	0	0	0
ENSG00000081277	0	0	0.000624587	0	0.0586923	0.0492925	0	0
ENSG00000081307	1.56732	1.68739	1.4653	1.41108	2.23769	2.03167	1.48222	1.41723
ENSG00000081320	0.532023	0.5717	1.89712	1.74354	3.4896	3.23613	1.35018	1.40078
ENSG00000081377	0.0403138	0.0424774	0.123089	0.125126	0.22513	0.194965	0.13126	0.11852
ENSG00000081386	0.661351	0.757179	0.498246	0.541106	1.04567	1.04115	0.561868	0.578883
ENSG00000081479	0	7.30204873001727e-05	0	0	0.000165676	7.97391377389997e-05	0	0
ENSG00000081665	0.186706	0.185373	0.412287	0.38101	0.21736	0.168953	0.346274	0.343985
ENSG00000081692	4.59821	4.69895	3.41325	3.32149	4.36397	4.72441	4.58433	4.79735
ENSG00000081721	2.23318	2.53659	1.47474	1.39192	2.8124	3.12659	1.41311	1.51054
ENSG00000081760	0.389538	0.407603	0.486084	0.513297	0.852455	0.864669	0.432073	0.39509
ENSG00000081791	2.34801	2.42481	1.77964	1.77805	2.52077	2.341	1.58032	1.48142
ENSG00000081800	0.000577329	0	0.00304219	0.00181914	0	0	0	0
ENSG00000081803	0.0825542	0.0916796	0.18533	0.175529	0.00137346	0.000859357	0.0333418	0.0349436
ENSG00000081818	0.0183841	0.0427671	0.0170954	0.0130338	0.0107815	0.0363239	0.0204476	0.0391241
ENSG00000081842	0.0104681	0.014182	0.000587415	0.00110897	0	0	0.000963565	0.00051213
ENSG00000081853	0.0642532	0.0588201	0.113007	0.104032	0.0462051	0.0445847	0.0792921	0.0851911
ENSG00000081870	0.378605	0.437738	0.513866	0.533623	1.63004	2.06628	0.738311	0.801437
ENSG00000081913	0.0624711	0.063551	0.0632879	0.0616647	0.112524	0.0894594	0.0284356	0.0311769
ENSG00000081923	0.690143	0.715743	0.735573	0.697055	0.905761	0.800782	0.557201	0.538765
ENSG00000081985	0.00687537	0.00883763	0.00656619	0.00509398	0.00937195	0.00776259	0.00578697	0.0024606
ENSG00000082014	0.258927	0.250564	0.309174	0.315497	0.261312	0.345143	0.478563	0.496242
ENSG00000082068	0.070779	0.0737769	0.0570941	0.059552	0.117591	0.113896	0.05657	0.0533631
ENSG00000082074	0.00147417	0.000508053	0.000639719	0.000185802	0	0.00022192	0.00314809	0.00232388
ENSG00000082126	0.186395	0.199747	0.242889	0.239897	0.264308	0.265241	0.100667	0.131275
ENSG00000082146	0.275004	0.274156	0.546225	0.553405	0.728219	0.715928	0.614686	0.56862
ENSG00000082153	46.9914	49.1627	76.4507	75.9572	42.6812	41.809	50.4625	49.8376
ENSG00000082175	0	0	0.00644	0.0070142	0.00038681	0.000186171	0.00630896	0.00764214
ENSG00000082196	0.0266104	0.016931	0.00317243	0.00709487	0.0312118	0.0238814	0.00424985	0.00129073
ENSG00000082212	0.990496	0.944126	0.789736	0.813478	0.846819	0.806194	0.75824	0.731717
ENSG00000082213	1.00591	1.0121	0.934036	1.01919	1.96413	1.66566	1.0347	1.02047
ENSG00000082258	1.26279	1.25247	0.989846	0.992073	1.80064	1.54638	0.956517	0.932166
ENSG00000082269	0.128066	0.150512	0.0734777	0.0642961	0.189573	0.153589	0.066913	0.0719772
ENSG00000082293	0	0.000100239	0	0	0.000170574	0.000218925	4.31333347661992e-05	0
ENSG00000082397	0.76683	0.822574	0.385686	0.383557	0	0.000157645	0.138402	0.132131
ENSG00000082438	0.187776	0.188442	0.0897077	0.0834966	0.0587322	0.0437852	0.0748557	0.0722845
ENSG00000082458	0.0526907	0.0505053	0.0979941	0.104286	0.125857	0.116811	0.13943	0.141465
ENSG00000082482	0.000719254	0.00104111	0.000334417	6.79903945997409e-05	0.0613316	0.0563576	0.0273274	0.0254432
ENSG00000082497	0.42821	0.368114	0.0581629	0.0807291	1.51664	1.53053	0.501959	0.480106
ENSG00000082512	0.172466	0.174756	0.159416	0.156848	0.61373	0.485055	0.259134	0.253317
ENSG00000082515	0.925781	0.974779	0.478208	0.425635	0.76706	0.816579	0.463851	0.475301
ENSG00000082516	1.42226	1.63102	0.825454	0.809392	1.51182	1.53663	0.652867	0.603835
ENSG00000082556	0	0	0	0	0	0	0	0
ENSG00000082641	17.8591	17.598	16.7635	16.398	14.1324	15.3198	9.51946	9.32019
ENSG00000082684	0	0	0	0	0.000163424	0	0	0
ENSG00000082701	0.306015	0.290379	0.291248	0.273436	0.340066	0.275482	0.203282	0.203007
ENSG00000082781	0.599323	0.623224	2.79709	2.78621	0.304185	0.288497	0.491664	0.467008
ENSG00000082805	0.128282	0.130522	0.165542	0.159009	0.32425	0.289041	0.119505	0.122922
ENSG00000082898	3.85357	3.95991	3.49815	3.32911	8.53444	6.85682	3.39112	3.25699
ENSG00000082929	0.0823646	0.0851578	0.06223	0.0535277	0.0784931	0.0871811	0.0732874	0.111987
ENSG00000082996	0.166008	0.167263	0.172593	0.169976	0.246951	0.233691	0.172876	0.164073
ENSG00000083067	0.000507554	0.000768409	0.00217445	0.00154217	0.00161587	0.00151449	0.002871	0.00226317
ENSG00000083093	0.509908	0.46316	0.413321	0.414389	1.69447	1.5784	0.469237	0.408029
ENSG00000083097	0.601744	0.626962	0.801589	0.77557	0.804795	0.733384	0.752025	0.721232
ENSG00000083099	0.484928	0.504053	0.464957	0.456393	0.640638	0.614812	0.496271	0.50569
ENSG00000083123	0.0392294	0.0429288	0.0506192	0.0525728	0.0903155	0.0824688	0.0591858	0.059302
ENSG00000083168	0.49243	0.506181	0.46031	0.435064	0.750726	0.587868	0.330373	0.334356
ENSG00000083223	0.677266	0.682186	1.00706	1.00723	1.07838	0.928237	0.591976	0.569593
ENSG00000083290	0.207313	0.221961	0.221777	0.214758	0.118566	0.112197	0.123485	0.113276
ENSG00000083307	0	0	8.72636978541101e-05	0	0	0.000529759	8.35000091662202e-05	0
ENSG00000083312	6.93698	7.47269	5.62305	5.34338	4.77813	4.27261	4.28343	4.22981
ENSG00000083444	3.85218	3.77515	7.95108	7.91564	1.9466	1.86151	2.95092	2.75951
ENSG00000083454	0.00687364	0.0113708	0.274208	0.286543	0.0354737	0.0356989	0.0305806	0.0344573
ENSG00000083457	0.235691	0.255004	0.173978	0.171228	0.437988	0.498596	0.197923	0.199853
ENSG00000083520	2.7505	2.84894	3.12394	2.92525	2.85036	2.61425	2.48232	2.3846
ENSG00000083535	0.092347	0.0925432	0.0874575	0.0886366	0.0959103	0.0928036	0.075159	0.073381
ENSG00000083544	0.0661114	0.079988	0.05982	0.0538072	0.0535653	0.0499735	0.0487291	0.0502907
ENSG00000083622	0	0	0	0	0	0	0	0
ENSG00000083635	0.226212	0.221213	0.17432	0.152471	0.299513	0.286066	0.172401	0.144102
ENSG00000083642	0.324429	0.356261	0.275119	0.265225	0.620599	0.527871	0.234586	0.233265
ENSG00000083720	0.354895	0.369747	0.377492	0.356082	0.561315	0.591274	0.274781	0.259822
ENSG00000083750	0.223403	0.206246	0.13196	0.125329	0.26346	0.274205	0.142142	0.119266
ENSG00000083782	0.00201195	0.00249622	0	0	0	0	0	0
ENSG00000083799	0.929886	0.957686	1.10884	1.04893	1.61924	1.51099	1.06843	1.02484
ENSG00000083807	0.202781	0.18979	0.109566	0.116159	0.169635	0.17528	0.194832	0.173145
ENSG00000083812	1.42856	1.54295	1.12678	1.23466	2.54629	2.49425	1.16671	1.08819
ENSG00000083814	0.407858	0.436984	0.408743	0.413511	0.327185	0.322104	0.6318	0.671597
ENSG00000083817	0.628348	0.588897	0.765054	0.683707	0.837741	0.885514	0.784347	0.671279
ENSG00000083828	0.2197	0.201152	0.142148	0.159826	0.200641	0.195004	0.202259	0.206237
ENSG00000083838	0.934181	0.870468	0.613448	0.654127	1.16065	1.14848	0.864066	0.848679
ENSG00000083842	0.65914	0.631727	0.432982	0.39929	0.676334	0.66878	0.444899	0.436688
ENSG00000083844	0.715565	0.739045	0.817596	0.816017	0.938407	0.924792	0.722727	0.65593
ENSG00000083845	45.3488	49.2912	38.2256	40.312	38.2677	48.3627	59.6318	58.3522
ENSG00000083857	0.209798	0.219142	5.09676	4.91227	3.21907	2.86206	1.19273	1.16219
ENSG00000083896	1.12141	1.07755	0.90719	0.886553	1.68102	1.52588	0.874775	0.892619
ENSG00000083937	1.12263	1.18929	1.51009	1.50505	1.85988	1.73384	1.48894	1.52429
ENSG00000084070	0.132718	0.132615	0.193204	0.191993	0.423982	0.388494	0.211093	0.204137
ENSG00000084072	0.275779	0.288488	0.24027	0.242712	0.3387	0.386	0.25199	0.250313
ENSG00000084073	2.66188	2.87755	2.75617	2.70675	3.65226	3.24333	1.76613	1.69025
ENSG00000084090	4.90952	5.08965	3.99533	3.99911	6.48885	5.69433	4.21093	4.09469
ENSG00000084092	1.80771	1.81447	1.28352	1.11444	1.21232	1.21924	1.20325	1.1711
ENSG00000084093	3.31919	3.32276	3.68299	3.60151	2.86833	2.20762	2.13992	2.03587
ENSG00000084110	0.0147404	0.00725726	0.00195815	0	0.0156426	0.0245675	0.00687021	0.00597516
ENSG00000084112	0.744807	0.715175	1.29224	1.26596	0.952281	0.72781	1.68142	1.58647
ENSG00000084207	96.3898	96.381	62.1377	64.0795	46.1092	55.5449	76.6478	75.9463
ENSG00000084234	9.32718	9.64578	7.28876	6.93338	1.65817	1.422	4.27769	4.32946
ENSG00000084444	0.105005	0.097534	0.0839421	0.0869324	0.287046	0.239213	0.101871	0.0927499
ENSG00000084453	0.000107344	0.000443937	9.98188965208111e-05	0	0.000881338	0.000363588	0.000859623	0.00111683
ENSG00000084463	2.28738	2.11697	1.81968	1.76039	3.59208	2.91831	1.80279	1.71531
ENSG00000084623	10.4819	11.5965	12.7899	12.9041	11.7418	13.4769	15.5797	15.2633
ENSG00000084628	0.000834539	0.00172568	0	0	0.00261025	0.000628154	0.000742566	0.00105246
ENSG00000084636	0.0162951	0.0178388	0.0701189	0.0634267	0.677194	0.774877	1.82492	1.82957
ENSG00000084652	5.1168	5.11182	5.18484	5.2529	7.5345	7.41831	4.84023	4.75253
ENSG00000084674	0.0784206	0.0750293	0.000362802	0	0	0.000440499	0	0
ENSG00000084676	0.0753739	0.0810769	0.0997799	0.0951131	0.176605	0.165619	0.0818294	0.078404
ENSG00000084693	2.60593	2.3321	2.71507	2.7934	2.94121	3.42348	3.22139	2.75827
ENSG00000084710	0.00925587	0.00896216	0.00191267	0.000555523	0.0101671	0.00862563	0.00313745	0.00208442
ENSG00000084731	0.742289	0.729778	0.656912	0.613443	0.555057	0.531618	0.489628	0.473944
ENSG00000084733	1.07105	1.06543	1.34792	1.31514	1.33028	1.06677	1.55021	1.44366
ENSG00000084734	0.0409046	0.035884	0.0559031	0.0609294	0.00872323	0.00419846	0.0408083	0.0463099
ENSG00000084754	3.32445	3.43529	3.59053	3.58919	3.18208	3.29886	2.59844	2.51366
ENSG00000084764	0.034108	0.0349607	0.0505831	0.0519763	0.0569049	0.0667275	0.130815	0.130155
ENSG00000084774	4.35162	4.11373	2.73442	2.69557	5.53549	4.98391	1.58951	1.60133
ENSG00000085063	22.8663	23.3088	42.7718	43.0456	3.5279	3.69799	20.2334	18.635
ENSG00000085117	0.28822	0.279543	0.235378	0.237868	0.379923	0.479556	0.042875	0.0467011
ENSG00000085185	0.0507937	0.0491642	0.0582876	0.0588437	0.220561	0.173753	0.0669283	0.0662377
ENSG00000085224	0.466641	0.45642	0.42733	0.406565	0.566059	0.429646	0.315554	0.292642
ENSG00000085231	3.28836	3.40711	2.87003	2.91423	4.62201	4.93974	3.07299	3.01434
ENSG00000085265	0	0	0	0	0	0	0	0
ENSG00000085274	1.41595	1.36515	1.14351	1.18573	2.6605	2.69893	1.52819	1.53684
ENSG00000085276	0.211398	0.219516	0.156682	0.154341	0.0310487	0.0303083	0.0728312	0.0698235
ENSG00000085365	0.597291	0.649311	0.723487	0.705766	0.822313	0.801397	0.593157	0.57921
ENSG00000085377	0.222951	0.209406	0.269074	0.265884	0.260881	0.207273	0.207697	0.186052
ENSG00000085382	0.13517	0.1468	0.190126	0.160822	0.287184	0.230985	0.109156	0.106123
ENSG00000085415	1.0719	1.13337	1.21885	1.16584	4.03207	3.82825	1.21685	1.20859
ENSG00000085433	0.524446	0.550831	0.441921	0.431328	0.714041	0.671681	0.394081	0.3752
ENSG00000085449	1.60233	1.70367	1.39546	1.36874	1.77016	1.67126	2.09718	1.97745
ENSG00000085465	0.0543754	0.0344983	0.00689504	0.0116819	0.0130455	0.00418583	0.00439844	0.0233775
ENSG00000085491	1.30635	1.55688	1.29813	1.16803	2.04338	1.88231	0.89361	0.836608
ENSG00000085511	0.250906	0.257225	0.233563	0.224287	0.304076	0.264448	0.173891	0.151908
ENSG00000085514	0.0403603	0.0448983	0.0318301	0.023664	0.139621	0.133822	0.0463678	0.0367248
ENSG00000085552	0.00179314	0.00185395	0.0125058	0.0118653	0.00315481	0.00404907	0.00558433	0
ENSG00000085563	0.0119955	0.0153591	0.0135185	0.0113392	0	8.96914910139737e-05	0.00261536	0.00135248
ENSG00000085644	0.477624	0.586247	0.501144	0.500988	0.736965	0.690654	0.604525	0.629318
ENSG00000085662	3.00841	3.18053	7.15551	7.14578	3.27855	3.72276	6.78045	6.7076
ENSG00000085719	1.14647	1.24728	2.21737	2.13714	1.58551	1.36302	1.50981	1.50229
ENSG00000085721	1.44958	1.49422	1.23653	1.25562	2.70513	2.42647	0.944921	0.96498
ENSG00000085733	2.78238	2.75014	3.80989	3.74813	3.32024	3.04008	3.64712	3.60523
ENSG00000085741	0	0	0.00190136	0.00128855	0.00959301	0.0138513	0.00303225	0.000644651
ENSG00000085760	0.651242	0.687508	0.761946	0.775518	1.27269	1.31284	0.681623	0.696691
ENSG00000085788	1.39705	1.35626	1.13868	1.09911	1.28818	1.16499	0.854306	0.864355
ENSG00000085831	0.0184038	0.0172441	0.0117657	0.0103294	0.0198998	0.0194801	0.00716432	0.0130553
ENSG00000085832	0.417793	0.446968	0.780666	0.784536	0.57634	0.469886	0.57148	0.562099
ENSG00000085840	0.458679	0.480217	0.167284	0.178506	1.76452	1.77572	0.22185	0.206471
ENSG00000085871	0.160658	0.154635	0.141348	0.127955	0.0377398	0.0393345	0.0562726	0.0568789
ENSG00000085872	0.859532	0.78257	0.70133	0.673366	1.24416	1.11072	0.652457	0.535175
ENSG00000085978	0.292635	0.319636	0.302839	0.293156	0.513032	0.525433	0.220964	0.241131
ENSG00000085982	0.312473	0.328913	0.45467	0.45289	0.676773	0.632315	0.447226	0.458844
ENSG00000085998	1.36266	1.36862	1.96235	1.96897	1.43846	1.53019	1.4606	1.42322
ENSG00000085999	0.374529	0.406229	0.292993	0.271277	1.31724	1.24417	0.324117	0.293926
ENSG00000086015	0.168622	0.157632	0.130596	0.129538	0.306579	0.264348	0.125676	0.121402
ENSG00000086061	11.4684	12.5128	7.67987	7.4977	19.338	19.9069	9.08833	8.88662
ENSG00000086062	1.00472	0.969192	2.10257	2.08567	1.69103	1.40275	3.50787	3.48709
ENSG00000086065	2.8955	3.15827	3.89848	3.95654	6.08335	6.40047	5.9861	6.06389
ENSG00000086102	0.280162	0.308007	0.371791	0.354347	0.804094	0.740941	0.329689	0.339334
ENSG00000086159	0.00334593	0.0224861	0.00622276	0.00632575	0.0372828	0.0812206	0.00595437	0.0142412
ENSG00000086189	3.07924	3.23006	3.36132	3.12663	3.43976	3.14447	2.71238	2.76156
ENSG00000086200	0.43496	0.460585	0.207194	0.193958	0.403133	0.344063	0.176903	0.176696
ENSG00000086205	0.0112643	0.0119236	0	0	0	0	0	0.000253672
ENSG00000086232	2.07228	2.24304	2.39559	2.32976	3.45964	3.18597	2.00884	1.93877
ENSG00000086288	0	0	0	0	0	0	0.00457233	0.00486034
ENSG00000086289	0.000992933	0.000384977	0.0162736	0.0149004	0.00502246	0.00434412	0.166651	0.153846
ENSG00000086300	0.0165553	0.0179517	0	0	0	0	0	0
ENSG00000086475	1.89587	1.81363	1.20722	1.13856	3.18511	3.26311	1.05493	1.04238
ENSG00000086504	9.89366	9.21119	7.53138	8.01632	13.225	17.5056	9.37794	9.74335
ENSG00000086506	0.41137	0.472579	0.106259	0.0864143	0.348475	0.258031	0.0610057	0.259394
ENSG00000086544	0.883812	0.976054	1.1911	1.21876	0.38032	0.411954	0.479198	0.468977
ENSG00000086548	0	0	0	0.00074088	0	0.000884899	0	0
ENSG00000086570	0.00179586	0.00185677	0.00858842	0.00485032	0.0171521	0.0121656	0.00182622	0.00218392
ENSG00000086589	1.7391	1.65964	1.74321	1.52806	3.18273	2.5901	1.5417	1.73647
ENSG00000086598	18.9286	19.4174	26.6885	26.1276	22.4936	24.0662	23.1552	23.3481
ENSG00000086619	0.109392	0.130443	0.0854294	0.0913393	0.256616	0.237408	0.0886497	0.103941
ENSG00000086666	0.595853	0.61475	0.572336	0.546494	0.982599	0.919154	0.69095	0.681569
ENSG00000086696	0.020689	0.0178707	0	0	0	0.00118272	0	0
ENSG00000086712	0.282678	0.280124	0.325449	0.337062	0.478358	0.40905	0.226806	0.210211
ENSG00000086717	0.000109451	0.000113163	0	0	0.000128377	0	0	0
ENSG00000086730	0.0352831	0.0290697	0.023582	0.0281414	0.0614297	0.0634889	0.0328663	0.0271149
ENSG00000086758	2.70328	2.68426	2.25122	2.17282	3.42391	2.71875	1.43152	1.36149
ENSG00000086827	0.897738	0.894308	0.699988	0.685635	1.24656	1.17774	0.583066	0.581057
ENSG00000086848	0.248859	0.276158	0.277281	0.289613	0.332062	0.281814	0.18185	0.174819
ENSG00000086967	0.00149359	0	0	0	0	0	0	0.000470901
ENSG00000086991	0.117857	0.111478	0.0576263	0.0504572	7.35691613579635e-05	0.000495721	0.00675309	0.00688184
ENSG00000087008	0.214785	0.210283	0.231319	0.218245	0.321656	0.325774	0.21458	0.222178
ENSG00000087053	0.832485	0.8114	0.770445	0.72994	0.908456	0.739939	0.908907	0.913042
ENSG00000087074	8.85223	9.27446	7.95307	7.87443	12.0336	15.0482	11.3222	11.9795
ENSG00000087076	0.146259	0.181026	0.0130775	0.0212703	0.113817	0.150048	0.0294066	0.0319241
ENSG00000087077	13.3344	13.8465	9.98925	10.6949	13.9129	16.8158	15.383	15.303
ENSG00000087085	0.0262235	0.0468313	0.0620715	0.0270424	0.0111847	0.00538319	0.0106061	0.0135291
ENSG00000087086	488.263	506.457	598.28	633.604	1018.06	1147.48	1625.87	1646.51
ENSG00000087087	3.16989	3.30405	2.66227	2.62858	4.67129	5.13971	2.24595	2.08551
ENSG00000087088	6.34723	6.56741	4.04563	4.00449	4.08568	5.28057	5.10287	5.49867
ENSG00000087095	0.201295	0.206786	0.17758	0.166687	0.164048	0.139083	0.13048	0.12893
ENSG00000087111	2.48183	2.54088	3.72537	3.77597	2.88988	3.25625	1.6142	1.50735
ENSG00000087116	0	0	0.351862	0.345082	0.119128	0.10242	0.287777	0.271155
ENSG00000087128	0	0	0	0	0	0	0	0
ENSG00000087152	5.46711	5.4082	4.84177	4.82158	5.62325	5.34959	4.18925	4.36411
ENSG00000087157	0.483657	0.579269	0.278973	0.259563	0.711316	0.736446	0.314085	0.308812
ENSG00000087191	11.8279	12.2714	9.21859	9.00278	15.5451	14.9752	7.97235	7.32024
ENSG00000087206	0.227299	0.242904	0.160201	0.1559	0.344908	0.319869	0.186643	0.188901
ENSG00000087237	0.0574886	0.0265908	0	0.00429027	0.0257296	0.0256212	0.0148074	0.0193175
ENSG00000087245	3.10366	3.05761	1.88831	1.82412	1.65303	1.48249	3.07518	3.11743
ENSG00000087250	0.049566	0.0170823	0	0	0.0193789	0.0279811	0	0
ENSG00000087253	1.26423	1.37709	0.933594	0.866635	0.781116	0.706189	0.536149	0.550269
ENSG00000087258	0.000500971	0	0.000745364	0.00113655	0.01516	0.00904989	0.00231795	0.00170582
ENSG00000087263	2.11511	2.34696	2.71379	2.57471	3.1212	2.92961	1.96565	1.87858
ENSG00000087266	0.978359	0.906699	0.892397	0.969325	0.926715	0.856102	0.291924	0.272014
ENSG00000087269	1.6754	1.59299	1.16041	1.1203	1.84473	1.47682	0.916092	0.981835
ENSG00000087274	1.77223	1.75233	2.50214	2.47242	2.10019	1.89722	1.733	1.72133
ENSG00000087299	0.0896394	0.0713447	0.053232	0.0469819	0.172543	0.157071	0.0617946	0.0661068
ENSG00000087301	0.0463931	0.0598169	0.0532917	0.0509491	0.190613	0.166075	0.0565782	0.0553668
ENSG00000087302	5.35941	5.49936	5.75793	5.99887	4.53294	4.87658	5.23056	5.06398
ENSG00000087303	0.222644	0.26396	0.988665	0.938386	0.497661	0.426957	1.56087	1.47998
ENSG00000087338	0.376448	0.421787	0.531216	0.473457	0.804655	0.682365	0.436793	0.401974
ENSG00000087365	6.06707	6.02098	6.30461	5.88667	8.06779	8.41512	5.44305	5.40645
ENSG00000087448	2.73849	2.96736	2.96657	2.80866	2.21595	1.96496	1.74986	1.73841
ENSG00000087460	5.07528	5.46232	5.76024	5.64566	6.12435	5.18355	4.00207	3.82637
ENSG00000087470	1.76903	1.91172	2.47674	2.48147	2.11728	1.89992	1.66711	1.64523
ENSG00000087494	0.145655	0.160006	0.0285703	0.0311945	0.0293633	0.0205563	0.379695	0.373476
ENSG00000087495	0	0	0.000114517	0	0.00180555	0.00145993	0	0.00011648
ENSG00000087502	1.07788	1.24353	1.93899	1.8717	2.38429	2.30753	1.55041	1.47325
ENSG00000087510	0	0	0	0	0.828994	0.732113	0	0
ENSG00000087586	2.10254	2.42122	1.18388	1.26036	10.1842	10.7037	1.90308	1.85701
ENSG00000087589	0.00105685	0.00036423	0.361002	0.362315	0.0161148	0.0175007	0.0598707	0.0393181
ENSG00000087842	0.268611	0.256685	0.0376947	0.0370172	0.136358	0.157336	0.115557	0.117916
ENSG00000087884	0.189245	0.201319	0.219059	0.234805	0.108678	0.146304	0.125189	0.117552
ENSG00000087903	0.0235368	0.0214182	0.0124425	0.0129533	0.0548354	0.0414993	0.0136272	0.0147906
ENSG00000087916	0	0	0	0	0	0	0	0
ENSG00000087995	0.781575	0.827101	0.724426	0.801782	1.28654	1.1675	0.631653	0.621038
ENSG00000088002	0	0.00108988	0	0.000664304	0.00700629	0.0146786	0	0.000332346
ENSG00000088035	0.215203	0.220319	0.153684	0.169967	0.337653	0.303849	0.0953256	0.095787
ENSG00000088038	0.623854	0.667978	0.587007	0.5416	1.12908	0.965619	0.576514	0.563802
ENSG00000088053	0.00609711	0.0112069	0.0018899	0.00320196	0	0.000764878	0.00482236	0.00128153
ENSG00000088179	0.119261	0.122077	0.128498	0.11912	0.184015	0.157274	0.0893445	0.0900588
ENSG00000088205	3.91237	3.99459	3.3702	3.30888	7.11613	6.23965	3.92459	3.94546
ENSG00000088247	9.14736	8.76926	6.97467	6.84141	11.5816	10.9334	6.12028	6.41506
ENSG00000088256	2.81436	2.85342	2.87062	2.80068	2.00856	1.83441	2.3106	2.38277
ENSG00000088280	0.243007	0.273977	0.160777	0.165404	1.08819	1.14576	0.24821	0.233499
ENSG00000088298	0.20434	0.208417	0.197145	0.200505	0.144836	0.154999	0.163993	0.162721
ENSG00000088305	0.142747	0.124516	0.0385375	0.0348225	0.294561	0.266347	0.0728053	0.0723659
ENSG00000088320	0.00346185	0	0.00160958	0.00327245	0.00203023	0	0.00924098	0.0163718
ENSG00000088325	1.85948	1.83341	1.13164	1.11818	4.97617	4.27396	1.46184	1.54487
ENSG00000088340	0.0326115	0.0242344	0.0518059	0.0533056	0.183284	0.170292	0.111234	0.109244
ENSG00000088356	2.21462	2.1427	1.28982	1.35524	2.5921	3.1742	1.36902	1.51699
ENSG00000088367	0.0422727	0.0423671	0.107635	0.0980632	0.173607	0.147437	0.0543777	0.0547959
ENSG00000088386	0.00144984	0.000249835	0	0	0.000566848	0.000545644	0	0
ENSG00000088387	0.634601	0.633236	0.659307	0.636258	0.132743	0.108425	0.0663091	0.0643124
ENSG00000088448	1.43744	1.58085	0.667916	0.714706	1.77736	1.5926	1.0618	1.01453
ENSG00000088451	0.553015	0.549301	0.520519	0.527718	0.508014	0.46363	0.574746	0.545035
ENSG00000088538	0.00143154	0.00150435	0.000611035	0.000177471	0.00258742	0.00227867	0.000751732	0.00106545
ENSG00000088543	0.286768	0.276638	0.376188	0.478018	0.469996	0.559376	0.587788	0.554582
ENSG00000088682	1.45114	1.52768	1.17738	1.2616	2.00359	2.38572	1.29121	1.24643
ENSG00000088726	0.000463032	0.000478734	0	0	0.0162929	0.0219569	0	0.000437954
ENSG00000088727	0.190916	0.207633	0.0923953	0.0913707	0.0971768	0.116588	0.0985601	0.0851776
ENSG00000088756	0.124247	0.123466	0	8.45568344714613e-05	0.0161574	0.0112103	0.00334289	0.00533019
ENSG00000088766	1.15611	1.34777	1.16617	1.16556	1.33131	1.2981	1.24272	1.26493
ENSG00000088782	0	0	0	0	0	0	0	0
ENSG00000088808	0.0982141	0.0790297	0.058168	0.0554006	0.0341134	0.0349825	0.0474664	0.0391209
ENSG00000088812	0.465734	0.497672	0.579137	0.54785	0.678582	0.61064	0.241196	0.230523
ENSG00000088826	0.143782	0.144021	0.207854	0.214356	0.0464724	0.0545811	0.287802	0.29226
ENSG00000088827	0	0	0	0	0.000968082	0	0	0
ENSG00000088832	9.37622	8.81219	12.0743	12.0414	2.82907	2.57489	5.37645	5.57716
ENSG00000088833	1.14331	1.1658	0.913238	0.860341	1.44943	1.32821	0.794409	0.72722
ENSG00000088836	0.534191	0.464639	0.180037	0.197711	0.296705	0.322305	0.0892795	0.101587
ENSG00000088854	0.206603	0.214913	0.249385	0.238413	0.319489	0.268028	0.152322	0.15983
ENSG00000088876	0.235491	0.231845	0.196255	0.207572	0.475977	0.441965	0.179161	0.198886
ENSG00000088881	0.00692936	0.0110024	0.00230129	0.00210544	0.00261243	0.00279413	0	0.000936296
ENSG00000088882	0.466097	0.489761	0.00235556	0.00718365	0.858666	0.929507	0.00450793	0.00718784
ENSG00000088888	1.48489	1.47526	1.86709	1.76449	1.8106	1.7265	1.56783	1.58788
ENSG00000088899	0.450612	0.461172	0.566249	0.595768	2.17662	2.20177	0.361669	0.447806
ENSG00000088926	0	0	0	0	0	0	0	0
ENSG00000088930	1.24108	1.25792	1.28533	1.24916	2.00873	1.78508	1.30706	1.35302
ENSG00000088970	0.0379269	0.0426354	0.0409111	0.045369	0.110161	0.0932723	0.0562042	0.0549181
ENSG00000088986	4.93094	5.35761	4.67656	5.07573	6.28026	7.06448	5.37573	5.52206
ENSG00000088992	0.00274748	0.000568131	0	0.000259717	0	0	0	0.000259868
ENSG00000089006	3.23614	3.37479	2.8121	2.69322	5.14127	4.6423	2.88004	2.77123
ENSG00000089009	56.3032	57.4047	56.4611	57.9913	58.7883	70.5855	56.6671	56.5781
ENSG00000089012	0	0.00180269	0	0	0	0	0.000517136	0.000549711
ENSG00000089022	0.508634	0.51674	0.458233	0.447658	0.871989	0.82078	0.411337	0.432344
ENSG00000089041	0.0281179	0.021642	0	0	0.0868471	0.0567906	0.000277989	0
ENSG00000089048	0.259834	0.262795	0.273631	0.257655	0.410408	0.342347	0.223436	0.216993
ENSG00000089050	3.13695	3.44423	2.81586	2.78606	5.96943	5.86723	1.77599	1.82905
ENSG00000089053	1.39108	1.4148	1.23162	1.20447	2.30808	2.23138	1.08045	1.03604
ENSG00000089057	0.221748	0.208683	0.121077	0.116708	0.256756	0.213136	0.0914843	0.0811055
ENSG00000089060	0.425707	0.416919	0.320971	0.327838	0.23006	0.229805	0.160389	0.154427
ENSG00000089063	5.51201	5.8429	8.02787	7.77536	8.39114	8.39027	7.2519	7.20444
ENSG00000089091	0.0214132	0.0221394	0.0186215	0.019492	0.0686036	0.0510391	0.0261101	0.0200659
ENSG00000089094	0.188791	0.200398	0.104621	0.10118	0.340177	0.290258	0.115788	0.117388
ENSG00000089101	0.000107971	0	0.000200804	0	0.000126641	0.000426663	0.000528394	0.000102123
ENSG00000089116	0	0	0	0	0	0	0.00577945	0
ENSG00000089123	0.015483	0.0122252	0.0108293	0.00986975	0.0189453	0.0151636	0.0135384	0.0126609
ENSG00000089127	0.251451	0.244406	0.119347	0.124418	0.0645161	0.0990688	2.19602	2.27303
ENSG00000089154	2.57873	2.6277	3.42677	3.32273	3.78549	3.44326	2.00155	1.98613
ENSG00000089157	278.44	300.259	275.304	283.052	237.079	281.811	333.366	334.055
ENSG00000089159	2.43622	2.22532	2.971	2.87235	1.73192	1.41791	1.31091	1.33774
ENSG00000089163	0.0319574	0.0236009	0.055189	0.0402787	0.174923	0.17697	0.037914	0.0302266
ENSG00000089169	0	0	0	0	0.00011881	0	0	0
ENSG00000089177	0.0351163	0.035565	0.0551431	0.0541768	0.0254514	0.0222551	0.0270702	0.0256419
ENSG00000089195	0.664205	0.651811	0.728145	0.6929	1.8178	1.64247	0.626621	0.537133
ENSG00000089199	0.00477716	0.00370437	0.0222114	0.0146763	0.0014008	0.00134841	0.00425068	0.00225922
ENSG00000089220	14.6208	15.4598	11.7968	11.8433	15.7365	17.9657	11.705	11.876
ENSG00000089225	0	0	0.069536	0.0649165	0	0	0.0298737	0.0216515
ENSG00000089234	0.442127	0.485765	0.367021	0.37453	0.722004	0.63201	0.319786	0.313008
ENSG00000089248	1.59892	1.43929	1.28533	1.37644	3.18472	3.3677	1.51473	1.30892
ENSG00000089250	0.000340896	0.000634423	0	0	0	0	0	0
ENSG00000089280	5.67438	5.38588	3.71836	3.86058	11.5342	10.2773	4.37185	4.18574
ENSG00000089289	0.875533	0.915166	0.879101	0.897	1.09578	1.14279	0.812816	0.792214
ENSG00000089327	1.69857	1.68011	1.95829	1.98655	1.30458	1.36611	1.39805	1.30126
ENSG00000089335	1.82372	1.87771	1.38673	1.3612	3.09274	2.75399	1.68358	1.50574
ENSG00000089351	1.14884	1.17965	0.956491	0.934105	0.362123	0.355098	0.979711	1.02603
ENSG00000089356	0.00587488	0.0121482	0	0.00555346	0	0.00663299	0	0.00185223
ENSG00000089472	0.00125192	0.000323593	0.000727597	0	0	0	0.109584	0.0956171
ENSG00000089486	0.624067	0.589628	0.227511	0.215077	0.6994	0.662563	0.246094	0.301283
ENSG00000089505	0.169692	0.168699	0.101961	0.0765023	0.277118	0.299175	0.0731724	0.0913625
ENSG00000089558	0.011598	0.0105806	0.00634409	0.00451437	0.00160041	0.00308109	0.00121409	0.00322643
ENSG00000089597	8.32645	8.24437	9.10784	9.19656	11.259	9.58011	5.1637	5.20463
ENSG00000089639	0.695238	0.671541	0.602892	0.606221	0.383664	0.393139	0.418323	0.494575
ENSG00000089682	0.267269	0.252304	0.257348	0.230966	0.40423	0.406718	0.248426	0.264074
ENSG00000089685	6.83669	7.00244	3.55503	3.80892	15.3032	17.0325	4.5356	4.70173
ENSG00000089692	0.0307949	0.0289448	0.0156197	0.0185246	0.128061	0.113789	0.012455	0.0238312
ENSG00000089693	3.79049	3.82097	3.36109	3.3521	7.17803	7.8164	4.8029	4.63587
ENSG00000089723	0.126617	0.131672	0.132801	0.107164	0.101886	0.0964124	0.131659	0.151092
ENSG00000089737	3.25895	3.51355	3.37793	3.18801	3.94024	3.81453	3.30888	3.2786
ENSG00000089775	0.356138	0.377106	0.429062	0.400004	0.658057	0.596614	0.425332	0.438942
ENSG00000089818	1.81881	1.85617	2.2501	2.28634	3.12911	3.30421	2.15972	2.24924
ENSG00000089820	1.55833	1.64168	1.13889	1.13497	1.20487	1.37463	0.945646	0.942565
ENSG00000089847	0.00280906	0.00497884	0.00671693	0.0102422	0.0122378	0.0140454	0.00607016	0.00607296
ENSG00000089876	0.729743	0.7356	0.508941	0.480466	0.783844	0.661692	0.577639	0.573439
ENSG00000089902	0.238861	0.244218	0.290322	0.27654	0.478261	0.356447	0.199119	0.195801
ENSG00000089916	0.705134	0.67564	0.802674	0.756996	0.875076	0.726986	0.590855	0.607179
ENSG00000090006	0.285582	0.268721	0.185559	0.179688	0.413158	0.359561	0.169139	0.171272
ENSG00000090013	0.723536	0.726155	0.707099	0.756268	2.37838	2.8139	1.93549	1.90746
ENSG00000090020	0.615802	0.603123	0.511353	0.480594	0.411385	0.348598	0.224343	0.242399
ENSG00000090054	0.778559	0.883147	0.839573	0.838946	1.18138	1.14553	0.575757	0.582962
ENSG00000090060	2.9398	3.03033	2.59709	2.41402	4.42657	3.56341	2.49815	2.36223
ENSG00000090061	0.650374	0.615276	0.561993	0.545022	0.864618	0.732557	0.510276	0.507659
ENSG00000090097	1.29384	1.44762	1.22008	1.302	1.8168	2.00945	1.56337	1.61301
ENSG00000090104	0	0	0	0	0.00906812	0	0	0
ENSG00000090238	1.16438	1.37211	1.78218	1.52112	0.975517	1.17583	1.91446	1.86404
ENSG00000090263	1.22778	1.19067	1.47394	1.57034	1.93146	2.31173	2.25272	2.26597
ENSG00000090266	2.78204	2.87477	2.76824	2.98257	2.6401	3.61399	3.084	3.39772
ENSG00000090273	1.11515	1.11054	1.0028	1.00759	1.42099	1.43068	0.613449	0.679429
ENSG00000090316	0.771082	0.765425	0.815155	0.847721	0.912952	0.963582	0.778525	0.705542
ENSG00000090339	1.32321	1.38443	6.61012	6.4285	0.892873	0.923756	6.02951	6.00243
ENSG00000090372	1.32498	1.33988	1.05142	1.02248	1.3404	1.45291	0.932827	0.858192
ENSG00000090376	0.300648	0.312414	0.815655	0.766479	0.164148	0.134578	0.752779	0.723121
ENSG00000090382	0.0112932	0	0.00262537	0.0133441	0	0.00637523	0.017585	0.0133519
ENSG00000090402	0	0	0	0	0	0.000377213	0	0
ENSG00000090432	1.45921	1.52449	2.80086	2.73528	2.08565	2.08526	1.62639	1.53193
ENSG00000090447	0.252355	0.216526	0.0876342	0.093044	0.22967	0.230537	0.0968986	0.090127
ENSG00000090470	1.32438	1.43724	1.12531	1.09328	1.43362	1.30695	0.923848	0.911281
ENSG00000090487	1.80303	1.6719	1.33927	1.49458	2.23639	2.10041	1.85715	1.77228
ENSG00000090512	0	0	0	0	0.00113642	0	0.00258631	0
ENSG00000090520	2.2331	2.25527	2.0605	2.12988	3.10859	3.31116	1.94982	1.91827
ENSG00000090530	0.102812	0.0999668	0.0260487	0.0290424	0.28181	0.24735	0.111583	0.117282
ENSG00000090534	0.013398	0.0193933	0	0.002533	0.00314295	0.00302539	0.0238429	0.0202758
ENSG00000090539	0.0312063	0.0322646	0.00290187	0.0176994	0.0183012	0.00352333	0.00555343	0.00442743
ENSG00000090554	0.0401274	0.0371963	0.0579017	0.062784	0.350561	0.31089	0.211768	0.184536
ENSG00000090565	0.623365	0.669233	0.458618	0.424061	0.364476	0.379967	0.24108	0.250125
ENSG00000090581	1.00164	1.08227	1.46888	1.55237	1.63931	1.80318	1.2436	1.06306
ENSG00000090612	0.305968	0.316118	0.34122	0.336124	0.382971	0.381476	0.340115	0.348103
ENSG00000090615	2.37011	2.46253	3.50698	3.49262	2.95019	2.71418	2.51858	2.59559
ENSG00000090621	9.82698	10.2335	10.6093	10.7593	10.6418	9.69806	6.52716	6.44772
ENSG00000090659	0	0.00226788	0	0	0	0	0	0
ENSG00000090661	0.0364513	0.032436	0.00194486	0.00197705	0.000350446	0.000337337	0.00558292	0.00565199
ENSG00000090674	0.72935	0.663412	0.472988	0.522266	0.973758	1.0215	0.570937	0.631785
ENSG00000090686	1.00529	1.02338	0.838738	0.827679	0.924695	0.74562	0.498773	0.481177
ENSG00000090776	2.26095	2.22512	3.06956	2.99957	0.446684	0.504257	1.01546	0.982488
ENSG00000090857	0.995313	0.943913	1.21274	1.23711	1.96767	1.5757	0.385985	0.351873
ENSG00000090861	2.66306	2.85774	2.64543	2.5921	7.47305	7.80171	2.14501	2.02326
ENSG00000090863	0.988141	0.997149	1.36759	1.32089	1.10392	0.954026	0.484989	0.468985
ENSG00000090889	0.400541	0.410442	0.227807	0.219674	1.4015	1.28344	0.24073	0.219922
ENSG00000090905	0.737964	0.717499	0.61704	0.618741	1.20331	1.04187	0.478569	0.444603
ENSG00000090920	0.00172968	0.000993524	0.001251	0.00163505	0.00360672	0.00433975	0.00051302	0.000363557
ENSG00000090924	2.60354	2.48318	2.36923	2.36969	1.69022	1.59258	1.91258	2.043
ENSG00000090932	0.124965	0.102285	0.0871533	0.101721	0.0407148	0.0568281	0.0247095	0.0328324
ENSG00000090971	7.29357	7.70864	3.48769	3.62515	8.61564	11.2459	6.37429	7.12565
ENSG00000090975	0.0571456	0.0582572	0.0631729	0.0636519	0.0472236	0.0401557	0.0313798	0.03175
ENSG00000090989	0.92284	0.97354	1.18823	1.11154	0.940471	0.80994	0.784282	0.764211
ENSG00000091009	0.377256	0.402853	0.336673	0.331351	0.699615	0.626796	0.327607	0.321687
ENSG00000091010	0.0111214	0.0689915	0	0	0.026089	0.0251131	0	0
ENSG00000091039	0.592922	0.649664	1.32964	1.2551	1.28564	1.15004	0.866699	0.825971
ENSG00000091073	0.12914	0.131579	0.254487	0.234213	0.501085	0.42597	0.238166	0.203103
ENSG00000091106	0.0108504	0.00872538	0.0213006	0.0121562	0.0735315	0.0453724	0.0135879	0.0167245
ENSG00000091127	0.403826	0.429183	0.278876	0.272258	0.511925	0.511196	0.182439	0.185929
ENSG00000091128	0.00934629	0.00547584	0.00275218	0.00353398	0.000913536	0.00158286	0.00221767	0.00162069
ENSG00000091129	0.743894	0.814422	1.19744	1.17508	0.00183092	0.00109392	0.0406151	0.039406
ENSG00000091136	8.6237	8.79448	9.14521	8.84548	3.12922	2.56038	3.47985	3.31819
ENSG00000091137	0.016296	0.0162469	0.00649442	0.00687699	0.0167246	0.0157705	0.0230447	0.0220192
ENSG00000091138	0.00176256	0.00364466	0.00122925	0.00291572	0.00568516	0.00547251	0.00274454	0.00208387
ENSG00000091140	2.72382	2.80733	2.91739	2.70252	2.58583	2.22134	1.79603	1.75473
ENSG00000091157	0.0797199	0.0835543	0.0932542	0.0864016	0.163454	0.136888	0.0687539	0.0715949
ENSG00000091164	1.00666	1.01772	1.02342	0.998721	1.16244	1.10756	1.1219	1.07105
ENSG00000091181	0	0	0.000271122	0	0.000683954	0	0	0.00137885
ENSG00000091262	0.0122673	0.0136058	0.0087111	0.00716856	0.0334862	0.0271971	0.00436616	0.00295348
ENSG00000091317	5.62394	5.83802	7.13	6.76899	5.93934	5.57605	6.20141	5.93113
ENSG00000091409	3.3017	3.23121	1.08594	1.04566	0.591119	0.506075	0.099194	0.0958928
ENSG00000091428	0.0117337	0.0103985	0.000194841	0.000198066	0.00178177	0.00260225	0.000745751	0.00123864
ENSG00000091436	0.310852	0.317374	0.419532	0.406793	1.03078	0.901994	0.394672	0.400656
ENSG00000091482	0	0	0	0	0	0	0	0
ENSG00000091483	4.46464	4.63778	4.03925	3.84703	4.92665	5.04331	3.03858	3.17743
ENSG00000091490	0.686805	0.710244	0.566707	0.576357	0.447071	0.41323	1.00028	1.01283
ENSG00000091513	0.00100682	0.00052048	0.00140436	0	0.000590457	0.00113674	0	0
ENSG00000091527	22.2989	23.2258	26.5496	26.3668	18.5584	17.8074	14.3545	14.0745
ENSG00000091536	0.00374427	0.00338734	0.00282895	0.00243335	0.0139986	0.0118897	0.00770437	0.0117312
ENSG00000091542	2.70773	2.73044	2.10978	2.16694	5.24242	5.30353	2.64618	2.6495
ENSG00000091583	0	0	0	0	0	0.000422202	0	0
ENSG00000091592	0.34524	0.333295	0.198812	0.213898	0.386561	0.382746	0.325327	0.337951
ENSG00000091622	0.0129648	0.0194528	0.0133792	0.0155436	0.0198428	0.0244559	0.00759687	0.00523406
ENSG00000091640	2.02438	1.95973	1.9612	1.9591	2.56854	3.04387	2.74986	2.48261
ENSG00000091651	2.42407	2.67925	1.54165	1.62468	8.81513	9.04994	1.58005	1.70475
ENSG00000091656	0.0285242	0.0287519	1.06248	1.05116	0.858857	0.748187	0.794596	0.777157
ENSG00000091664	0	0	0	0	0	0	0	0
ENSG00000091704	0.00213989	0	0.00198988	0.00404563	0.0100397	0.0193282	0	0
ENSG00000091732	0.600992	0.670647	0.477225	0.483701	0.947927	0.937957	0.532973	0.490152
ENSG00000091831	0.00232189	0.000982075	0.00343496	0.00252741	0.00231075	0.00178739	0.00554063	0.00532396
ENSG00000091844	0.0341177	0.0470782	0.197312	0.185196	0.110355	0.0911156	0.19569	0.18518
ENSG00000091879	1.73062	1.91693	0.0868712	0.0957093	0.0688664	0.0515592	0.037615	0.0370226
ENSG00000091947	1.40842	1.46562	1.48917	1.50395	2.56819	3.02869	1.41218	1.54677
ENSG00000091972	0.155099	0.171087	0.419983	0.391314	0.0807103	0.0672091	2.59393	2.57963
ENSG00000091986	0.39365	0.416563	12.8453	12.7956	5.9442	5.55936	5.2968	5.30081
ENSG00000092009	0.0514213	0.0295362	0.0478166	0.0270045	0.0268058	0.0387046	0.0152514	0.0540404
ENSG00000092010	10.4481	11.225	11.9574	12.5416	14.4501	15.3474	21.0387	21.5236
ENSG00000092020	0.648442	0.682039	0.618436	0.63037	0.545144	0.557708	0.419548	0.43918
ENSG00000092036	1.92201	2.16026	1.44624	1.37235	2.58814	2.97585	1.9282	2.08132
ENSG00000092051	0.00618213	0.00479383	0.0129347	0.0131488	0.00362556	0.00523492	0.00412561	0.0102328
ENSG00000092054	0	0	0	0	0	0	0	0
ENSG00000092067	0	0.00744026	0	0	0.00844057	0.0243745	0.00640314	0.0136129
ENSG00000092068	0.0185246	0.0159116	0	0.000808205	0.00835685	0.00450478	0.00380378	0.00512162
ENSG00000092094	1.83715	1.92517	1.5482	1.51051	2.75188	2.81532	1.86796	2.07613
ENSG00000092096	0.120891	0.164051	0.0866544	0.0547578	0.171336	0.170614	0.257715	0.212012
ENSG00000092098	1.79017	1.86811	1.51747	1.50771	1.3919	1.55889	1.80682	1.80692
ENSG00000092108	0.320461	0.350694	0.655456	0.650813	0.602429	0.591955	0.643201	0.648701
ENSG00000092140	0.608282	0.688752	0.661099	0.590487	1.41252	1.20155	0.686515	0.640412
ENSG00000092148	2.7424	2.87326	2.55964	2.56885	1.8436	1.66353	1.69166	1.67402
ENSG00000092199	6.01853	6.10664	4.457	4.46146	6.17659	6.16932	4.7921	4.718
ENSG00000092200	0.00525162	0.00895903	0.00634851	0.00471609	0.00923957	0.0118586	0.00677563	0.00347704
ENSG00000092201	4.06429	4.03793	3.29015	3.22902	6.57786	5.55508	2.77582	2.64356
ENSG00000092203	3.11693	3.16088	3.02597	2.81536	3.30303	3.41425	2.63629	2.84839
ENSG00000092208	0.416855	0.469554	0.276784	0.280674	0.705099	0.772853	0.290224	0.238642
ENSG00000092295	0.0184646	0.0258286	0.0141401	0.00718709	0.0802598	0.0625418	0.0376915	0.0534209
ENSG00000092330	4.62736	4.33026	6.08951	6.0035	4.73217	3.92922	5.67546	6.23544
ENSG00000092345	0	0	0.000185254	0	0	0	0	0
ENSG00000092377	0	0	0	0	0	0	0	0
ENSG00000092421	0.0266065	0.022007	0.00400574	0.00526969	0.00668725	0.00514969	0.00653859	0.00862816
ENSG00000092439	0.397668	0.431001	0.500502	0.481977	0.86125	0.732973	0.613796	0.613921
ENSG00000092445	0.694291	0.68925	1.17412	1.16523	1.64311	1.63714	0.319822	0.297108
ENSG00000092470	0.53899	0.585899	0.359017	0.385066	2.00249	1.91082	0.287825	0.290771
ENSG00000092529	0.0183956	0.0308061	0.0477042	0.0514328	0.046192	0.032763	0.0604012	0.0480319
ENSG00000092531	2.33196	2.35351	2.29686	2.36364	1.12473	1.03927	1.70265	1.59267
ENSG00000092607	0	0	0.000435771	0.000295323	0.280324	0.271955	0.0430876	0.0524503
ENSG00000092621	0.200439	0.16689	0.12096	0.124452	1.38262	1.50625	0.181155	0.176535
ENSG00000092758	0.0313855	0.0469487	0.0478143	0.0340871	0.054044	0.0708712	0.0404044	0.0378966
[truncated: 61,678 more rows]
